# Supplementary material for: MARV: a tool for genome-wide multi-phenotype analysis of rare variants
Source: BMC Bioinformatics. 2017 Feb 16;18:110. doi: 10.1186/s12859-017-1530-2 (PMC5311849; doi:10.1186/s12859-017-1530-2)
Supplement: Additional file 1: — marv_chr1-5.result. Original results files outputted from MARV from the case study using NFBC1966 data. (RESULT 17825 kb) [file 12859_2017_1530_MOESM1_ESM.result]

Gene	RareCount	N	RareVariantSum	TotalMAF	AverageMAF	PhenotypeCount	Mask	LogLikelihood	nullLogLikelihood	LikelihoodRatio	P.value	BIC	BICnull	Model	sortedModel
uc001aaa.3	1	4721	1	0.000108956	0.000108956	3	111	17610.4	17609.3	2.13524	0.544816	-35186.9	-35210.1	tg_qn+lnfi+whr_qn	lnfi+tg_qn+whr_qn
uc001aaa.3	1	4721	1	0.000108956	0.000108956	2	110	17610.4	17609.3	2.11133	0.347961	-35195.3	-35210.1	tg_qn+lnfi	lnfi+tg_qn
uc001aaa.3	1	4721	1	0.000108956	0.000108956	2	101	17610.2	17609.3	1.79981	0.406609	-35195	-35210.1	tg_qn+whr_qn	tg_qn+whr_qn
uc001aaa.3	1	4721	1	0.000108956	0.000108956	1	100	17610.2	17609.3	1.79378	0.180466	-35203.5	-35210.1	tg_qn	tg_qn
uc001aaa.3	1	4721	1	0.000108956	0.000108956	2	11	17609.8	17609.3	1.02913	0.597761	-35194.3	-35210.1	lnfi+whr_qn	lnfi+whr_qn
uc001aaa.3	1	4721	1	0.000108956	0.000108956	1	10	17609.8	17609.3	1.02867	0.310472	-35202.7	-35210.1	lnfi	lnfi
uc001aaa.3	1	4721	1	0.000108956	0.000108956	1	1	17609.3	17609.3	0.0246094	0.875344	-35201.7	-35210.1	whr_qn	whr_qn
uc010nxq.1	1	4721	1	0.000108956	0.000108956	3	111	17610.4	17609.3	2.13524	0.544816	-35186.9	-35210.1	tg_qn+lnfi+whr_qn	lnfi+tg_qn+whr_qn
uc010nxq.1	1	4721	1	0.000108956	0.000108956	2	110	17610.4	17609.3	2.11133	0.347961	-35195.3	-35210.1	tg_qn+lnfi	lnfi+tg_qn
uc010nxq.1	1	4721	1	0.000108956	0.000108956	2	101	17610.2	17609.3	1.79981	0.406609	-35195	-35210.1	tg_qn+whr_qn	tg_qn+whr_qn
uc010nxq.1	1	4721	1	0.000108956	0.000108956	1	100	17610.2	17609.3	1.79378	0.180466	-35203.5	-35210.1	tg_qn	tg_qn
uc010nxq.1	1	4721	1	0.000108956	0.000108956	2	11	17609.8	17609.3	1.02913	0.597761	-35194.3	-35210.1	lnfi+whr_qn	lnfi+whr_qn
uc010nxq.1	1	4721	1	0.000108956	0.000108956	1	10	17609.8	17609.3	1.02867	0.310472	-35202.7	-35210.1	lnfi	lnfi
uc010nxq.1	1	4721	1	0.000108956	0.000108956	1	1	17609.3	17609.3	0.0246094	0.875344	-35201.7	-35210.1	whr_qn	whr_qn
uc010nxr.1	1	4721	1	0.000108956	0.000108956	3	111	17610.4	17609.3	2.13524	0.544816	-35186.9	-35210.1	tg_qn+lnfi+whr_qn	lnfi+tg_qn+whr_qn
uc010nxr.1	1	4721	1	0.000108956	0.000108956	2	110	17610.4	17609.3	2.11133	0.347961	-35195.3	-35210.1	tg_qn+lnfi	lnfi+tg_qn
uc010nxr.1	1	4721	1	0.000108956	0.000108956	2	101	17610.2	17609.3	1.79981	0.406609	-35195	-35210.1	tg_qn+whr_qn	tg_qn+whr_qn
uc010nxr.1	1	4721	1	0.000108956	0.000108956	1	100	17610.2	17609.3	1.79378	0.180466	-35203.5	-35210.1	tg_qn	tg_qn
uc010nxr.1	1	4721	1	0.000108956	0.000108956	2	11	17609.8	17609.3	1.02913	0.597761	-35194.3	-35210.1	lnfi+whr_qn	lnfi+whr_qn
uc010nxr.1	1	4721	1	0.000108956	0.000108956	1	10	17609.8	17609.3	1.02867	0.310472	-35202.7	-35210.1	lnfi	lnfi
uc010nxr.1	1	4721	1	0.000108956	0.000108956	1	1	17609.3	17609.3	0.0246094	0.875344	-35201.7	-35210.1	whr_qn	whr_qn
uc010nxt.1	3	4721	4	0.00042756	0.00014252	3	111	19527.9	19525	5.72485	0.125792	-39021.9	-39041.5	tg_qn+lnfi+whr_qn	lnfi+tg_qn+whr_qn
uc010nxt.1	3	4721	4	0.00042756	0.00014252	2	110	19526.1	19525	2.18151	0.335962	-39026.8	-39041.5	tg_qn+lnfi	lnfi+tg_qn
uc010nxt.1	3	4721	4	0.00042756	0.00014252	2	101	19526.8	19525	3.6103	0.16445	-39028.2	-39041.5	tg_qn+whr_qn	tg_qn+whr_qn
uc010nxt.1	3	4721	4	0.00042756	0.00014252	1	100	19525.4	19525	0.706821	0.400501	-39033.8	-39041.5	tg_qn	tg_qn
uc010nxt.1	3	4721	4	0.00042756	0.00014252	2	11	19527.7	19525	5.4103	0.0668603	-39030	-39041.5	lnfi+whr_qn	lnfi+whr_qn
uc010nxt.1	3	4721	4	0.00042756	0.00014252	1	10	19526	19525	2.06703	0.150514	-39035.2	-39041.5	lnfi	lnfi
uc010nxt.1	3	4721	4	0.00042756	0.00014252	1	1	19526.2	19525	2.33405	0.126572	-39035.4	-39041.5	whr_qn	whr_qn
uc001abe.3	1	4721	1	0.000109314	0.000109314	3	111	17610.7	17609.3	2.81834	0.42049	-35187.6	-35210.1	tg_qn+lnfi+whr_qn	lnfi+tg_qn+whr_qn
uc001abe.3	1	4721	1	0.000109314	0.000109314	2	110	17609.3	17609.3	0.0933687	0.954389	-35193.3	-35210.1	tg_qn+lnfi	lnfi+tg_qn
uc001abe.3	1	4721	1	0.000109314	0.000109314	2	101	17610.6	17609.3	2.60131	0.272353	-35195.8	-35210.1	tg_qn+whr_qn	tg_qn+whr_qn
uc001abe.3	1	4721	1	0.000109314	0.000109314	1	100	17609.3	17609.3	0.0316961	0.858696	-35201.7	-35210.1	tg_qn	tg_qn
uc001abe.3	1	4721	1	0.000109314	0.000109314	2	11	17610.7	17609.3	2.74541	0.25342	-35196	-35210.1	lnfi+whr_qn	lnfi+whr_qn
uc001abe.3	1	4721	1	0.000109314	0.000109314	1	10	17609.3	17609.3	0.0882153	0.766458	-35201.8	-35210.1	lnfi	lnfi
uc001abe.3	1	4721	1	0.000109314	0.000109314	1	1	17610.5	17609.3	2.39043	0.12208	-35204.1	-35210.1	whr_qn	whr_qn
uc009vjm.2	1	4721	1	0.000109314	0.000109314	3	111	17610.7	17609.3	2.81834	0.42049	-35187.6	-35210.1	tg_qn+lnfi+whr_qn	lnfi+tg_qn+whr_qn
uc009vjm.2	1	4721	1	0.000109314	0.000109314	2	110	17609.3	17609.3	0.0933687	0.954389	-35193.3	-35210.1	tg_qn+lnfi	lnfi+tg_qn
uc009vjm.2	1	4721	1	0.000109314	0.000109314	2	101	17610.6	17609.3	2.60131	0.272353	-35195.8	-35210.1	tg_qn+whr_qn	tg_qn+whr_qn
uc009vjm.2	1	4721	1	0.000109314	0.000109314	1	100	17609.3	17609.3	0.0316961	0.858696	-35201.7	-35210.1	tg_qn	tg_qn
uc009vjm.2	1	4721	1	0.000109314	0.000109314	2	11	17610.7	17609.3	2.74541	0.25342	-35196	-35210.1	lnfi+whr_qn	lnfi+whr_qn
uc009vjm.2	1	4721	1	0.000109314	0.000109314	1	10	17609.3	17609.3	0.0882153	0.766458	-35201.8	-35210.1	lnfi	lnfi
uc009vjm.2	1	4721	1	0.000109314	0.000109314	1	1	17610.5	17609.3	2.39043	0.12208	-35204.1	-35210.1	whr_qn	whr_qn
uc002khh.2	1	4721	1	0.000109314	0.000109314	3	111	17610.7	17609.3	2.81834	0.42049	-35187.6	-35210.1	tg_qn+lnfi+whr_qn	lnfi+tg_qn+whr_qn
uc002khh.2	1	4721	1	0.000109314	0.000109314	2	110	17609.3	17609.3	0.0933687	0.954389	-35193.3	-35210.1	tg_qn+lnfi	lnfi+tg_qn
uc002khh.2	1	4721	1	0.000109314	0.000109314	2	101	17610.6	17609.3	2.60131	0.272353	-35195.8	-35210.1	tg_qn+whr_qn	tg_qn+whr_qn
uc002khh.2	1	4721	1	0.000109314	0.000109314	1	100	17609.3	17609.3	0.0316961	0.858696	-35201.7	-35210.1	tg_qn	tg_qn
uc002khh.2	1	4721	1	0.000109314	0.000109314	2	11	17610.7	17609.3	2.74541	0.25342	-35196	-35210.1	lnfi+whr_qn	lnfi+whr_qn
uc002khh.2	1	4721	1	0.000109314	0.000109314	1	10	17609.3	17609.3	0.0882153	0.766458	-35201.8	-35210.1	lnfi	lnfi
uc002khh.2	1	4721	1	0.000109314	0.000109314	1	1	17610.5	17609.3	2.39043	0.12208	-35204.1	-35210.1	whr_qn	whr_qn
uc001abo.2	7	4721	51	0.00571777	0.000816824	3	111	14763.5	14762.1	2.78151	0.426553	-29493.1	-29515.7	tg_qn+lnfi+whr_qn	lnfi+tg_qn+whr_qn
uc001abo.2	7	4721	51	0.00571777	0.000816824	2	110	14763.2	14762.1	2.28442	0.319113	-29501	-29515.7	tg_qn+lnfi	lnfi+tg_qn
uc001abo.2	7	4721	51	0.00571777	0.000816824	2	101	14762.3	14762.1	0.436077	0.804095	-29499.2	-29515.7	tg_qn+whr_qn	tg_qn+whr_qn
uc001abo.2	7	4721	51	0.00571777	0.000816824	1	100	14762.1	14762.1	0.149813	0.698714	-29507.4	-29515.7	tg_qn	tg_qn
uc001abo.2	7	4721	51	0.00571777	0.000816824	2	11	14763.4	14762.1	2.65637	0.264958	-29501.4	-29515.7	lnfi+whr_qn	lnfi+whr_qn
uc001abo.2	7	4721	51	0.00571777	0.000816824	1	10	14763.1	14762.1	2.1186	0.145519	-29509.3	-29515.7	lnfi	lnfi
uc001abo.2	7	4721	51	0.00571777	0.000816824	1	1	14762.2	14762.1	0.24625	0.619728	-29507.5	-29515.7	whr_qn	whr_qn
uc010nxx.1	4	4721	45	0.00496086	0.00124021	3	111	14951.1	14950.3	1.64242	0.649811	-29868.4	-29892.2	tg_qn+lnfi+whr_qn	lnfi+tg_qn+whr_qn
uc010nxx.1	4	4721	45	0.00496086	0.00124021	2	110	14950.6	14950.3	0.657202	0.71993	-29875.9	-29892.2	tg_qn+lnfi	lnfi+tg_qn
uc010nxx.1	4	4721	45	0.00496086	0.00124021	2	101	14951	14950.3	1.42858	0.489541	-29876.7	-29892.2	tg_qn+whr_qn	tg_qn+whr_qn
uc010nxx.1	4	4721	45	0.00496086	0.00124021	1	100	14950.5	14950.3	0.301142	0.583167	-29884	-29892.2	tg_qn	tg_qn
uc010nxx.1	4	4721	45	0.00496086	0.00124021	2	11	14950.8	14950.3	0.942372	0.624261	-29876.2	-29892.2	lnfi+whr_qn	lnfi+whr_qn
uc010nxx.1	4	4721	45	0.00496086	0.00124021	1	10	14950.4	14950.3	0.131872	0.716499	-29883.8	-29892.2	lnfi	lnfi
uc010nxx.1	4	4721	45	0.00496086	0.00124021	1	1	14950.8	14950.3	0.902242	0.342181	-29884.6	-29892.2	whr_qn	whr_qn
uc009vjn.1	86	4721	1031	0.115248	0.00134009	3	111	19290.3	19289.1	2.4173	0.490422	-38546.8	-38569.8	tg_qn+lnfi+whr_qn	lnfi+tg_qn+whr_qn
uc009vjn.1	86	4721	1031	0.115248	0.00134009	2	110	19290.1	19289.1	1.98384	0.370864	-38554.9	-38569.8	tg_qn+lnfi	lnfi+tg_qn
uc009vjn.1	86	4721	1031	0.115248	0.00134009	2	101	19290.3	19289.1	2.39776	0.301532	-38555.3	-38569.8	tg_qn+whr_qn	tg_qn+whr_qn
uc009vjn.1	86	4721	1031	0.115248	0.00134009	1	100	19290.1	19289.1	1.97509	0.159908	-38563.3	-38569.8	tg_qn	tg_qn
uc009vjn.1	86	4721	1031	0.115248	0.00134009	2	11	19289.6	19289.1	0.905767	0.635792	-38553.8	-38569.8	lnfi+whr_qn	lnfi+whr_qn
uc009vjn.1	86	4721	1031	0.115248	0.00134009	1	10	19289.3	19289.1	0.250824	0.616496	-38561.6	-38569.8	lnfi	lnfi
uc009vjn.1	86	4721	1031	0.115248	0.00134009	1	1	19289.5	19289.1	0.786435	0.37518	-38562.1	-38569.8	whr_qn	whr_qn
uc001abp.1	86	4721	1031	0.115248	0.00134009	3	111	19290.3	19289.1	2.4173	0.490422	-38546.8	-38569.8	tg_qn+lnfi+whr_qn	lnfi+tg_qn+whr_qn
uc001abp.1	86	4721	1031	0.115248	0.00134009	2	110	19290.1	19289.1	1.98384	0.370864	-38554.9	-38569.8	tg_qn+lnfi	lnfi+tg_qn
uc001abp.1	86	4721	1031	0.115248	0.00134009	2	101	19290.3	19289.1	2.39776	0.301532	-38555.3	-38569.8	tg_qn+whr_qn	tg_qn+whr_qn
uc001abp.1	86	4721	1031	0.115248	0.00134009	1	100	19290.1	19289.1	1.97509	0.159908	-38563.3	-38569.8	tg_qn	tg_qn
uc001abp.1	86	4721	1031	0.115248	0.00134009	2	11	19289.6	19289.1	0.905767	0.635792	-38553.8	-38569.8	lnfi+whr_qn	lnfi+whr_qn
uc001abp.1	86	4721	1031	0.115248	0.00134009	1	10	19289.3	19289.1	0.250824	0.616496	-38561.6	-38569.8	lnfi	lnfi
uc001abp.1	86	4721	1031	0.115248	0.00134009	1	1	19289.5	19289.1	0.786435	0.37518	-38562.1	-38569.8	whr_qn	whr_qn
uc001abq.1	86	4721	1031	0.115248	0.00134009	3	111	19290.3	19289.1	2.4173	0.490422	-38546.8	-38569.8	tg_qn+lnfi+whr_qn	lnfi+tg_qn+whr_qn
uc001abq.1	86	4721	1031	0.115248	0.00134009	2	110	19290.1	19289.1	1.98384	0.370864	-38554.9	-38569.8	tg_qn+lnfi	lnfi+tg_qn
uc001abq.1	86	4721	1031	0.115248	0.00134009	2	101	19290.3	19289.1	2.39776	0.301532	-38555.3	-38569.8	tg_qn+whr_qn	tg_qn+whr_qn
uc001abq.1	86	4721	1031	0.115248	0.00134009	1	100	19290.1	19289.1	1.97509	0.159908	-38563.3	-38569.8	tg_qn	tg_qn
uc001abq.1	86	4721	1031	0.115248	0.00134009	2	11	19289.6	19289.1	0.905767	0.635792	-38553.8	-38569.8	lnfi+whr_qn	lnfi+whr_qn
uc001abq.1	86	4721	1031	0.115248	0.00134009	1	10	19289.3	19289.1	0.250824	0.616496	-38561.6	-38569.8	lnfi	lnfi
uc001abq.1	86	4721	1031	0.115248	0.00134009	1	1	19289.5	19289.1	0.786435	0.37518	-38562.1	-38569.8	whr_qn	whr_qn
uc009vjo.1	86	4721	1031	0.115248	0.00134009	3	111	19290.3	19289.1	2.4173	0.490422	-38546.8	-38569.8	tg_qn+lnfi+whr_qn	lnfi+tg_qn+whr_qn
uc009vjo.1	86	4721	1031	0.115248	0.00134009	2	110	19290.1	19289.1	1.98384	0.370864	-38554.9	-38569.8	tg_qn+lnfi	lnfi+tg_qn
uc009vjo.1	86	4721	1031	0.115248	0.00134009	2	101	19290.3	19289.1	2.39776	0.301532	-38555.3	-38569.8	tg_qn+whr_qn	tg_qn+whr_qn
uc009vjo.1	86	4721	1031	0.115248	0.00134009	1	100	19290.1	19289.1	1.97509	0.159908	-38563.3	-38569.8	tg_qn	tg_qn
uc009vjo.1	86	4721	1031	0.115248	0.00134009	2	11	19289.6	19289.1	0.905767	0.635792	-38553.8	-38569.8	lnfi+whr_qn	lnfi+whr_qn
uc009vjo.1	86	4721	1031	0.115248	0.00134009	1	10	19289.3	19289.1	0.250824	0.616496	-38561.6	-38569.8	lnfi	lnfi
uc009vjo.1	86	4721	1031	0.115248	0.00134009	1	1	19289.5	19289.1	0.786435	0.37518	-38562.1	-38569.8	whr_qn	whr_qn
uc001abr.1	87	4721	1032	0.115354	0.0013259	3	111	19294.9	19293.6	2.43693	0.486797	-38555.9	-38578.8	tg_qn+lnfi+whr_qn	lnfi+tg_qn+whr_qn
uc001abr.1	87	4721	1032	0.115354	0.0013259	2	110	19294.6	19293.6	1.97289	0.3729	-38563.9	-38578.8	tg_qn+lnfi	lnfi+tg_qn
uc001abr.1	87	4721	1032	0.115354	0.0013259	2	101	19294.8	19293.6	2.41286	0.299263	-38564.3	-38578.8	tg_qn+whr_qn	tg_qn+whr_qn
uc001abr.1	87	4721	1032	0.115354	0.0013259	1	100	19294.6	19293.6	1.96339	0.161151	-38572.3	-38578.8	tg_qn	tg_qn
uc001abr.1	87	4721	1032	0.115354	0.0013259	2	11	19294.1	19293.6	0.926125	0.629353	-38562.8	-38578.8	lnfi+whr_qn	lnfi+whr_qn
uc001abr.1	87	4721	1032	0.115354	0.0013259	1	10	19293.8	19293.6	0.233301	0.629087	-38570.6	-38578.8	lnfi	lnfi
uc001abr.1	87	4721	1032	0.115354	0.0013259	1	1	19294	19293.6	0.821211	0.364826	-38571.2	-38578.8	whr_qn	whr_qn
uc001abs.2	5	4721	35	0.00378055	0.000756109	3	111	16832.8	16832.1	1.3573	0.715573	-33631.7	-33655.8	tg_qn+lnfi+whr_qn	lnfi+tg_qn+whr_qn
uc001abs.2	5	4721	35	0.00378055	0.000756109	2	110	16832.2	16832.1	0.222878	0.894546	-33639.1	-33655.8	tg_qn+lnfi	lnfi+tg_qn
uc001abs.2	5	4721	35	0.00378055	0.000756109	2	101	16832.7	16832.1	1.08729	0.580629	-33639.9	-33655.8	tg_qn+whr_qn	tg_qn+whr_qn
uc001abs.2	5	4721	35	0.00378055	0.000756109	1	100	16832.2	16832.1	0.0773456	0.780927	-33647.4	-33655.8	tg_qn	tg_qn
uc001abs.2	5	4721	35	0.00378055	0.000756109	2	11	16832.8	16832.1	1.29737	0.522733	-33640.1	-33655.8	lnfi+whr_qn	lnfi+whr_qn
uc001abs.2	5	4721	35	0.00378055	0.000756109	1	10	16832.2	16832.1	0.208931	0.647606	-33647.5	-33655.8	lnfi	lnfi
uc001abs.2	5	4721	35	0.00378055	0.000756109	1	1	16832.6	16832.1	0.883116	0.34735	-33648.2	-33655.8	whr_qn	whr_qn
uc001abt.3	11	4721	253	0.0275927	0.00250843	3	111	14665.3	14663.7	3.1811	0.364537	-29296.8	-29319	tg_qn+lnfi+whr_qn	lnfi+tg_qn+whr_qn
uc001abt.3	11	4721	253	0.0275927	0.00250843	2	110	14664.4	14663.7	1.2544	0.534085	-29303.4	-29319	tg_qn+lnfi	lnfi+tg_qn
uc001abt.3	11	4721	253	0.0275927	0.00250843	2	101	14665.2	14663.7	2.89923	0.234661	-29305	-29319	tg_qn+whr_qn	tg_qn+whr_qn
uc001abt.3	11	4721	253	0.0275927	0.00250843	1	100	14664.1	14663.7	0.741451	0.389196	-29311.3	-29319	tg_qn	tg_qn
uc001abt.3	11	4721	253	0.0275927	0.00250843	2	11	14664.6	14663.7	1.70413	0.426533	-29303.8	-29319	lnfi+whr_qn	lnfi+whr_qn
uc001abt.3	11	4721	253	0.0275927	0.00250843	1	10	14663.8	14663.7	0.133986	0.714335	-29310.7	-29319	lnfi	lnfi
uc001abt.3	11	4721	253	0.0275927	0.00250843	1	1	14664.6	14663.7	1.67662	0.195375	-29312.2	-29319	whr_qn	whr_qn
uc001abu.1	14	4721	477	0.0540725	0.00386232	3	111	15102.8	15100.2	5.26067	0.153675	-30171.8	-30191.9	tg_qn+lnfi+whr_qn	lnfi+tg_qn+whr_qn
uc001abu.1	14	4721	477	0.0540725	0.00386232	2	110	15102.6	15100.2	4.81832	0.0898906	-30179.8	-30191.9	tg_qn+lnfi	lnfi+tg_qn
uc001abu.1	14	4721	477	0.0540725	0.00386232	2	101	15102.4	15100.2	4.52815	0.103926	-30179.5	-30191.9	tg_qn+whr_qn	tg_qn+whr_qn
uc001abu.1	14	4721	477	0.0540725	0.00386232	1	100	15102.3	15100.2	4.21661	0.04003	-30187.6	-30191.9	tg_qn	tg_qn
uc001abu.1	14	4721	477	0.0540725	0.00386232	2	11	15101.4	15100.2	2.36119	0.307096	-30177.3	-30191.9	lnfi+whr_qn	lnfi+whr_qn
uc001abu.1	14	4721	477	0.0540725	0.00386232	1	10	15101.2	15100.2	2.1353	0.143942	-30185.6	-30191.9	lnfi	lnfi
uc001abu.1	14	4721	477	0.0540725	0.00386232	1	1	15100.2	15100.2	0.0478023	0.826933	-30183.5	-30191.9	whr_qn	whr_qn
uc010nxy.1	3	4721	9	0.00103095	0.000343648	3	111	16111.1	16109.9	2.30159	0.512216	-32188.3	-32211.4	tg_qn+lnfi+whr_qn	lnfi+tg_qn+whr_qn
uc010nxy.1	3	4721	9	0.00103095	0.000343648	2	110	16110.8	16109.9	1.81544	0.403442	-32196.3	-32211.4	tg_qn+lnfi	lnfi+tg_qn
uc010nxy.1	3	4721	9	0.00103095	0.000343648	2	101	16110.1	16109.9	0.269461	0.873952	-32194.7	-32211.4	tg_qn+whr_qn	tg_qn+whr_qn
uc010nxy.1	3	4721	9	0.00103095	0.000343648	1	100	16109.9	16109.9	0.00761072	0.930481	-32202.9	-32211.4	tg_qn	tg_qn
uc010nxy.1	3	4721	9	0.00103095	0.000343648	2	11	16111	16109.9	2.06509	0.3561	-32196.5	-32211.4	lnfi+whr_qn	lnfi+whr_qn
uc010nxy.1	3	4721	9	0.00103095	0.000343648	1	10	16110.7	16109.9	1.48639	0.222777	-32204.4	-32211.4	lnfi	lnfi
uc010nxy.1	3	4721	9	0.00103095	0.000343648	1	1	16110.1	16109.9	0.269927	0.603381	-32203.2	-32211.4	whr_qn	whr_qn
uc010nxz.1	3	4721	9	0.00103095	0.000343648	3	111	16111.1	16109.9	2.30159	0.512216	-32188.3	-32211.4	tg_qn+lnfi+whr_qn	lnfi+tg_qn+whr_qn
uc010nxz.1	3	4721	9	0.00103095	0.000343648	2	110	16110.8	16109.9	1.81544	0.403442	-32196.3	-32211.4	tg_qn+lnfi	lnfi+tg_qn
uc010nxz.1	3	4721	9	0.00103095	0.000343648	2	101	16110.1	16109.9	0.269461	0.873952	-32194.7	-32211.4	tg_qn+whr_qn	tg_qn+whr_qn
uc010nxz.1	3	4721	9	0.00103095	0.000343648	1	100	16109.9	16109.9	0.00761072	0.930481	-32202.9	-32211.4	tg_qn	tg_qn
uc010nxz.1	3	4721	9	0.00103095	0.000343648	2	11	16111	16109.9	2.06509	0.3561	-32196.5	-32211.4	lnfi+whr_qn	lnfi+whr_qn
uc010nxz.1	3	4721	9	0.00103095	0.000343648	1	10	16110.7	16109.9	1.48639	0.222777	-32204.4	-32211.4	lnfi	lnfi
uc010nxz.1	3	4721	9	0.00103095	0.000343648	1	1	16110.1	16109.9	0.269927	0.603381	-32203.2	-32211.4	whr_qn	whr_qn
uc001abv.1	35	4721	384	0.042847	0.0012242	3	111	16018.8	16017.9	1.8969	0.594078	-32003.8	-32027.3	tg_qn+lnfi+whr_qn	lnfi+tg_qn+whr_qn
uc001abv.1	35	4721	384	0.042847	0.0012242	2	110	16018.8	16017.9	1.75075	0.416705	-32012.1	-32027.3	tg_qn+lnfi	lnfi+tg_qn
uc001abv.1	35	4721	384	0.042847	0.0012242	2	101	16018.4	16017.9	1.08651	0.580854	-32011.5	-32027.3	tg_qn+whr_qn	tg_qn+whr_qn
uc001abv.1	35	4721	384	0.042847	0.0012242	1	100	16018.3	16017.9	0.838241	0.3599	-32019.7	-32027.3	tg_qn	tg_qn
uc001abv.1	35	4721	384	0.042847	0.0012242	2	11	16018.1	16017.9	0.387058	0.824046	-32010.8	-32027.3	lnfi+whr_qn	lnfi+whr_qn
uc001abv.1	35	4721	384	0.042847	0.0012242	1	10	16018	16017.9	0.322039	0.570385	-32019.2	-32027.3	lnfi	lnfi
uc001abv.1	35	4721	384	0.042847	0.0012242	1	1	16017.9	16017.9	0.116792	0.73254	-32019	-32027.3	whr_qn	whr_qn
uc001abw.1	57	4721	1686	0.189697	0.00332801	3	111	14957.8	14957	1.67301	0.642952	-29881.8	-29905.5	tg_qn+lnfi+whr_qn	lnfi+tg_qn+whr_qn
uc001abw.1	57	4721	1686	0.189697	0.00332801	2	110	14957.7	14957	1.52289	0.466991	-29890.1	-29905.5	tg_qn+lnfi	lnfi+tg_qn
uc001abw.1	57	4721	1686	0.189697	0.00332801	2	101	14957.4	14957	0.821267	0.66323	-29889.4	-29905.5	tg_qn+whr_qn	tg_qn+whr_qn
uc001abw.1	57	4721	1686	0.189697	0.00332801	1	100	14957.2	14957	0.565755	0.451951	-29897.6	-29905.5	tg_qn	tg_qn
uc001abw.1	57	4721	1686	0.189697	0.00332801	2	11	14957.2	14957	0.494147	0.781083	-29889	-29905.5	lnfi+whr_qn	lnfi+whr_qn
uc001abw.1	57	4721	1686	0.189697	0.00332801	1	10	14957.2	14957	0.418226	0.517824	-29897.4	-29905.5	lnfi	lnfi
uc001abw.1	57	4721	1686	0.189697	0.00332801	1	1	14957	14957	0.141218	0.707073	-29897.1	-29905.5	whr_qn	whr_qn
uc001abx.1	25	4721	1311	0.14785	0.00591399	3	111	13165.8	13165.2	1.1413	0.767114	-26297.7	-26321.9	tg_qn+lnfi+whr_qn	lnfi+tg_qn+whr_qn
uc001abx.1	25	4721	1311	0.14785	0.00591399	2	110	13165.7	13165.2	1.06189	0.588049	-26306.1	-26321.9	tg_qn+lnfi	lnfi+tg_qn
uc001abx.1	25	4721	1311	0.14785	0.00591399	2	101	13165.4	13165.2	0.361159	0.834786	-26305.4	-26321.9	tg_qn+whr_qn	tg_qn+whr_qn
uc001abx.1	25	4721	1311	0.14785	0.00591399	1	100	13165.3	13165.2	0.213478	0.644055	-26313.7	-26321.9	tg_qn	tg_qn
uc001abx.1	25	4721	1311	0.14785	0.00591399	2	11	13165.5	13165.2	0.531367	0.766682	-26305.5	-26321.9	lnfi+whr_qn	lnfi+whr_qn
uc001abx.1	25	4721	1311	0.14785	0.00591399	1	10	13165.4	13165.2	0.485246	0.486056	-26313.9	-26321.9	lnfi	lnfi
uc001abx.1	25	4721	1311	0.14785	0.00591399	1	1	13165.2	13165.2	0.095461	0.757346	-26313.5	-26321.9	whr_qn	whr_qn
uc001aby.3	56	4721	5853	0.65175	0.0116384	3	111	9969.18	9969.01	0.338669	0.952599	-19904.5	-19929.6	tg_qn+lnfi+whr_qn	lnfi+tg_qn+whr_qn
uc001aby.3	56	4721	5853	0.65175	0.0116384	2	110	9969.13	9969.01	0.230164	0.891293	-19912.9	-19929.6	tg_qn+lnfi	lnfi+tg_qn
uc001aby.3	56	4721	5853	0.65175	0.0116384	2	101	9969.08	9969.01	0.140486	0.932167	-19912.8	-19929.6	tg_qn+whr_qn	tg_qn+whr_qn
uc001aby.3	56	4721	5853	0.65175	0.0116384	1	100	9969.04	9969.01	0.055289	0.814103	-19921.2	-19929.6	tg_qn	tg_qn
uc001aby.3	56	4721	5853	0.65175	0.0116384	2	11	9969.15	9969.01	0.269618	0.873883	-19912.9	-19929.6	lnfi+whr_qn	lnfi+whr_qn
uc001aby.3	56	4721	5853	0.65175	0.0116384	1	10	9969.09	9969.01	0.151818	0.696804	-19921.3	-19929.6	lnfi	lnfi
uc001aby.3	56	4721	5853	0.65175	0.0116384	1	1	9969.06	9969.01	0.0861679	0.769107	-19921.2	-19929.6	whr_qn	whr_qn
uc001abz.3	57	4721	5914	0.658344	0.0115499	3	111	9971.11	9970.93	0.358209	0.948734	-19908.4	-19933.4	tg_qn+lnfi+whr_qn	lnfi+tg_qn+whr_qn
uc001abz.3	57	4721	5914	0.658344	0.0115499	2	110	9971.05	9970.93	0.255637	0.880013	-19916.7	-19933.4	tg_qn+lnfi	lnfi+tg_qn
uc001abz.3	57	4721	5914	0.658344	0.0115499	2	101	9970.99	9970.93	0.137602	0.933513	-19916.6	-19933.4	tg_qn+whr_qn	tg_qn+whr_qn
uc001abz.3	57	4721	5914	0.658344	0.0115499	1	100	9970.95	9970.93	0.0571747	0.811019	-19925	-19933.4	tg_qn	tg_qn
uc001abz.3	57	4721	5914	0.658344	0.0115499	2	11	9971.07	9970.93	0.289122	0.865402	-19916.8	-19933.4	lnfi+whr_qn	lnfi+whr_qn
uc001abz.3	57	4721	5914	0.658344	0.0115499	1	10	9971.02	9970.93	0.178886	0.672332	-19925.1	-19933.4	lnfi	lnfi
uc001abz.3	57	4721	5914	0.658344	0.0115499	1	1	9970.97	9970.93	0.0797159	0.777683	-19925	-19933.4	whr_qn	whr_qn
uc009vjq.2	57	4721	5914	0.658344	0.0115499	3	111	9971.11	9970.93	0.358209	0.948734	-19908.4	-19933.4	tg_qn+lnfi+whr_qn	lnfi+tg_qn+whr_qn
uc009vjq.2	57	4721	5914	0.658344	0.0115499	2	110	9971.05	9970.93	0.255637	0.880013	-19916.7	-19933.4	tg_qn+lnfi	lnfi+tg_qn
uc009vjq.2	57	4721	5914	0.658344	0.0115499	2	101	9970.99	9970.93	0.137602	0.933513	-19916.6	-19933.4	tg_qn+whr_qn	tg_qn+whr_qn
uc009vjq.2	57	4721	5914	0.658344	0.0115499	1	100	9970.95	9970.93	0.0571747	0.811019	-19925	-19933.4	tg_qn	tg_qn
uc009vjq.2	57	4721	5914	0.658344	0.0115499	2	11	9971.07	9970.93	0.289122	0.865402	-19916.8	-19933.4	lnfi+whr_qn	lnfi+whr_qn
uc009vjq.2	57	4721	5914	0.658344	0.0115499	1	10	9971.02	9970.93	0.178886	0.672332	-19925.1	-19933.4	lnfi	lnfi
uc009vjq.2	57	4721	5914	0.658344	0.0115499	1	1	9970.97	9970.93	0.0797159	0.777683	-19925	-19933.4	whr_qn	whr_qn
uc009vjr.1	2	4721	62	0.00670019	0.00335009	3	111	11170.9	11170.2	1.40361	0.70469	-22308.1	-22332	tg_qn+lnfi+whr_qn	lnfi+tg_qn+whr_qn
uc009vjr.1	2	4721	62	0.00670019	0.00335009	2	110	11170.9	11170.2	1.25073	0.535067	-22316.4	-22332	tg_qn+lnfi	lnfi+tg_qn
uc009vjr.1	2	4721	62	0.00670019	0.00335009	2	101	11170.6	11170.2	0.706136	0.702529	-22315.8	-22332	tg_qn+whr_qn	tg_qn+whr_qn
uc009vjr.1	2	4721	62	0.00670019	0.00335009	1	100	11170.5	11170.2	0.449223	0.502704	-22324	-22332	tg_qn	tg_qn
uc009vjr.1	2	4721	62	0.00670019	0.00335009	2	11	11170.9	11170.2	1.34267	0.511025	-22316.5	-22332	lnfi+whr_qn	lnfi+whr_qn
uc009vjr.1	2	4721	62	0.00670019	0.00335009	1	10	11170.8	11170.2	1.16297	0.280851	-22324.7	-22332	lnfi	lnfi
uc009vjr.1	2	4721	62	0.00670019	0.00335009	1	1	11170.4	11170.2	0.381771	0.536657	-22324	-22332	whr_qn	whr_qn
uc001acb.1	3	4721	49	0.0055006	0.00183353	3	111	13633.9	13633.3	1.14715	0.765705	-27234	-27258.2	tg_qn+lnfi+whr_qn	lnfi+tg_qn+whr_qn
uc001acb.1	3	4721	49	0.0055006	0.00183353	2	110	13633.7	13633.3	0.796513	0.67149	-27242.1	-27258.2	tg_qn+lnfi	lnfi+tg_qn
uc001acb.1	3	4721	49	0.0055006	0.00183353	2	101	13633.9	13633.3	1.12415	0.570026	-27242.4	-27258.2	tg_qn+whr_qn	tg_qn+whr_qn
uc001acb.1	3	4721	49	0.0055006	0.00183353	1	100	13633.7	13633.3	0.791155	0.373751	-27250.5	-27258.2	tg_qn	tg_qn
uc001acb.1	3	4721	49	0.0055006	0.00183353	2	11	13633.5	13633.3	0.398507	0.819342	-27241.7	-27258.2	lnfi+whr_qn	lnfi+whr_qn
uc001acb.1	3	4721	49	0.0055006	0.00183353	1	10	13633.4	13633.3	0.155915	0.692946	-27249.9	-27258.2	lnfi	lnfi
uc001acb.1	3	4721	49	0.0055006	0.00183353	1	1	13633.4	13633.3	0.168419	0.68152	-27249.9	-27258.2	whr_qn	whr_qn
uc010nya.1	3	4721	49	0.0055006	0.00183353	3	111	13633.9	13633.3	1.14715	0.765705	-27234	-27258.2	tg_qn+lnfi+whr_qn	lnfi+tg_qn+whr_qn
uc010nya.1	3	4721	49	0.0055006	0.00183353	2	110	13633.7	13633.3	0.796513	0.67149	-27242.1	-27258.2	tg_qn+lnfi	lnfi+tg_qn
uc010nya.1	3	4721	49	0.0055006	0.00183353	2	101	13633.9	13633.3	1.12415	0.570026	-27242.4	-27258.2	tg_qn+whr_qn	tg_qn+whr_qn
uc010nya.1	3	4721	49	0.0055006	0.00183353	1	100	13633.7	13633.3	0.791155	0.373751	-27250.5	-27258.2	tg_qn	tg_qn
uc010nya.1	3	4721	49	0.0055006	0.00183353	2	11	13633.5	13633.3	0.398507	0.819342	-27241.7	-27258.2	lnfi+whr_qn	lnfi+whr_qn
uc010nya.1	3	4721	49	0.0055006	0.00183353	1	10	13633.4	13633.3	0.155915	0.692946	-27249.9	-27258.2	lnfi	lnfi
uc010nya.1	3	4721	49	0.0055006	0.00183353	1	1	13633.4	13633.3	0.168419	0.68152	-27249.9	-27258.2	whr_qn	whr_qn
uc010nyb.1	6	4721	599	0.0673687	0.0112281	3	111	9589.91	9589.52	0.774566	0.85554	-19146	-19170.6	tg_qn+lnfi+whr_qn	lnfi+tg_qn+whr_qn
uc010nyb.1	6	4721	599	0.0673687	0.0112281	2	110	9589.66	9589.52	0.27709	0.870624	-19153.9	-19170.6	tg_qn+lnfi	lnfi+tg_qn
uc010nyb.1	6	4721	599	0.0673687	0.0112281	2	101	9589.89	9589.52	0.749196	0.687566	-19154.4	-19170.6	tg_qn+whr_qn	tg_qn+whr_qn
uc010nyb.1	6	4721	599	0.0673687	0.0112281	1	100	9589.63	9589.52	0.229232	0.632094	-19162.3	-19170.6	tg_qn	tg_qn
uc010nyb.1	6	4721	599	0.0673687	0.0112281	2	11	9589.86	9589.52	0.673467	0.714099	-19154.3	-19170.6	lnfi+whr_qn	lnfi+whr_qn
uc010nyb.1	6	4721	599	0.0673687	0.0112281	1	10	9589.58	9589.52	0.121793	0.727098	-19162.2	-19170.6	lnfi	lnfi
uc010nyb.1	6	4721	599	0.0673687	0.0112281	1	1	9589.83	9589.52	0.622107	0.430265	-19162.7	-19170.6	whr_qn	whr_qn
uc001aca.1	18	4721	1202	0.134524	0.00747353	3	111	11613.8	11613.3	1.16458	0.761512	-23193.8	-23218.1	tg_qn+lnfi+whr_qn	lnfi+tg_qn+whr_qn
uc001aca.1	18	4721	1202	0.134524	0.00747353	2	110	11613.6	11613.3	0.685898	0.709674	-23201.8	-23218.1	tg_qn+lnfi	lnfi+tg_qn
uc001aca.1	18	4721	1202	0.134524	0.00747353	2	101	11613.8	11613.3	1.04609	0.592713	-23202.2	-23218.1	tg_qn+whr_qn	tg_qn+whr_qn
uc001aca.1	18	4721	1202	0.134524	0.00747353	1	100	11613.6	11613.3	0.6137	0.433398	-23210.2	-23218.1	tg_qn	tg_qn
uc001aca.1	18	4721	1202	0.134524	0.00747353	2	11	11613.6	11613.3	0.638075	0.726848	-23201.8	-23218.1	lnfi+whr_qn	lnfi+whr_qn
uc001aca.1	18	4721	1202	0.134524	0.00747353	1	10	11613.3	11613.3	0.0297525	0.863053	-23209.6	-23218.1	lnfi	lnfi
uc001aca.1	18	4721	1202	0.134524	0.00747353	1	1	11613.6	11613.3	0.609253	0.435069	-23210.2	-23218.1	whr_qn	whr_qn
uc001acc.1	16	4721	1199	0.134206	0.00838785	3	111	11042.5	11041.9	1.2048	0.751852	-22051.2	-22075.4	tg_qn+lnfi+whr_qn	lnfi+tg_qn+whr_qn
uc001acc.1	16	4721	1199	0.134206	0.00838785	2	110	11042.3	11041.9	0.700393	0.704549	-22059.2	-22075.4	tg_qn+lnfi	lnfi+tg_qn
uc001acc.1	16	4721	1199	0.134206	0.00838785	2	101	11042.5	11041.9	1.08799	0.580426	-22059.6	-22075.4	tg_qn+whr_qn	tg_qn+whr_qn
uc001acc.1	16	4721	1199	0.134206	0.00838785	1	100	11042.2	11041.9	0.629165	0.427662	-22067.6	-22075.4	tg_qn	tg_qn
uc001acc.1	16	4721	1199	0.134206	0.00838785	2	11	11042.3	11041.9	0.673137	0.714217	-22059.1	-22075.4	lnfi+whr_qn	lnfi+whr_qn
uc001acc.1	16	4721	1199	0.134206	0.00838785	1	10	11041.9	11041.9	0.035985	0.849546	-22067	-22075.4	lnfi	lnfi
uc001acc.1	16	4721	1199	0.134206	0.00838785	1	1	11042.2	11041.9	0.641546	0.423152	-22067.6	-22075.4	whr_qn	whr_qn
uc001acd.2	34	4721	600	0.0655557	0.00192811	3	111	18014.7	18013.6	2.17338	0.537211	-35995.5	-36018.7	tg_qn+lnfi+whr_qn	lnfi+tg_qn+whr_qn
uc001acd.2	34	4721	600	0.0655557	0.00192811	2	110	18014.1	18013.6	0.991663	0.609064	-36002.8	-36018.7	tg_qn+lnfi	lnfi+tg_qn
uc001acd.2	34	4721	600	0.0655557	0.00192811	2	101	18014.6	18013.6	2.06413	0.35627	-36003.9	-36018.7	tg_qn+whr_qn	tg_qn+whr_qn
uc001acd.2	34	4721	600	0.0655557	0.00192811	1	100	18014	18013.6	0.769	0.380526	-36011	-36018.7	tg_qn	tg_qn
uc001acd.2	34	4721	600	0.0655557	0.00192811	2	11	18014.6	18013.6	1.90169	0.386414	-36003.7	-36018.7	lnfi+whr_qn	lnfi+whr_qn
uc001acd.2	34	4721	600	0.0655557	0.00192811	1	10	18013.9	18013.6	0.566591	0.451617	-36010.8	-36018.7	lnfi	lnfi
uc001acd.2	34	4721	600	0.0655557	0.00192811	1	1	18014.4	18013.6	1.6215	0.202882	-36011.9	-36018.7	whr_qn	whr_qn
uc001acf.2	34	4721	600	0.0655557	0.00192811	3	111	18014.7	18013.6	2.17338	0.537211	-35995.5	-36018.7	tg_qn+lnfi+whr_qn	lnfi+tg_qn+whr_qn
uc001acf.2	34	4721	600	0.0655557	0.00192811	2	110	18014.1	18013.6	0.991663	0.609064	-36002.8	-36018.7	tg_qn+lnfi	lnfi+tg_qn
uc001acf.2	34	4721	600	0.0655557	0.00192811	2	101	18014.6	18013.6	2.06413	0.35627	-36003.9	-36018.7	tg_qn+whr_qn	tg_qn+whr_qn
uc001acf.2	34	4721	600	0.0655557	0.00192811	1	100	18014	18013.6	0.769	0.380526	-36011	-36018.7	tg_qn	tg_qn
uc001acf.2	34	4721	600	0.0655557	0.00192811	2	11	18014.6	18013.6	1.90169	0.386414	-36003.7	-36018.7	lnfi+whr_qn	lnfi+whr_qn
uc001acf.2	34	4721	600	0.0655557	0.00192811	1	10	18013.9	18013.6	0.566591	0.451617	-36010.8	-36018.7	lnfi	lnfi
uc001acf.2	34	4721	600	0.0655557	0.00192811	1	1	18014.4	18013.6	1.6215	0.202882	-36011.9	-36018.7	whr_qn	whr_qn
uc001ace.2	34	4721	600	0.0655557	0.00192811	3	111	18014.7	18013.6	2.17338	0.537211	-35995.5	-36018.7	tg_qn+lnfi+whr_qn	lnfi+tg_qn+whr_qn
uc001ace.2	34	4721	600	0.0655557	0.00192811	2	110	18014.1	18013.6	0.991663	0.609064	-36002.8	-36018.7	tg_qn+lnfi	lnfi+tg_qn
uc001ace.2	34	4721	600	0.0655557	0.00192811	2	101	18014.6	18013.6	2.06413	0.35627	-36003.9	-36018.7	tg_qn+whr_qn	tg_qn+whr_qn
uc001ace.2	34	4721	600	0.0655557	0.00192811	1	100	18014	18013.6	0.769	0.380526	-36011	-36018.7	tg_qn	tg_qn
uc001ace.2	34	4721	600	0.0655557	0.00192811	2	11	18014.6	18013.6	1.90169	0.386414	-36003.7	-36018.7	lnfi+whr_qn	lnfi+whr_qn
uc001ace.2	34	4721	600	0.0655557	0.00192811	1	10	18013.9	18013.6	0.566591	0.451617	-36010.8	-36018.7	lnfi	lnfi
uc001ace.2	34	4721	600	0.0655557	0.00192811	1	1	18014.4	18013.6	1.6215	0.202882	-36011.9	-36018.7	whr_qn	whr_qn
uc001acg.2	4	4721	175	0.019677	0.00491925	3	111	11840.5	11838.6	3.85605	0.277433	-23647.1	-23668.6	tg_qn+lnfi+whr_qn	lnfi+tg_qn+whr_qn
uc001acg.2	4	4721	175	0.019677	0.00491925	2	110	11840.5	11838.6	3.82868	0.147439	-23655.6	-23668.6	tg_qn+lnfi	lnfi+tg_qn
uc001acg.2	4	4721	175	0.019677	0.00491925	2	101	11838.9	11838.6	0.644531	0.724506	-23652.4	-23668.6	tg_qn+whr_qn	tg_qn+whr_qn
uc001acg.2	4	4721	175	0.019677	0.00491925	1	100	11838.8	11838.6	0.536873	0.463731	-23660.7	-23668.6	tg_qn	tg_qn
uc001acg.2	4	4721	175	0.019677	0.00491925	2	11	11839.6	11838.6	2.04596	0.359522	-23653.8	-23668.6	lnfi+whr_qn	lnfi+whr_qn
uc001acg.2	4	4721	175	0.019677	0.00491925	1	10	11839.6	11838.6	2.01183	0.156077	-23662.2	-23668.6	lnfi	lnfi
uc001acg.2	4	4721	175	0.019677	0.00491925	1	1	11838.6	11838.6	0.0410708	0.839401	-23660.2	-23668.6	whr_qn	whr_qn
uc001ach.2	12	4721	472	0.0537938	0.00448281	3	111	12447.2	12447	0.257885	0.967744	-24860.5	-24885.6	tg_qn+lnfi+whr_qn	lnfi+tg_qn+whr_qn
uc001ach.2	12	4721	472	0.0537938	0.00448281	2	110	12447.1	12447	0.205944	0.902152	-24868.9	-24885.6	tg_qn+lnfi	lnfi+tg_qn
uc001ach.2	12	4721	472	0.0537938	0.00448281	2	101	12447.2	12447	0.230408	0.891184	-24868.9	-24885.6	tg_qn+whr_qn	tg_qn+whr_qn
uc001ach.2	12	4721	472	0.0537938	0.00448281	1	100	12447.1	12447	0.180192	0.671209	-24877.3	-24885.6	tg_qn	tg_qn
uc001ach.2	12	4721	472	0.0537938	0.00448281	2	11	12447.1	12447	0.0994927	0.951471	-24868.8	-24885.6	lnfi+whr_qn	lnfi+whr_qn
uc001ach.2	12	4721	472	0.0537938	0.00448281	1	10	12447.1	12447	0.0298859	0.862749	-24877.2	-24885.6	lnfi	lnfi
uc001ach.2	12	4721	472	0.0537938	0.00448281	1	1	12447.1	12447	0.0771818	0.781153	-24877.2	-24885.6	whr_qn	whr_qn
uc001aci.2	2	4721	13	0.00144272	0.000721361	3	111	14833.6	14833.1	1.04036	0.791488	-29633.4	-29657.7	tg_qn+lnfi+whr_qn	lnfi+tg_qn+whr_qn
uc001aci.2	2	4721	13	0.00144272	0.000721361	2	110	14833.4	14833.1	0.695707	0.706202	-29641.5	-29657.7	tg_qn+lnfi	lnfi+tg_qn
uc001aci.2	2	4721	13	0.00144272	0.000721361	2	101	14833.3	14833.1	0.428674	0.807077	-29641.2	-29657.7	tg_qn+whr_qn	tg_qn+whr_qn
uc001aci.2	2	4721	13	0.00144272	0.000721361	1	100	14833.2	14833.1	0.191305	0.661833	-29649.4	-29657.7	tg_qn	tg_qn
uc001aci.2	2	4721	13	0.00144272	0.000721361	2	11	14833.6	14833.1	0.993915	0.608379	-29641.8	-29657.7	lnfi+whr_qn	lnfi+whr_qn
uc001aci.2	2	4721	13	0.00144272	0.000721361	1	10	14833.4	14833.1	0.674234	0.411579	-29649.9	-29657.7	lnfi	lnfi
uc001aci.2	2	4721	13	0.00144272	0.000721361	1	1	14833.2	14833.1	0.161652	0.68764	-29649.4	-29657.7	whr_qn	whr_qn
uc010nyc.1	2	4721	13	0.00144272	0.000721361	3	111	14833.6	14833.1	1.04036	0.791488	-29633.4	-29657.7	tg_qn+lnfi+whr_qn	lnfi+tg_qn+whr_qn
uc010nyc.1	2	4721	13	0.00144272	0.000721361	2	110	14833.4	14833.1	0.695707	0.706202	-29641.5	-29657.7	tg_qn+lnfi	lnfi+tg_qn
uc010nyc.1	2	4721	13	0.00144272	0.000721361	2	101	14833.3	14833.1	0.428674	0.807077	-29641.2	-29657.7	tg_qn+whr_qn	tg_qn+whr_qn
uc010nyc.1	2	4721	13	0.00144272	0.000721361	1	100	14833.2	14833.1	0.191305	0.661833	-29649.4	-29657.7	tg_qn	tg_qn
uc010nyc.1	2	4721	13	0.00144272	0.000721361	2	11	14833.6	14833.1	0.993915	0.608379	-29641.8	-29657.7	lnfi+whr_qn	lnfi+whr_qn
uc010nyc.1	2	4721	13	0.00144272	0.000721361	1	10	14833.4	14833.1	0.674234	0.411579	-29649.9	-29657.7	lnfi	lnfi
uc010nyc.1	2	4721	13	0.00144272	0.000721361	1	1	14833.2	14833.1	0.161652	0.68764	-29649.4	-29657.7	whr_qn	whr_qn
uc001acj.3	9	4721	633	0.0730477	0.00811641	3	111	10616.3	10614.9	2.78117	0.426608	-21198.8	-21221.4	tg_qn+lnfi+whr_qn	lnfi+tg_qn+whr_qn
uc001acj.3	9	4721	633	0.0730477	0.00811641	2	110	10616.1	10614.9	2.43801	0.295524	-21206.9	-21221.4	tg_qn+lnfi	lnfi+tg_qn
uc001acj.3	9	4721	633	0.0730477	0.00811641	2	101	10615.3	10614.9	0.715486	0.699253	-21205.1	-21221.4	tg_qn+whr_qn	tg_qn+whr_qn
uc001acj.3	9	4721	633	0.0730477	0.00811641	1	100	10615	10614.9	0.114306	0.735294	-21213	-21221.4	tg_qn	tg_qn
uc001acj.3	9	4721	633	0.0730477	0.00811641	2	11	10615.9	10614.9	1.95859	0.375577	-21206.4	-21221.4	lnfi+whr_qn	lnfi+whr_qn
uc001acj.3	9	4721	633	0.0730477	0.00811641	1	10	10615.8	10614.9	1.71927	0.189788	-21214.6	-21221.4	lnfi	lnfi
uc001acj.3	9	4721	633	0.0730477	0.00811641	1	1	10615.2	10614.9	0.507931	0.476036	-21213.4	-21221.4	whr_qn	whr_qn
uc001ack.1	100	4721	1487	0.166094	0.00166094	3	111	19520.7	19520	1.32246	0.723807	-39007.6	-39031.6	tg_qn+lnfi+whr_qn	lnfi+tg_qn+whr_qn
uc001ack.1	100	4721	1487	0.166094	0.00166094	2	110	19520.7	19520	1.27307	0.529123	-39016	-39031.6	tg_qn+lnfi	lnfi+tg_qn
uc001ack.1	100	4721	1487	0.166094	0.00166094	2	101	19520.1	19520	0.147402	0.92895	-39014.9	-39031.6	tg_qn+whr_qn	tg_qn+whr_qn
uc001ack.1	100	4721	1487	0.166094	0.00166094	1	100	19520.1	19520	0.0235017	0.87816	-39023.2	-39031.6	tg_qn	tg_qn
uc001ack.1	100	4721	1487	0.166094	0.00166094	2	11	19520.6	19520	1.17007	0.557085	-39015.9	-39031.6	lnfi+whr_qn	lnfi+whr_qn
uc001ack.1	100	4721	1487	0.166094	0.00166094	1	10	19520.6	19520	1.13431	0.286858	-39024.3	-39031.6	lnfi	lnfi
uc001ack.1	100	4721	1487	0.166094	0.00166094	1	1	19520.1	19520	0.127953	0.720564	-39023.3	-39031.6	whr_qn	whr_qn
uc009vjs.1	6	4721	17	0.00188257	0.000313761	3	111	18888	18888	0.134233	0.987434	-37742.2	-37767.5	tg_qn+lnfi+whr_qn	lnfi+tg_qn+whr_qn
uc009vjs.1	6	4721	17	0.00188257	0.000313761	2	110	18888	18888	0.0826969	0.959495	-37750.7	-37767.5	tg_qn+lnfi	lnfi+tg_qn
uc009vjs.1	6	4721	17	0.00188257	0.000313761	2	101	18888	18888	0.127874	0.938064	-37750.7	-37767.5	tg_qn+whr_qn	tg_qn+whr_qn
uc009vjs.1	6	4721	17	0.00188257	0.000313761	1	100	18888	18888	0.0698847	0.791505	-37759.1	-37767.5	tg_qn	tg_qn
uc009vjs.1	6	4721	17	0.00188257	0.000313761	2	11	18888	18888	0.0365242	0.981904	-37750.6	-37767.5	lnfi+whr_qn	lnfi+whr_qn
uc009vjs.1	6	4721	17	0.00188257	0.000313761	1	10	18888	18888	-6.46316e-05	0.993586	-37759	-37767.5	lnfi	lnfi
uc009vjs.1	6	4721	17	0.00188257	0.000313761	1	1	18888	18888	0.0362341	0.849033	-37759.1	-37767.5	whr_qn	whr_qn
uc001acl.1	17	4721	77	0.0085989	0.000505817	3	111	19864.9	19864	1.84002	0.606265	-39696	-39719.5	tg_qn+lnfi+whr_qn	lnfi+tg_qn+whr_qn
uc001acl.1	17	4721	77	0.0085989	0.000505817	2	110	19864.8	19864	1.57861	0.45416	-39704.2	-39719.5	tg_qn+lnfi	lnfi+tg_qn
uc001acl.1	17	4721	77	0.0085989	0.000505817	2	101	19864.9	19864	1.7867	0.409283	-39704.4	-39719.5	tg_qn+whr_qn	tg_qn+whr_qn
uc001acl.1	17	4721	77	0.0085989	0.000505817	1	100	19864.7	19864	1.49606	0.221278	-39712.6	-39719.5	tg_qn	tg_qn
uc001acl.1	17	4721	77	0.0085989	0.000505817	2	11	19864.4	19864	0.865632	0.64868	-39703.5	-39719.5	lnfi+whr_qn	lnfi+whr_qn
uc001acl.1	17	4721	77	0.0085989	0.000505817	1	10	19864.2	19864	0.471316	0.492382	-39711.5	-39719.5	lnfi	lnfi
uc001acl.1	17	4721	77	0.0085989	0.000505817	1	1	19864.3	19864	0.548262	0.459029	-39711.6	-39719.5	whr_qn	whr_qn
uc010nyd.1	36	4721	391	0.0436671	0.00121298	3	111	20002.2	20002.1	0.241281	0.970665	-39970.6	-39995.8	tg_qn+lnfi+whr_qn	lnfi+tg_qn+whr_qn
uc010nyd.1	36	4721	391	0.0436671	0.00121298	2	110	20002.2	20002.1	0.206007	0.902124	-39979	-39995.8	tg_qn+lnfi	lnfi+tg_qn
uc010nyd.1	36	4721	391	0.0436671	0.00121298	2	101	20002.2	20002.1	0.222272	0.894817	-39979.1	-39995.8	tg_qn+whr_qn	tg_qn+whr_qn
uc010nyd.1	36	4721	391	0.0436671	0.00121298	1	100	20002.2	20002.1	0.18947	0.663358	-39987.5	-39995.8	tg_qn	tg_qn
uc010nyd.1	36	4721	391	0.0436671	0.00121298	2	11	20002.1	20002.1	0.0803485	0.960622	-39978.9	-39995.8	lnfi+whr_qn	lnfi+whr_qn
uc010nyd.1	36	4721	391	0.0436671	0.00121298	1	10	20002.1	20002.1	0.0563044	0.812435	-39987.4	-39995.8	lnfi	lnfi
uc010nyd.1	36	4721	391	0.0436671	0.00121298	1	1	20002.1	20002.1	0.0173549	0.895192	-39987.3	-39995.8	whr_qn	whr_qn
uc001acm.2	37	4721	413	0.0460287	0.00124402	3	111	20029.4	20029.3	0.243034	0.97036	-40025	-40050.1	tg_qn+lnfi+whr_qn	lnfi+tg_qn+whr_qn
uc001acm.2	37	4721	413	0.0460287	0.00124402	2	110	20029.4	20029.3	0.191839	0.908537	-40033.4	-40050.1	tg_qn+lnfi	lnfi+tg_qn
uc001acm.2	37	4721	413	0.0460287	0.00124402	2	101	20029.4	20029.3	0.223376	0.894323	-40033.4	-40050.1	tg_qn+whr_qn	tg_qn+whr_qn
uc001acm.2	37	4721	413	0.0460287	0.00124402	1	100	20029.4	20029.3	0.175433	0.675328	-40041.8	-40050.1	tg_qn	tg_qn
uc001acm.2	37	4721	413	0.0460287	0.00124402	2	11	20029.3	20029.3	0.0887979	0.956572	-40033.3	-40050.1	lnfi+whr_qn	lnfi+whr_qn
uc001acm.2	37	4721	413	0.0460287	0.00124402	1	10	20029.3	20029.3	0.0526323	0.818545	-40041.7	-40050.1	lnfi	lnfi
uc001acm.2	37	4721	413	0.0460287	0.00124402	1	1	20029.3	20029.3	0.0258446	0.87228	-40041.7	-40050.1	whr_qn	whr_qn
uc009vju.1	37	4721	413	0.0460287	0.00124402	3	111	20029.4	20029.3	0.243034	0.97036	-40025	-40050.1	tg_qn+lnfi+whr_qn	lnfi+tg_qn+whr_qn
uc009vju.1	37	4721	413	0.0460287	0.00124402	2	110	20029.4	20029.3	0.191839	0.908537	-40033.4	-40050.1	tg_qn+lnfi	lnfi+tg_qn
uc009vju.1	37	4721	413	0.0460287	0.00124402	2	101	20029.4	20029.3	0.223376	0.894323	-40033.4	-40050.1	tg_qn+whr_qn	tg_qn+whr_qn
uc009vju.1	37	4721	413	0.0460287	0.00124402	1	100	20029.4	20029.3	0.175433	0.675328	-40041.8	-40050.1	tg_qn	tg_qn
uc009vju.1	37	4721	413	0.0460287	0.00124402	2	11	20029.3	20029.3	0.0887979	0.956572	-40033.3	-40050.1	lnfi+whr_qn	lnfi+whr_qn
uc009vju.1	37	4721	413	0.0460287	0.00124402	1	10	20029.3	20029.3	0.0526323	0.818545	-40041.7	-40050.1	lnfi	lnfi
uc009vju.1	37	4721	413	0.0460287	0.00124402	1	1	20029.3	20029.3	0.0258446	0.87228	-40041.7	-40050.1	whr_qn	whr_qn
uc001acn.2	38	4721	498	0.0552139	0.001453	3	111	19813.7	19812.9	1.54473	0.671986	-39593.5	-39617.3	tg_qn+lnfi+whr_qn	lnfi+tg_qn+whr_qn
uc001acn.2	38	4721	498	0.0552139	0.001453	2	110	19813.6	19812.9	1.52487	0.466529	-39601.9	-39617.3	tg_qn+lnfi	lnfi+tg_qn
uc001acn.2	38	4721	498	0.0552139	0.001453	2	101	19813.1	19812.9	0.461055	0.794115	-39600.9	-39617.3	tg_qn+whr_qn	tg_qn+whr_qn
uc001acn.2	38	4721	498	0.0552139	0.001453	1	100	19813.1	19812.9	0.444255	0.505076	-39609.3	-39617.3	tg_qn	tg_qn
uc001acn.2	38	4721	498	0.0552139	0.001453	2	11	19813.2	19812.9	0.586966	0.745662	-39601	-39617.3	lnfi+whr_qn	lnfi+whr_qn
uc001acn.2	38	4721	498	0.0552139	0.001453	1	10	19813.2	19812.9	0.534306	0.464802	-39609.4	-39617.3	lnfi	lnfi
uc001acn.2	38	4721	498	0.0552139	0.001453	1	1	19812.9	19812.9	0.0171032	0.89595	-39608.9	-39617.3	whr_qn	whr_qn
uc001acp.2	67	4721	1340	0.148464	0.00221588	3	111	19041.6	19040.8	1.5846	0.662887	-38049.3	-38073.1	tg_qn+lnfi+whr_qn	lnfi+tg_qn+whr_qn
uc001acp.2	67	4721	1340	0.148464	0.00221588	2	110	19041.3	19040.8	0.914084	0.633154	-38057.1	-38073.1	tg_qn+lnfi	lnfi+tg_qn
uc001acp.2	67	4721	1340	0.148464	0.00221588	2	101	19041	19040.8	0.499423	0.779026	-38056.7	-38073.1	tg_qn+whr_qn	tg_qn+whr_qn
uc001acp.2	67	4721	1340	0.148464	0.00221588	1	100	19040.8	19040.8	0.0247966	0.874875	-38064.7	-38073.1	tg_qn	tg_qn
uc001acp.2	67	4721	1340	0.148464	0.00221588	2	11	19041.6	19040.8	1.54748	0.461284	-38057.8	-38073.1	lnfi+whr_qn	lnfi+whr_qn
uc001acp.2	67	4721	1340	0.148464	0.00221588	1	10	19041.2	19040.8	0.836961	0.360267	-38065.5	-38073.1	lnfi	lnfi
uc001acp.2	67	4721	1340	0.148464	0.00221588	1	1	19041	19040.8	0.437631	0.508268	-38065.1	-38073.1	whr_qn	whr_qn
uc001acu.2	101	4721	3670	0.4084	0.00404357	3	111	15854.9	15854.6	0.554352	0.906798	-31676	-31700.8	tg_qn+lnfi+whr_qn	lnfi+tg_qn+whr_qn
uc001acu.2	101	4721	3670	0.4084	0.00404357	2	110	15854.8	15854.6	0.293835	0.863365	-31684.2	-31700.8	tg_qn+lnfi	lnfi+tg_qn
uc001acu.2	101	4721	3670	0.4084	0.00404357	2	101	15854.9	15854.6	0.480889	0.786278	-31684.4	-31700.8	tg_qn+whr_qn	tg_qn+whr_qn
uc001acu.2	101	4721	3670	0.4084	0.00404357	1	100	15854.8	15854.6	0.245189	0.620483	-31692.6	-31700.8	tg_qn	tg_qn
uc001acu.2	101	4721	3670	0.4084	0.00404357	2	11	15854.8	15854.6	0.343368	0.842245	-31684.2	-31700.8	lnfi+whr_qn	lnfi+whr_qn
uc001acu.2	101	4721	3670	0.4084	0.00404357	1	10	15854.7	15854.6	0.128023	0.720491	-31692.5	-31700.8	lnfi	lnfi
uc001acu.2	101	4721	3670	0.4084	0.00404357	1	1	15854.7	15854.6	0.159804	0.689337	-31692.5	-31700.8	whr_qn	whr_qn
uc001act.2	101	4721	3670	0.4084	0.00404357	3	111	15854.9	15854.6	0.554352	0.906798	-31676	-31700.8	tg_qn+lnfi+whr_qn	lnfi+tg_qn+whr_qn
uc001act.2	101	4721	3670	0.4084	0.00404357	2	110	15854.8	15854.6	0.293835	0.863365	-31684.2	-31700.8	tg_qn+lnfi	lnfi+tg_qn
uc001act.2	101	4721	3670	0.4084	0.00404357	2	101	15854.9	15854.6	0.480889	0.786278	-31684.4	-31700.8	tg_qn+whr_qn	tg_qn+whr_qn
uc001act.2	101	4721	3670	0.4084	0.00404357	1	100	15854.8	15854.6	0.245189	0.620483	-31692.6	-31700.8	tg_qn	tg_qn
uc001act.2	101	4721	3670	0.4084	0.00404357	2	11	15854.8	15854.6	0.343368	0.842245	-31684.2	-31700.8	lnfi+whr_qn	lnfi+whr_qn
uc001act.2	101	4721	3670	0.4084	0.00404357	1	10	15854.7	15854.6	0.128023	0.720491	-31692.5	-31700.8	lnfi	lnfi
uc001act.2	101	4721	3670	0.4084	0.00404357	1	1	15854.7	15854.6	0.159804	0.689337	-31692.5	-31700.8	whr_qn	whr_qn
uc001acr.2	101	4721	3670	0.4084	0.00404357	3	111	15854.9	15854.6	0.554352	0.906798	-31676	-31700.8	tg_qn+lnfi+whr_qn	lnfi+tg_qn+whr_qn
uc001acr.2	101	4721	3670	0.4084	0.00404357	2	110	15854.8	15854.6	0.293835	0.863365	-31684.2	-31700.8	tg_qn+lnfi	lnfi+tg_qn
uc001acr.2	101	4721	3670	0.4084	0.00404357	2	101	15854.9	15854.6	0.480889	0.786278	-31684.4	-31700.8	tg_qn+whr_qn	tg_qn+whr_qn
uc001acr.2	101	4721	3670	0.4084	0.00404357	1	100	15854.8	15854.6	0.245189	0.620483	-31692.6	-31700.8	tg_qn	tg_qn
uc001acr.2	101	4721	3670	0.4084	0.00404357	2	11	15854.8	15854.6	0.343368	0.842245	-31684.2	-31700.8	lnfi+whr_qn	lnfi+whr_qn
uc001acr.2	101	4721	3670	0.4084	0.00404357	1	10	15854.7	15854.6	0.128023	0.720491	-31692.5	-31700.8	lnfi	lnfi
uc001acr.2	101	4721	3670	0.4084	0.00404357	1	1	15854.7	15854.6	0.159804	0.689337	-31692.5	-31700.8	whr_qn	whr_qn
uc001acs.2	101	4721	3670	0.4084	0.00404357	3	111	15854.9	15854.6	0.554352	0.906798	-31676	-31700.8	tg_qn+lnfi+whr_qn	lnfi+tg_qn+whr_qn
uc001acs.2	101	4721	3670	0.4084	0.00404357	2	110	15854.8	15854.6	0.293835	0.863365	-31684.2	-31700.8	tg_qn+lnfi	lnfi+tg_qn
uc001acs.2	101	4721	3670	0.4084	0.00404357	2	101	15854.9	15854.6	0.480889	0.786278	-31684.4	-31700.8	tg_qn+whr_qn	tg_qn+whr_qn
uc001acs.2	101	4721	3670	0.4084	0.00404357	1	100	15854.8	15854.6	0.245189	0.620483	-31692.6	-31700.8	tg_qn	tg_qn
uc001acs.2	101	4721	3670	0.4084	0.00404357	2	11	15854.8	15854.6	0.343368	0.842245	-31684.2	-31700.8	lnfi+whr_qn	lnfi+whr_qn
uc001acs.2	101	4721	3670	0.4084	0.00404357	1	10	15854.7	15854.6	0.128023	0.720491	-31692.5	-31700.8	lnfi	lnfi
uc001acs.2	101	4721	3670	0.4084	0.00404357	1	1	15854.7	15854.6	0.159804	0.689337	-31692.5	-31700.8	whr_qn	whr_qn
uc001acv.2	14	4721	855	0.0980658	0.0070047	3	111	12808	12805.4	5.18752	0.15857	-25582.1	-25602.3	tg_qn+lnfi+whr_qn	lnfi+tg_qn+whr_qn
uc001acv.2	14	4721	855	0.0980658	0.0070047	2	110	12808	12805.4	5.16778	0.0754798	-25590.6	-25602.3	tg_qn+lnfi	lnfi+tg_qn
uc001acv.2	14	4721	855	0.0980658	0.0070047	2	101	12808	12805.4	5.17037	0.0753823	-25590.6	-25602.3	tg_qn+whr_qn	tg_qn+whr_qn
uc001acv.2	14	4721	855	0.0980658	0.0070047	1	100	12808	12805.4	5.14885	0.0232618	-25599	-25602.3	tg_qn	tg_qn
uc001acv.2	14	4721	855	0.0980658	0.0070047	2	11	12805.7	12805.4	0.629261	0.730058	-25586	-25602.3	lnfi+whr_qn	lnfi+whr_qn
uc001acv.2	14	4721	855	0.0980658	0.0070047	1	10	12805.7	12805.4	0.590608	0.442184	-25594.5	-25602.3	lnfi	lnfi
uc001acv.2	14	4721	855	0.0980658	0.0070047	1	1	12805.4	12805.4	0.103718	0.747412	-25594	-25602.3	whr_qn	whr_qn
uc001acw.2	1	4721	7	0.000805338	0.000805338	3	111	13019.9	13019	1.91925	0.589335	-26006	-26029.5	tg_qn+lnfi+whr_qn	lnfi+tg_qn+whr_qn
uc001acw.2	1	4721	7	0.000805338	0.000805338	2	110	13019.5	13019	1.0482	0.592089	-26013.6	-26029.5	tg_qn+lnfi	lnfi+tg_qn
uc001acw.2	1	4721	7	0.000805338	0.000805338	2	101	13019.5	13019	1.16922	0.557324	-26013.7	-26029.5	tg_qn+whr_qn	tg_qn+whr_qn
uc001acw.2	1	4721	7	0.000805338	0.000805338	1	100	13019	13019	0.0478	0.826937	-26021	-26029.5	tg_qn	tg_qn
uc001acw.2	1	4721	7	0.000805338	0.000805338	2	11	13019.9	13019	1.84588	0.397349	-26014.4	-26029.5	lnfi+whr_qn	lnfi+whr_qn
uc001acw.2	1	4721	7	0.000805338	0.000805338	1	10	13019.5	13019	1.0226	0.311904	-26022	-26029.5	lnfi	lnfi
uc001acw.2	1	4721	7	0.000805338	0.000805338	1	1	13019.5	13019	1.16894	0.27962	-26022.2	-26029.5	whr_qn	whr_qn
uc001acx.1	11	4721	86	0.00961015	0.00087365	3	111	17842.4	17840.8	3.2949	0.348353	-35651	-35673.1	tg_qn+lnfi+whr_qn	lnfi+tg_qn+whr_qn
uc001acx.1	11	4721	86	0.00961015	0.00087365	2	110	17842.2	17840.8	2.91462	0.232862	-35659.1	-35673.1	tg_qn+lnfi	lnfi+tg_qn
uc001acx.1	11	4721	86	0.00961015	0.00087365	2	101	17841.1	17840.8	0.713264	0.70003	-35656.9	-35673.1	tg_qn+whr_qn	tg_qn+whr_qn
uc001acx.1	11	4721	86	0.00961015	0.00087365	1	100	17840.8	17840.8	0.0145322	0.904048	-35664.7	-35673.1	tg_qn	tg_qn
uc001acx.1	11	4721	86	0.00961015	0.00087365	2	11	17842.1	17840.8	2.67526	0.262467	-35658.9	-35673.1	lnfi+whr_qn	lnfi+whr_qn
uc001acx.1	11	4721	86	0.00961015	0.00087365	1	10	17842	17840.8	2.39692	0.121575	-35667.1	-35673.1	lnfi	lnfi
uc001acx.1	11	4721	86	0.00961015	0.00087365	1	1	17841.1	17840.8	0.647628	0.420962	-35665.3	-35673.1	whr_qn	whr_qn
uc001acz.1	20	4721	602	0.0704705	0.00352352	3	111	16278.8	16276.7	4.16725	0.243961	-32523.8	-32545	tg_qn+lnfi+whr_qn	lnfi+tg_qn+whr_qn
uc001acz.1	20	4721	602	0.0704705	0.00352352	2	110	16278.8	16276.7	4.14365	0.125956	-32532.2	-32545	tg_qn+lnfi	lnfi+tg_qn
uc001acz.1	20	4721	602	0.0704705	0.00352352	2	101	16277.8	16276.7	2.06406	0.356284	-32530.2	-32545	tg_qn+whr_qn	tg_qn+whr_qn
uc001acz.1	20	4721	602	0.0704705	0.00352352	1	100	16277.8	16276.7	2.04251	0.152958	-32538.6	-32545	tg_qn	tg_qn
uc001acz.1	20	4721	602	0.0704705	0.00352352	2	11	16277.1	16276.7	0.810352	0.66686	-32528.9	-32545	lnfi+whr_qn	lnfi+whr_qn
uc001acz.1	20	4721	602	0.0704705	0.00352352	1	10	16277.1	16276.7	0.693311	0.40504	-32537.3	-32545	lnfi	lnfi
uc001acz.1	20	4721	602	0.0704705	0.00352352	1	1	16276.8	16276.7	0.0396306	0.842205	-32536.6	-32545	whr_qn	whr_qn
uc001acy.2	83	4721	3260	0.370111	0.00445917	3	111	16746.4	16741.8	9.1959	0.0267966	-33459	-33475.2	tg_qn+lnfi+whr_qn	lnfi+tg_qn+whr_qn
uc001acy.2	83	4721	3260	0.370111	0.00445917	2	110	16746.4	16741.8	9.16818	0.010213	-33467.5	-33475.2	tg_qn+lnfi	lnfi+tg_qn
uc001acy.2	83	4721	3260	0.370111	0.00445917	2	101	16745.2	16741.8	6.78603	0.0336072	-33465.1	-33475.2	tg_qn+whr_qn	tg_qn+whr_qn
uc001acy.2	83	4721	3260	0.370111	0.00445917	1	100	16745.2	16741.8	6.68329	0.00973207	-33473.5	-33475.2	tg_qn	tg_qn
uc001acy.2	83	4721	3260	0.370111	0.00445917	2	11	16742	16741.8	0.392401	0.821848	-33458.7	-33475.2	lnfi+whr_qn	lnfi+whr_qn
uc001acy.2	83	4721	3260	0.370111	0.00445917	1	10	16742	16741.8	0.291723	0.589118	-33467.1	-33475.2	lnfi	lnfi
uc001acy.2	83	4721	3260	0.370111	0.00445917	1	1	16741.9	16741.8	0.0548809	0.814778	-33466.8	-33475.2	whr_qn	whr_qn
uc010nyg.1	83	4721	3260	0.370111	0.00445917	3	111	16746.4	16741.8	9.1959	0.0267966	-33459	-33475.2	tg_qn+lnfi+whr_qn	lnfi+tg_qn+whr_qn
uc010nyg.1	83	4721	3260	0.370111	0.00445917	2	110	16746.4	16741.8	9.16818	0.010213	-33467.5	-33475.2	tg_qn+lnfi	lnfi+tg_qn
uc010nyg.1	83	4721	3260	0.370111	0.00445917	2	101	16745.2	16741.8	6.78603	0.0336072	-33465.1	-33475.2	tg_qn+whr_qn	tg_qn+whr_qn
uc010nyg.1	83	4721	3260	0.370111	0.00445917	1	100	16745.2	16741.8	6.68329	0.00973207	-33473.5	-33475.2	tg_qn	tg_qn
uc010nyg.1	83	4721	3260	0.370111	0.00445917	2	11	16742	16741.8	0.392401	0.821848	-33458.7	-33475.2	lnfi+whr_qn	lnfi+whr_qn
uc010nyg.1	83	4721	3260	0.370111	0.00445917	1	10	16742	16741.8	0.291723	0.589118	-33467.1	-33475.2	lnfi	lnfi
uc010nyg.1	83	4721	3260	0.370111	0.00445917	1	1	16741.9	16741.8	0.0548809	0.814778	-33466.8	-33475.2	whr_qn	whr_qn
uc001ada.2	12	4721	545	0.0607213	0.00506011	3	111	14216.8	14216.1	1.35327	0.716524	-28399.8	-28423.8	tg_qn+lnfi+whr_qn	lnfi+tg_qn+whr_qn
uc001ada.2	12	4721	545	0.0607213	0.00506011	2	110	14216.5	14216.1	0.789034	0.674005	-28407.7	-28423.8	tg_qn+lnfi	lnfi+tg_qn
uc001ada.2	12	4721	545	0.0607213	0.00506011	2	101	14216.5	14216.1	0.771069	0.680087	-28407.6	-28423.8	tg_qn+whr_qn	tg_qn+whr_qn
uc001ada.2	12	4721	545	0.0607213	0.00506011	1	100	14216.1	14216.1	0.039954	0.841571	-28415.4	-28423.8	tg_qn	tg_qn
uc001ada.2	12	4721	545	0.0607213	0.00506011	2	11	14216.7	14216.1	1.21472	0.544788	-28408.1	-28423.8	lnfi+whr_qn	lnfi+whr_qn
uc001ada.2	12	4721	545	0.0607213	0.00506011	1	10	14216.5	14216.1	0.698957	0.403134	-28416	-28423.8	lnfi	lnfi
uc001ada.2	12	4721	545	0.0607213	0.00506011	1	1	14216.5	14216.1	0.731165	0.392506	-28416.1	-28423.8	whr_qn	whr_qn
uc001adb.2	19	4721	574	0.0638548	0.00336078	3	111	16295.6	16294.9	1.44825	0.694266	-32557.4	-32581.4	tg_qn+lnfi+whr_qn	lnfi+tg_qn+whr_qn
uc001adb.2	19	4721	574	0.0638548	0.00336078	2	110	16295.1	16294.9	0.384971	0.824906	-32564.8	-32581.4	tg_qn+lnfi	lnfi+tg_qn
uc001adb.2	19	4721	574	0.0638548	0.00336078	2	101	16295.6	16294.9	1.34054	0.51157	-32565.8	-32581.4	tg_qn+whr_qn	tg_qn+whr_qn
uc001adb.2	19	4721	574	0.0638548	0.00336078	1	100	16295	16294.9	0.178179	0.672943	-32573.1	-32581.4	tg_qn	tg_qn
uc001adb.2	19	4721	574	0.0638548	0.00336078	2	11	16295.6	16294.9	1.41513	0.492842	-32565.9	-32581.4	lnfi+whr_qn	lnfi+whr_qn
uc001adb.2	19	4721	574	0.0638548	0.00336078	1	10	16295.1	16294.9	0.315744	0.574176	-32573.2	-32581.4	lnfi	lnfi
uc001adb.2	19	4721	574	0.0638548	0.00336078	1	1	16295.6	16294.9	1.27654	0.258544	-32574.2	-32581.4	whr_qn	whr_qn
uc001adc.2	19	4721	574	0.0638548	0.00336078	3	111	16295.6	16294.9	1.44825	0.694266	-32557.4	-32581.4	tg_qn+lnfi+whr_qn	lnfi+tg_qn+whr_qn
uc001adc.2	19	4721	574	0.0638548	0.00336078	2	110	16295.1	16294.9	0.384971	0.824906	-32564.8	-32581.4	tg_qn+lnfi	lnfi+tg_qn
uc001adc.2	19	4721	574	0.0638548	0.00336078	2	101	16295.6	16294.9	1.34054	0.51157	-32565.8	-32581.4	tg_qn+whr_qn	tg_qn+whr_qn
uc001adc.2	19	4721	574	0.0638548	0.00336078	1	100	16295	16294.9	0.178179	0.672943	-32573.1	-32581.4	tg_qn	tg_qn
uc001adc.2	19	4721	574	0.0638548	0.00336078	2	11	16295.6	16294.9	1.41513	0.492842	-32565.9	-32581.4	lnfi+whr_qn	lnfi+whr_qn
uc001adc.2	19	4721	574	0.0638548	0.00336078	1	10	16295.1	16294.9	0.315744	0.574176	-32573.2	-32581.4	lnfi	lnfi
uc001adc.2	19	4721	574	0.0638548	0.00336078	1	1	16295.6	16294.9	1.27654	0.258544	-32574.2	-32581.4	whr_qn	whr_qn
uc001add.2	19	4721	574	0.0638548	0.00336078	3	111	16295.6	16294.9	1.44825	0.694266	-32557.4	-32581.4	tg_qn+lnfi+whr_qn	lnfi+tg_qn+whr_qn
uc001add.2	19	4721	574	0.0638548	0.00336078	2	110	16295.1	16294.9	0.384971	0.824906	-32564.8	-32581.4	tg_qn+lnfi	lnfi+tg_qn
uc001add.2	19	4721	574	0.0638548	0.00336078	2	101	16295.6	16294.9	1.34054	0.51157	-32565.8	-32581.4	tg_qn+whr_qn	tg_qn+whr_qn
uc001add.2	19	4721	574	0.0638548	0.00336078	1	100	16295	16294.9	0.178179	0.672943	-32573.1	-32581.4	tg_qn	tg_qn
uc001add.2	19	4721	574	0.0638548	0.00336078	2	11	16295.6	16294.9	1.41513	0.492842	-32565.9	-32581.4	lnfi+whr_qn	lnfi+whr_qn
uc001add.2	19	4721	574	0.0638548	0.00336078	1	10	16295.1	16294.9	0.315744	0.574176	-32573.2	-32581.4	lnfi	lnfi
uc001add.2	19	4721	574	0.0638548	0.00336078	1	1	16295.6	16294.9	1.27654	0.258544	-32574.2	-32581.4	whr_qn	whr_qn
uc001ade.2	16	4721	1322	0.143076	0.00894226	3	111	11296.9	11295.4	2.97639	0.39528	-22560	-22582.4	tg_qn+lnfi+whr_qn	lnfi+tg_qn+whr_qn
uc001ade.2	16	4721	1322	0.143076	0.00894226	2	110	11296.9	11295.4	2.94408	0.229456	-22568.4	-22582.4	tg_qn+lnfi	lnfi+tg_qn
uc001ade.2	16	4721	1322	0.143076	0.00894226	2	101	11296.7	11295.4	2.50184	0.286241	-22568	-22582.4	tg_qn+whr_qn	tg_qn+whr_qn
uc001ade.2	16	4721	1322	0.143076	0.00894226	1	100	11296.7	11295.4	2.45609	0.11707	-22576.4	-22582.4	tg_qn	tg_qn
uc001ade.2	16	4721	1322	0.143076	0.00894226	2	11	11295.5	11295.4	0.0971313	0.952595	-22565.6	-22582.4	lnfi+whr_qn	lnfi+whr_qn
uc001ade.2	16	4721	1322	0.143076	0.00894226	1	10	11295.5	11295.4	0.0352775	0.851015	-22574	-22582.4	lnfi	lnfi
uc001ade.2	16	4721	1322	0.143076	0.00894226	1	1	11295.5	11295.4	0.0573591	0.81072	-22574	-22582.4	whr_qn	whr_qn
uc001adf.2	16	4721	1322	0.143076	0.00894226	3	111	11296.9	11295.4	2.97639	0.39528	-22560	-22582.4	tg_qn+lnfi+whr_qn	lnfi+tg_qn+whr_qn
uc001adf.2	16	4721	1322	0.143076	0.00894226	2	110	11296.9	11295.4	2.94408	0.229456	-22568.4	-22582.4	tg_qn+lnfi	lnfi+tg_qn
uc001adf.2	16	4721	1322	0.143076	0.00894226	2	101	11296.7	11295.4	2.50184	0.286241	-22568	-22582.4	tg_qn+whr_qn	tg_qn+whr_qn
uc001adf.2	16	4721	1322	0.143076	0.00894226	1	100	11296.7	11295.4	2.45609	0.11707	-22576.4	-22582.4	tg_qn	tg_qn
uc001adf.2	16	4721	1322	0.143076	0.00894226	2	11	11295.5	11295.4	0.0971313	0.952595	-22565.6	-22582.4	lnfi+whr_qn	lnfi+whr_qn
uc001adf.2	16	4721	1322	0.143076	0.00894226	1	10	11295.5	11295.4	0.0352775	0.851015	-22574	-22582.4	lnfi	lnfi
uc001adf.2	16	4721	1322	0.143076	0.00894226	1	1	11295.5	11295.4	0.0573591	0.81072	-22574	-22582.4	whr_qn	whr_qn
uc001adg.2	32	4721	1191	0.131592	0.00411226	3	111	15424	15423.3	1.48629	0.685439	-30814.2	-30838.1	tg_qn+lnfi+whr_qn	lnfi+tg_qn+whr_qn
uc001adg.2	32	4721	1191	0.131592	0.00411226	2	110	15424	15423.3	1.43486	0.488004	-30822.6	-30838.1	tg_qn+lnfi	lnfi+tg_qn
uc001adg.2	32	4721	1191	0.131592	0.00411226	2	101	15424	15423.3	1.46777	0.48004	-30822.6	-30838.1	tg_qn+whr_qn	tg_qn+whr_qn
uc001adg.2	32	4721	1191	0.131592	0.00411226	1	100	15424	15423.3	1.41943	0.233497	-30831	-30838.1	tg_qn	tg_qn
uc001adg.2	32	4721	1191	0.131592	0.00411226	2	11	15423.4	15423.3	0.26455	0.8761	-30821.4	-30838.1	lnfi+whr_qn	lnfi+whr_qn
uc001adg.2	32	4721	1191	0.131592	0.00411226	1	10	15423.4	15423.3	0.246218	0.619751	-30829.8	-30838.1	lnfi	lnfi
uc001adg.2	32	4721	1191	0.131592	0.00411226	1	1	15423.3	15423.3	0.0155944	0.900621	-30829.6	-30838.1	whr_qn	whr_qn
uc001adj.1	3	4721	3	0.000322042	0.000107347	3	111	18997.9	18997.2	1.36478	0.713811	-37961.9	-37985.9	tg_qn+lnfi+whr_qn	lnfi+tg_qn+whr_qn
uc001adj.1	3	4721	3	0.000322042	0.000107347	2	110	18997.3	18997.2	0.327656	0.848888	-37969.3	-37985.9	tg_qn+lnfi	lnfi+tg_qn
uc001adj.1	3	4721	3	0.000322042	0.000107347	2	101	18997.8	18997.2	1.28468	0.52606	-37970.2	-37985.9	tg_qn+whr_qn	tg_qn+whr_qn
uc001adj.1	3	4721	3	0.000322042	0.000107347	1	100	18997.2	18997.2	0.148803	0.699682	-37977.6	-37985.9	tg_qn	tg_qn
uc001adj.1	3	4721	3	0.000322042	0.000107347	2	11	18997.9	18997.2	1.35885	0.506909	-37970.3	-37985.9	lnfi+whr_qn	lnfi+whr_qn
uc001adj.1	3	4721	3	0.000322042	0.000107347	1	10	18997.3	18997.2	0.286265	0.592624	-37977.7	-37985.9	lnfi	lnfi
uc001adj.1	3	4721	3	0.000322042	0.000107347	1	1	18997.8	18997.2	1.24868	0.263805	-37978.7	-37985.9	whr_qn	whr_qn
uc001adh.3	79	4721	2998	0.330993	0.00418979	3	111	16489.7	16488.8	1.69377	0.63832	-32945.5	-32969.2	tg_qn+lnfi+whr_qn	lnfi+tg_qn+whr_qn
uc001adh.3	79	4721	2998	0.330993	0.00418979	2	110	16489.6	16488.8	1.59167	0.451205	-32953.9	-32969.2	tg_qn+lnfi	lnfi+tg_qn
uc001adh.3	79	4721	2998	0.330993	0.00418979	2	101	16489.6	16488.8	1.44231	0.486191	-32953.7	-32969.2	tg_qn+whr_qn	tg_qn+whr_qn
uc001adh.3	79	4721	2998	0.330993	0.00418979	1	100	16489.5	16488.8	1.2985	0.254487	-32962	-32969.2	tg_qn	tg_qn
uc001adh.3	79	4721	2998	0.330993	0.00418979	2	11	16488.9	16488.8	0.0707213	0.965257	-32952.3	-32969.2	lnfi+whr_qn	lnfi+whr_qn
uc001adh.3	79	4721	2998	0.330993	0.00418979	1	10	16488.8	16488.8	0.0294989	0.863632	-32960.8	-32969.2	lnfi	lnfi
uc001adh.3	79	4721	2998	0.330993	0.00418979	1	1	16488.9	16488.8	0.0444237	0.833067	-32960.8	-32969.2	whr_qn	whr_qn
uc001adi.3	79	4721	2998	0.330993	0.00418979	3	111	16489.7	16488.8	1.69377	0.63832	-32945.5	-32969.2	tg_qn+lnfi+whr_qn	lnfi+tg_qn+whr_qn
uc001adi.3	79	4721	2998	0.330993	0.00418979	2	110	16489.6	16488.8	1.59167	0.451205	-32953.9	-32969.2	tg_qn+lnfi	lnfi+tg_qn
uc001adi.3	79	4721	2998	0.330993	0.00418979	2	101	16489.6	16488.8	1.44231	0.486191	-32953.7	-32969.2	tg_qn+whr_qn	tg_qn+whr_qn
uc001adi.3	79	4721	2998	0.330993	0.00418979	1	100	16489.5	16488.8	1.2985	0.254487	-32962	-32969.2	tg_qn	tg_qn
uc001adi.3	79	4721	2998	0.330993	0.00418979	2	11	16488.9	16488.8	0.0707213	0.965257	-32952.3	-32969.2	lnfi+whr_qn	lnfi+whr_qn
uc001adi.3	79	4721	2998	0.330993	0.00418979	1	10	16488.8	16488.8	0.0294989	0.863632	-32960.8	-32969.2	lnfi	lnfi
uc001adi.3	79	4721	2998	0.330993	0.00418979	1	1	16488.9	16488.8	0.0444237	0.833067	-32960.8	-32969.2	whr_qn	whr_qn
uc009vjv.2	79	4721	2998	0.330993	0.00418979	3	111	16489.7	16488.8	1.69377	0.63832	-32945.5	-32969.2	tg_qn+lnfi+whr_qn	lnfi+tg_qn+whr_qn
uc009vjv.2	79	4721	2998	0.330993	0.00418979	2	110	16489.6	16488.8	1.59167	0.451205	-32953.9	-32969.2	tg_qn+lnfi	lnfi+tg_qn
uc009vjv.2	79	4721	2998	0.330993	0.00418979	2	101	16489.6	16488.8	1.44231	0.486191	-32953.7	-32969.2	tg_qn+whr_qn	tg_qn+whr_qn
uc009vjv.2	79	4721	2998	0.330993	0.00418979	1	100	16489.5	16488.8	1.2985	0.254487	-32962	-32969.2	tg_qn	tg_qn
uc009vjv.2	79	4721	2998	0.330993	0.00418979	2	11	16488.9	16488.8	0.0707213	0.965257	-32952.3	-32969.2	lnfi+whr_qn	lnfi+whr_qn
uc009vjv.2	79	4721	2998	0.330993	0.00418979	1	10	16488.8	16488.8	0.0294989	0.863632	-32960.8	-32969.2	lnfi	lnfi
uc009vjv.2	79	4721	2998	0.330993	0.00418979	1	1	16488.9	16488.8	0.0444237	0.833067	-32960.8	-32969.2	whr_qn	whr_qn
uc009vjw.2	79	4721	2998	0.330993	0.00418979	3	111	16489.7	16488.8	1.69377	0.63832	-32945.5	-32969.2	tg_qn+lnfi+whr_qn	lnfi+tg_qn+whr_qn
uc009vjw.2	79	4721	2998	0.330993	0.00418979	2	110	16489.6	16488.8	1.59167	0.451205	-32953.9	-32969.2	tg_qn+lnfi	lnfi+tg_qn
uc009vjw.2	79	4721	2998	0.330993	0.00418979	2	101	16489.6	16488.8	1.44231	0.486191	-32953.7	-32969.2	tg_qn+whr_qn	tg_qn+whr_qn
uc009vjw.2	79	4721	2998	0.330993	0.00418979	1	100	16489.5	16488.8	1.2985	0.254487	-32962	-32969.2	tg_qn	tg_qn
uc009vjw.2	79	4721	2998	0.330993	0.00418979	2	11	16488.9	16488.8	0.0707213	0.965257	-32952.3	-32969.2	lnfi+whr_qn	lnfi+whr_qn
uc009vjw.2	79	4721	2998	0.330993	0.00418979	1	10	16488.8	16488.8	0.0294989	0.863632	-32960.8	-32969.2	lnfi	lnfi
uc009vjw.2	79	4721	2998	0.330993	0.00418979	1	1	16488.9	16488.8	0.0444237	0.833067	-32960.8	-32969.2	whr_qn	whr_qn
uc001adk.2	13	4721	1736	0.185744	0.014288	3	111	9066.77	9065.87	1.78857	0.617425	-18099.7	-18123.3	tg_qn+lnfi+whr_qn	lnfi+tg_qn+whr_qn
uc001adk.2	13	4721	1736	0.185744	0.014288	2	110	9066.75	9065.87	1.74647	0.417598	-18108.1	-18123.3	tg_qn+lnfi	lnfi+tg_qn
uc001adk.2	13	4721	1736	0.185744	0.014288	2	101	9066.48	9065.87	1.21357	0.545101	-18107.6	-18123.3	tg_qn+whr_qn	tg_qn+whr_qn
uc001adk.2	13	4721	1736	0.185744	0.014288	1	100	9066.43	9065.87	1.11905	0.290123	-18115.9	-18123.3	tg_qn	tg_qn
uc001adk.2	13	4721	1736	0.185744	0.014288	2	11	9065.94	9065.87	0.130626	0.936774	-18106.5	-18123.3	lnfi+whr_qn	lnfi+whr_qn
uc001adk.2	13	4721	1736	0.185744	0.014288	1	10	9065.94	9065.87	0.126389	0.722206	-18115	-18123.3	lnfi	lnfi
uc001adk.2	13	4721	1736	0.185744	0.014288	1	1	9065.88	9065.87	0.0149974	0.902532	-18114.8	-18123.3	whr_qn	whr_qn
uc001adl.1	8	4721	397	0.0428001	0.00535001	3	111	13360.4	13359.9	0.959446	0.811064	-26686.9	-26711.3	tg_qn+lnfi+whr_qn	lnfi+tg_qn+whr_qn
uc001adl.1	8	4721	397	0.0428001	0.00535001	2	110	13360.3	13359.9	0.82704	0.661318	-26695.2	-26711.3	tg_qn+lnfi	lnfi+tg_qn
uc001adl.1	8	4721	397	0.0428001	0.00535001	2	101	13360.3	13359.9	0.857986	0.651165	-26695.3	-26711.3	tg_qn+whr_qn	tg_qn+whr_qn
uc001adl.1	8	4721	397	0.0428001	0.00535001	1	100	13360.2	13359.9	0.695146	0.404419	-26703.6	-26711.3	tg_qn	tg_qn
uc001adl.1	8	4721	397	0.0428001	0.00535001	2	11	13359.9	13359.9	0.0877196	0.957088	-26694.5	-26711.3	lnfi+whr_qn	lnfi+whr_qn
uc001adl.1	8	4721	397	0.0428001	0.00535001	1	10	13359.9	13359.9	0.016406	0.898081	-26702.9	-26711.3	lnfi	lnfi
uc001adl.1	8	4721	397	0.0428001	0.00535001	1	1	13359.9	13359.9	0.0710859	0.789762	-26702.9	-26711.3	whr_qn	whr_qn
uc010nyh.1	12	4721	2168	0.236098	0.0196749	3	111	9171.18	9170.93	0.494226	0.920158	-18308.5	-18333.4	tg_qn+lnfi+whr_qn	lnfi+tg_qn+whr_qn
uc010nyh.1	12	4721	2168	0.236098	0.0196749	2	110	9171.17	9170.93	0.480955	0.786252	-18317	-18333.4	tg_qn+lnfi	lnfi+tg_qn
uc010nyh.1	12	4721	2168	0.236098	0.0196749	2	101	9171.17	9170.93	0.477786	0.787499	-18317	-18333.4	tg_qn+whr_qn	tg_qn+whr_qn
uc010nyh.1	12	4721	2168	0.236098	0.0196749	1	100	9171.17	9170.93	0.464291	0.495626	-18325.4	-18333.4	tg_qn	tg_qn
uc010nyh.1	12	4721	2168	0.236098	0.0196749	2	11	9170.97	9170.93	0.0722953	0.964498	-18316.6	-18333.4	lnfi+whr_qn	lnfi+whr_qn
uc010nyh.1	12	4721	2168	0.236098	0.0196749	1	10	9170.96	9170.93	0.0519807	0.819652	-18325	-18333.4	lnfi	lnfi
uc010nyh.1	12	4721	2168	0.236098	0.0196749	1	1	9170.95	9170.93	0.0276132	0.868021	-18325	-18333.4	whr_qn	whr_qn
uc001adm.2	58	4721	9221	1.00813	0.0173816	3	111	9447.2	9446.14	2.12311	0.547252	-18860.6	-18883.8	tg_qn+lnfi+whr_qn	lnfi+tg_qn+whr_qn
uc001adm.2	58	4721	9221	1.00813	0.0173816	2	110	9447.09	9446.14	1.90278	0.386205	-18868.8	-18883.8	tg_qn+lnfi	lnfi+tg_qn
uc001adm.2	58	4721	9221	1.00813	0.0173816	2	101	9447.11	9446.14	1.9457	0.378004	-18868.8	-18883.8	tg_qn+whr_qn	tg_qn+whr_qn
uc001adm.2	58	4721	9221	1.00813	0.0173816	1	100	9447.02	9446.14	1.76438	0.18408	-18877.1	-18883.8	tg_qn	tg_qn
uc001adm.2	58	4721	9221	1.00813	0.0173816	2	11	9446.36	9446.14	0.443697	0.801037	-18867.3	-18883.8	lnfi+whr_qn	lnfi+whr_qn
uc001adm.2	58	4721	9221	1.00813	0.0173816	1	10	9446.17	9446.14	0.0611822	0.804637	-18875.4	-18883.8	lnfi	lnfi
uc001adm.2	58	4721	9221	1.00813	0.0173816	1	1	9446.34	9446.14	0.409593	0.522176	-18875.8	-18883.8	whr_qn	whr_qn
uc001adn.2	89	4721	13281	1.4507	0.0163	3	111	9581.2	9580.02	2.36653	0.499896	-19128.6	-19151.6	tg_qn+lnfi+whr_qn	lnfi+tg_qn+whr_qn
uc001adn.2	89	4721	13281	1.4507	0.0163	2	110	9581.03	9580.02	2.02615	0.363101	-19136.7	-19151.6	tg_qn+lnfi	lnfi+tg_qn
uc001adn.2	89	4721	13281	1.4507	0.0163	2	101	9581.12	9580.02	2.2104	0.331145	-19136.9	-19151.6	tg_qn+whr_qn	tg_qn+whr_qn
uc001adn.2	89	4721	13281	1.4507	0.0163	1	100	9580.98	9580.02	1.91641	0.166253	-19145	-19151.6	tg_qn	tg_qn
uc001adn.2	89	4721	13281	1.4507	0.0163	2	11	9580.33	9580.02	0.628096	0.730484	-19135.3	-19151.6	lnfi+whr_qn	lnfi+whr_qn
uc001adn.2	89	4721	13281	1.4507	0.0163	1	10	9580.06	9580.02	0.0812145	0.775658	-19143.2	-19151.6	lnfi	lnfi
uc001adn.2	89	4721	13281	1.4507	0.0163	1	1	9580.31	9580.02	0.592614	0.44141	-19143.7	-19151.6	whr_qn	whr_qn
uc001ado.2	89	4721	13281	1.4507	0.0163	3	111	9581.2	9580.02	2.36653	0.499896	-19128.6	-19151.6	tg_qn+lnfi+whr_qn	lnfi+tg_qn+whr_qn
uc001ado.2	89	4721	13281	1.4507	0.0163	2	110	9581.03	9580.02	2.02615	0.363101	-19136.7	-19151.6	tg_qn+lnfi	lnfi+tg_qn
uc001ado.2	89	4721	13281	1.4507	0.0163	2	101	9581.12	9580.02	2.2104	0.331145	-19136.9	-19151.6	tg_qn+whr_qn	tg_qn+whr_qn
uc001ado.2	89	4721	13281	1.4507	0.0163	1	100	9580.98	9580.02	1.91641	0.166253	-19145	-19151.6	tg_qn	tg_qn
uc001ado.2	89	4721	13281	1.4507	0.0163	2	11	9580.33	9580.02	0.628096	0.730484	-19135.3	-19151.6	lnfi+whr_qn	lnfi+whr_qn
uc001ado.2	89	4721	13281	1.4507	0.0163	1	10	9580.06	9580.02	0.0812145	0.775658	-19143.2	-19151.6	lnfi	lnfi
uc001ado.2	89	4721	13281	1.4507	0.0163	1	1	9580.31	9580.02	0.592614	0.44141	-19143.7	-19151.6	whr_qn	whr_qn
uc001adp.2	89	4721	13281	1.4507	0.0163	3	111	9581.2	9580.02	2.36653	0.499896	-19128.6	-19151.6	tg_qn+lnfi+whr_qn	lnfi+tg_qn+whr_qn
uc001adp.2	89	4721	13281	1.4507	0.0163	2	110	9581.03	9580.02	2.02615	0.363101	-19136.7	-19151.6	tg_qn+lnfi	lnfi+tg_qn
uc001adp.2	89	4721	13281	1.4507	0.0163	2	101	9581.12	9580.02	2.2104	0.331145	-19136.9	-19151.6	tg_qn+whr_qn	tg_qn+whr_qn
uc001adp.2	89	4721	13281	1.4507	0.0163	1	100	9580.98	9580.02	1.91641	0.166253	-19145	-19151.6	tg_qn	tg_qn
uc001adp.2	89	4721	13281	1.4507	0.0163	2	11	9580.33	9580.02	0.628096	0.730484	-19135.3	-19151.6	lnfi+whr_qn	lnfi+whr_qn
uc001adp.2	89	4721	13281	1.4507	0.0163	1	10	9580.06	9580.02	0.0812145	0.775658	-19143.2	-19151.6	lnfi	lnfi
uc001adp.2	89	4721	13281	1.4507	0.0163	1	1	9580.31	9580.02	0.592614	0.44141	-19143.7	-19151.6	whr_qn	whr_qn
uc001adq.2	89	4721	13281	1.4507	0.0163	3	111	9581.2	9580.02	2.36653	0.499896	-19128.6	-19151.6	tg_qn+lnfi+whr_qn	lnfi+tg_qn+whr_qn
uc001adq.2	89	4721	13281	1.4507	0.0163	2	110	9581.03	9580.02	2.02615	0.363101	-19136.7	-19151.6	tg_qn+lnfi	lnfi+tg_qn
uc001adq.2	89	4721	13281	1.4507	0.0163	2	101	9581.12	9580.02	2.2104	0.331145	-19136.9	-19151.6	tg_qn+whr_qn	tg_qn+whr_qn
uc001adq.2	89	4721	13281	1.4507	0.0163	1	100	9580.98	9580.02	1.91641	0.166253	-19145	-19151.6	tg_qn	tg_qn
uc001adq.2	89	4721	13281	1.4507	0.0163	2	11	9580.33	9580.02	0.628096	0.730484	-19135.3	-19151.6	lnfi+whr_qn	lnfi+whr_qn
uc001adq.2	89	4721	13281	1.4507	0.0163	1	10	9580.06	9580.02	0.0812145	0.775658	-19143.2	-19151.6	lnfi	lnfi
uc001adq.2	89	4721	13281	1.4507	0.0163	1	1	9580.31	9580.02	0.592614	0.44141	-19143.7	-19151.6	whr_qn	whr_qn
uc001adr.2	89	4721	13281	1.4507	0.0163	3	111	9581.2	9580.02	2.36653	0.499896	-19128.6	-19151.6	tg_qn+lnfi+whr_qn	lnfi+tg_qn+whr_qn
uc001adr.2	89	4721	13281	1.4507	0.0163	2	110	9581.03	9580.02	2.02615	0.363101	-19136.7	-19151.6	tg_qn+lnfi	lnfi+tg_qn
uc001adr.2	89	4721	13281	1.4507	0.0163	2	101	9581.12	9580.02	2.2104	0.331145	-19136.9	-19151.6	tg_qn+whr_qn	tg_qn+whr_qn
uc001adr.2	89	4721	13281	1.4507	0.0163	1	100	9580.98	9580.02	1.91641	0.166253	-19145	-19151.6	tg_qn	tg_qn
uc001adr.2	89	4721	13281	1.4507	0.0163	2	11	9580.33	9580.02	0.628096	0.730484	-19135.3	-19151.6	lnfi+whr_qn	lnfi+whr_qn
uc001adr.2	89	4721	13281	1.4507	0.0163	1	10	9580.06	9580.02	0.0812145	0.775658	-19143.2	-19151.6	lnfi	lnfi
uc001adr.2	89	4721	13281	1.4507	0.0163	1	1	9580.31	9580.02	0.592614	0.44141	-19143.7	-19151.6	whr_qn	whr_qn
uc001ads.2	89	4721	13281	1.4507	0.0163	3	111	9581.2	9580.02	2.36653	0.499896	-19128.6	-19151.6	tg_qn+lnfi+whr_qn	lnfi+tg_qn+whr_qn
uc001ads.2	89	4721	13281	1.4507	0.0163	2	110	9581.03	9580.02	2.02615	0.363101	-19136.7	-19151.6	tg_qn+lnfi	lnfi+tg_qn
uc001ads.2	89	4721	13281	1.4507	0.0163	2	101	9581.12	9580.02	2.2104	0.331145	-19136.9	-19151.6	tg_qn+whr_qn	tg_qn+whr_qn
uc001ads.2	89	4721	13281	1.4507	0.0163	1	100	9580.98	9580.02	1.91641	0.166253	-19145	-19151.6	tg_qn	tg_qn
uc001ads.2	89	4721	13281	1.4507	0.0163	2	11	9580.33	9580.02	0.628096	0.730484	-19135.3	-19151.6	lnfi+whr_qn	lnfi+whr_qn
uc001ads.2	89	4721	13281	1.4507	0.0163	1	10	9580.06	9580.02	0.0812145	0.775658	-19143.2	-19151.6	lnfi	lnfi
uc001ads.2	89	4721	13281	1.4507	0.0163	1	1	9580.31	9580.02	0.592614	0.44141	-19143.7	-19151.6	whr_qn	whr_qn
uc001adt.1	48	4721	5782	0.633076	0.0131891	3	111	10901.6	10900.9	1.4009	0.705325	-21769.4	-21793.4	tg_qn+lnfi+whr_qn	lnfi+tg_qn+whr_qn
uc001adt.1	48	4721	5782	0.633076	0.0131891	2	110	10901.4	10900.9	1.02503	0.598988	-21777.5	-21793.4	tg_qn+lnfi	lnfi+tg_qn
uc001adt.1	48	4721	5782	0.633076	0.0131891	2	101	10901.5	10900.9	1.22108	0.543057	-21777.7	-21793.4	tg_qn+whr_qn	tg_qn+whr_qn
uc001adt.1	48	4721	5782	0.633076	0.0131891	1	100	10901.3	10900.9	0.77462	0.378792	-21785.7	-21793.4	tg_qn	tg_qn
uc001adt.1	48	4721	5782	0.633076	0.0131891	2	11	10901.1	10900.9	0.290639	0.864746	-21776.8	-21793.4	lnfi+whr_qn	lnfi+whr_qn
uc001adt.1	48	4721	5782	0.633076	0.0131891	1	10	10900.9	10900.9	0.0409192	0.839694	-21785	-21793.4	lnfi	lnfi
uc001adt.1	48	4721	5782	0.633076	0.0131891	1	1	10901.1	10900.9	0.263641	0.60763	-21785.2	-21793.4	whr_qn	whr_qn
uc001adu.1	48	4721	5782	0.633076	0.0131891	3	111	10901.6	10900.9	1.4009	0.705325	-21769.4	-21793.4	tg_qn+lnfi+whr_qn	lnfi+tg_qn+whr_qn
uc001adu.1	48	4721	5782	0.633076	0.0131891	2	110	10901.4	10900.9	1.02503	0.598988	-21777.5	-21793.4	tg_qn+lnfi	lnfi+tg_qn
uc001adu.1	48	4721	5782	0.633076	0.0131891	2	101	10901.5	10900.9	1.22108	0.543057	-21777.7	-21793.4	tg_qn+whr_qn	tg_qn+whr_qn
uc001adu.1	48	4721	5782	0.633076	0.0131891	1	100	10901.3	10900.9	0.77462	0.378792	-21785.7	-21793.4	tg_qn	tg_qn
uc001adu.1	48	4721	5782	0.633076	0.0131891	2	11	10901.1	10900.9	0.290639	0.864746	-21776.8	-21793.4	lnfi+whr_qn	lnfi+whr_qn
uc001adu.1	48	4721	5782	0.633076	0.0131891	1	10	10900.9	10900.9	0.0409192	0.839694	-21785	-21793.4	lnfi	lnfi
uc001adu.1	48	4721	5782	0.633076	0.0131891	1	1	10901.1	10900.9	0.263641	0.60763	-21785.2	-21793.4	whr_qn	whr_qn
uc001adw.2	42	4721	4302	0.47177	0.0112326	3	111	11294.2	11293.6	1.1466	0.765838	-22554.5	-22578.7	tg_qn+lnfi+whr_qn	lnfi+tg_qn+whr_qn
uc001adw.2	42	4721	4302	0.47177	0.0112326	2	110	11293.9	11293.6	0.57341	0.750733	-22562.4	-22578.7	tg_qn+lnfi	lnfi+tg_qn
uc001adw.2	42	4721	4302	0.47177	0.0112326	2	101	11294.1	11293.6	1.09951	0.577092	-22562.9	-22578.7	tg_qn+whr_qn	tg_qn+whr_qn
uc001adw.2	42	4721	4302	0.47177	0.0112326	1	100	11293.8	11293.6	0.492561	0.482787	-22570.7	-22578.7	tg_qn	tg_qn
uc001adw.2	42	4721	4302	0.47177	0.0112326	2	11	11293.8	11293.6	0.480966	0.786248	-22562.3	-22578.7	lnfi+whr_qn	lnfi+whr_qn
uc001adw.2	42	4721	4302	0.47177	0.0112326	1	10	11293.6	11293.6	0.0320061	0.858014	-22570.3	-22578.7	lnfi	lnfi
uc001adw.2	42	4721	4302	0.47177	0.0112326	1	1	11293.8	11293.6	0.423824	0.515035	-22570.7	-22578.7	whr_qn	whr_qn
uc001adv.2	42	4721	4302	0.47177	0.0112326	3	111	11294.2	11293.6	1.1466	0.765838	-22554.5	-22578.7	tg_qn+lnfi+whr_qn	lnfi+tg_qn+whr_qn
uc001adv.2	42	4721	4302	0.47177	0.0112326	2	110	11293.9	11293.6	0.57341	0.750733	-22562.4	-22578.7	tg_qn+lnfi	lnfi+tg_qn
uc001adv.2	42	4721	4302	0.47177	0.0112326	2	101	11294.1	11293.6	1.09951	0.577092	-22562.9	-22578.7	tg_qn+whr_qn	tg_qn+whr_qn
uc001adv.2	42	4721	4302	0.47177	0.0112326	1	100	11293.8	11293.6	0.492561	0.482787	-22570.7	-22578.7	tg_qn	tg_qn
uc001adv.2	42	4721	4302	0.47177	0.0112326	2	11	11293.8	11293.6	0.480966	0.786248	-22562.3	-22578.7	lnfi+whr_qn	lnfi+whr_qn
uc001adv.2	42	4721	4302	0.47177	0.0112326	1	10	11293.6	11293.6	0.0320061	0.858014	-22570.3	-22578.7	lnfi	lnfi
uc001adv.2	42	4721	4302	0.47177	0.0112326	1	1	11293.8	11293.6	0.423824	0.515035	-22570.7	-22578.7	whr_qn	whr_qn
uc001adx.2	42	4721	4302	0.47177	0.0112326	3	111	11294.2	11293.6	1.1466	0.765838	-22554.5	-22578.7	tg_qn+lnfi+whr_qn	lnfi+tg_qn+whr_qn
uc001adx.2	42	4721	4302	0.47177	0.0112326	2	110	11293.9	11293.6	0.57341	0.750733	-22562.4	-22578.7	tg_qn+lnfi	lnfi+tg_qn
uc001adx.2	42	4721	4302	0.47177	0.0112326	2	101	11294.1	11293.6	1.09951	0.577092	-22562.9	-22578.7	tg_qn+whr_qn	tg_qn+whr_qn
uc001adx.2	42	4721	4302	0.47177	0.0112326	1	100	11293.8	11293.6	0.492561	0.482787	-22570.7	-22578.7	tg_qn	tg_qn
uc001adx.2	42	4721	4302	0.47177	0.0112326	2	11	11293.8	11293.6	0.480966	0.786248	-22562.3	-22578.7	lnfi+whr_qn	lnfi+whr_qn
uc001adx.2	42	4721	4302	0.47177	0.0112326	1	10	11293.6	11293.6	0.0320061	0.858014	-22570.3	-22578.7	lnfi	lnfi
uc001adx.2	42	4721	4302	0.47177	0.0112326	1	1	11293.8	11293.6	0.423824	0.515035	-22570.7	-22578.7	whr_qn	whr_qn
uc001ady.2	32	4721	1898	0.214883	0.00671511	3	111	13425	13422.1	5.79612	0.121962	-26816.1	-26835.7	tg_qn+lnfi+whr_qn	lnfi+tg_qn+whr_qn
uc001ady.2	32	4721	1898	0.214883	0.00671511	2	110	13424.9	13422.1	5.67303	0.0586297	-26824.4	-26835.7	tg_qn+lnfi	lnfi+tg_qn
uc001ady.2	32	4721	1898	0.214883	0.00671511	2	101	13424.9	13422.1	5.67282	0.0586357	-26824.4	-26835.7	tg_qn+whr_qn	tg_qn+whr_qn
uc001ady.2	32	4721	1898	0.214883	0.00671511	1	100	13424.8	13422.1	5.57211	0.0182488	-26832.8	-26835.7	tg_qn	tg_qn
uc001ady.2	32	4721	1898	0.214883	0.00671511	2	11	13422.7	13422.1	1.30425	0.520938	-26820	-26835.7	lnfi+whr_qn	lnfi+whr_qn
uc001ady.2	32	4721	1898	0.214883	0.00671511	1	10	13422.7	13422.1	1.27238	0.25932	-26828.5	-26835.7	lnfi	lnfi
uc001ady.2	32	4721	1898	0.214883	0.00671511	1	1	13422.1	13422.1	0.0527258	0.818386	-26827.3	-26835.7	whr_qn	whr_qn
uc001aea.2	56	4721	3840	0.430583	0.00768898	3	111	12992.2	12989.5	5.39511	0.145049	-25950.5	-25970.5	tg_qn+lnfi+whr_qn	lnfi+tg_qn+whr_qn
uc001aea.2	56	4721	3840	0.430583	0.00768898	2	110	12992.2	12989.5	5.36333	0.068449	-25958.9	-25970.5	tg_qn+lnfi	lnfi+tg_qn
uc001aea.2	56	4721	3840	0.430583	0.00768898	2	101	12992.1	12989.5	5.24846	0.0724956	-25958.8	-25970.5	tg_qn+whr_qn	tg_qn+whr_qn
uc001aea.2	56	4721	3840	0.430583	0.00768898	1	100	12992.1	12989.5	5.22088	0.0223173	-25967.2	-25970.5	tg_qn	tg_qn
uc001aea.2	56	4721	3840	0.430583	0.00768898	2	11	12990.2	12989.5	1.40387	0.495625	-25955	-25970.5	lnfi+whr_qn	lnfi+whr_qn
uc001aea.2	56	4721	3840	0.430583	0.00768898	1	10	12990.1	12989.5	1.3508	0.245138	-25963.4	-25970.5	lnfi	lnfi
uc001aea.2	56	4721	3840	0.430583	0.00768898	1	1	12989.6	12989.5	0.168052	0.681849	-25962.2	-25970.5	whr_qn	whr_qn
uc001aeb.2	67	4721	4948	0.554828	0.00828102	3	111	12508.8	12506.2	5.12385	0.162949	-24983.7	-25003.9	tg_qn+lnfi+whr_qn	lnfi+tg_qn+whr_qn
uc001aeb.2	67	4721	4948	0.554828	0.00828102	2	110	12508.7	12506.2	5.09541	0.078261	-24992.1	-25003.9	tg_qn+lnfi	lnfi+tg_qn
uc001aeb.2	67	4721	4948	0.554828	0.00828102	2	101	12508.7	12506.2	4.97321	0.083192	-24992	-25003.9	tg_qn+whr_qn	tg_qn+whr_qn
uc001aeb.2	67	4721	4948	0.554828	0.00828102	1	100	12508.7	12506.2	4.94077	0.0262303	-25000.4	-25003.9	tg_qn	tg_qn
uc001aeb.2	67	4721	4948	0.554828	0.00828102	2	11	12506.9	12506.2	1.41948	0.491771	-24988.4	-25003.9	lnfi+whr_qn	lnfi+whr_qn
uc001aeb.2	67	4721	4948	0.554828	0.00828102	1	10	12506.9	12506.2	1.33357	0.24817	-24996.8	-25003.9	lnfi	lnfi
uc001aeb.2	67	4721	4948	0.554828	0.00828102	1	1	12506.3	12506.2	0.230896	0.63086	-24995.7	-25003.9	whr_qn	whr_qn
uc001aec.1	38	4721	3094	0.344644	0.00906957	3	111	11844.1	11842.1	4.08075	0.252875	-23654.4	-23675.7	tg_qn+lnfi+whr_qn	lnfi+tg_qn+whr_qn
uc001aec.1	38	4721	3094	0.344644	0.00906957	2	110	11844.1	11842.1	4.04299	0.132457	-23662.8	-23675.7	tg_qn+lnfi	lnfi+tg_qn
uc001aec.1	38	4721	3094	0.344644	0.00906957	2	101	11844	11842.1	3.90143	0.142173	-23662.7	-23675.7	tg_qn+whr_qn	tg_qn+whr_qn
uc001aec.1	38	4721	3094	0.344644	0.00906957	1	100	11844	11842.1	3.8436	0.0499362	-23671.1	-23675.7	tg_qn	tg_qn
uc001aec.1	38	4721	3094	0.344644	0.00906957	2	11	11842.8	11842.1	1.37868	0.501908	-23660.2	-23675.7	lnfi+whr_qn	lnfi+whr_qn
uc001aec.1	38	4721	3094	0.344644	0.00906957	1	10	11842.7	11842.1	1.24734	0.264062	-23668.5	-23675.7	lnfi	lnfi
uc001aec.1	38	4721	3094	0.344644	0.00906957	1	1	11842.2	11842.1	0.308808	0.578413	-23667.6	-23675.7	whr_qn	whr_qn
uc001aed.2	8	4721	378	0.0413326	0.00516657	3	111	13561.2	13559.9	2.79102	0.424981	-27088.7	-27111.2	tg_qn+lnfi+whr_qn	lnfi+tg_qn+whr_qn
uc001aed.2	8	4721	378	0.0413326	0.00516657	2	110	13560.9	13559.9	2.18687	0.335064	-27096.5	-27111.2	tg_qn+lnfi	lnfi+tg_qn
uc001aed.2	8	4721	378	0.0413326	0.00516657	2	101	13561.2	13559.9	2.786	0.24833	-27097.1	-27111.2	tg_qn+whr_qn	tg_qn+whr_qn
uc001aed.2	8	4721	378	0.0413326	0.00516657	1	100	13560.9	13559.9	2.17429	0.140334	-27105	-27111.2	tg_qn	tg_qn
uc001aed.2	8	4721	378	0.0413326	0.00516657	2	11	13560.5	13559.9	1.25596	0.533668	-27095.6	-27111.2	lnfi+whr_qn	lnfi+whr_qn
uc001aed.2	8	4721	378	0.0413326	0.00516657	1	10	13560	13559.9	0.390368	0.532106	-27103.2	-27111.2	lnfi	lnfi
uc001aed.2	8	4721	378	0.0413326	0.00516657	1	1	13560.4	13559.9	1.05932	0.303371	-27103.8	-27111.2	whr_qn	whr_qn
uc010nyi.1	8	4721	378	0.0413326	0.00516657	3	111	13561.2	13559.9	2.79102	0.424981	-27088.7	-27111.2	tg_qn+lnfi+whr_qn	lnfi+tg_qn+whr_qn
uc010nyi.1	8	4721	378	0.0413326	0.00516657	2	110	13560.9	13559.9	2.18687	0.335064	-27096.5	-27111.2	tg_qn+lnfi	lnfi+tg_qn
uc010nyi.1	8	4721	378	0.0413326	0.00516657	2	101	13561.2	13559.9	2.786	0.24833	-27097.1	-27111.2	tg_qn+whr_qn	tg_qn+whr_qn
uc010nyi.1	8	4721	378	0.0413326	0.00516657	1	100	13560.9	13559.9	2.17429	0.140334	-27105	-27111.2	tg_qn	tg_qn
uc010nyi.1	8	4721	378	0.0413326	0.00516657	2	11	13560.5	13559.9	1.25596	0.533668	-27095.6	-27111.2	lnfi+whr_qn	lnfi+whr_qn
uc010nyi.1	8	4721	378	0.0413326	0.00516657	1	10	13560	13559.9	0.390368	0.532106	-27103.2	-27111.2	lnfi	lnfi
uc010nyi.1	8	4721	378	0.0413326	0.00516657	1	1	13560.4	13559.9	1.05932	0.303371	-27103.8	-27111.2	whr_qn	whr_qn
uc009vjx.2	6	4721	335	0.0367402	0.00612337	3	111	12461.3	12459.2	4.16092	0.244603	-24888.7	-24909.9	tg_qn+lnfi+whr_qn	lnfi+tg_qn+whr_qn
uc009vjx.2	6	4721	335	0.0367402	0.00612337	2	110	12460.7	12459.2	3.02299	0.22058	-24896	-24909.9	tg_qn+lnfi	lnfi+tg_qn
uc009vjx.2	6	4721	335	0.0367402	0.00612337	2	101	12461.2	12459.2	4.07647	0.130258	-24897.1	-24909.9	tg_qn+whr_qn	tg_qn+whr_qn
uc009vjx.2	6	4721	335	0.0367402	0.00612337	1	100	12460.7	12459.2	2.99583	0.0834794	-24904.5	-24909.9	tg_qn	tg_qn
uc009vjx.2	6	4721	335	0.0367402	0.00612337	2	11	12460.1	12459.2	1.84096	0.398329	-24894.9	-24909.9	lnfi+whr_qn	lnfi+whr_qn
uc009vjx.2	6	4721	335	0.0367402	0.00612337	1	10	12459.3	12459.2	0.264187	0.607258	-24901.7	-24909.9	lnfi	lnfi
uc009vjx.2	6	4721	335	0.0367402	0.00612337	1	1	12460.1	12459.2	1.76253	0.184309	-24903.2	-24909.9	whr_qn	whr_qn
uc009vjy.1	13	4721	498	0.0546247	0.0042019	3	111	14618.6	14617.6	1.94502	0.583895	-29203.4	-29226.8	tg_qn+lnfi+whr_qn	lnfi+tg_qn+whr_qn
uc009vjy.1	13	4721	498	0.0546247	0.0042019	2	110	14618.6	14617.6	1.87357	0.391887	-29211.8	-29226.8	tg_qn+lnfi	lnfi+tg_qn
uc009vjy.1	13	4721	498	0.0546247	0.0042019	2	101	14618.6	14617.6	1.89296	0.388105	-29211.8	-29226.8	tg_qn+whr_qn	tg_qn+whr_qn
uc009vjy.1	13	4721	498	0.0546247	0.0042019	1	100	14618.5	14617.6	1.81714	0.177654	-29220.2	-29226.8	tg_qn	tg_qn
uc009vjy.1	13	4721	498	0.0546247	0.0042019	2	11	14617.8	14617.6	0.24302	0.885582	-29210.1	-29226.8	lnfi+whr_qn	lnfi+whr_qn
uc009vjy.1	13	4721	498	0.0546247	0.0042019	1	10	14617.7	14617.6	0.195647	0.658257	-29218.5	-29226.8	lnfi	lnfi
uc009vjy.1	13	4721	498	0.0546247	0.0042019	1	1	14617.7	14617.6	0.0525416	0.818698	-29218.4	-29226.8	whr_qn	whr_qn
uc001aee.1	30	4721	1715	0.186788	0.00622628	3	111	12700.9	12699.5	2.79271	0.424701	-25367.9	-25390.5	tg_qn+lnfi+whr_qn	lnfi+tg_qn+whr_qn
uc001aee.1	30	4721	1715	0.186788	0.00622628	2	110	12700.9	12699.5	2.7373	0.25445	-25376.4	-25390.5	tg_qn+lnfi	lnfi+tg_qn
uc001aee.1	30	4721	1715	0.186788	0.00622628	2	101	12700.8	12699.5	2.62988	0.268491	-25376.2	-25390.5	tg_qn+whr_qn	tg_qn+whr_qn
uc001aee.1	30	4721	1715	0.186788	0.00622628	1	100	12700.8	12699.5	2.58552	0.107845	-25384.7	-25390.5	tg_qn	tg_qn
uc001aee.1	30	4721	1715	0.186788	0.00622628	2	11	12699.6	12699.5	0.25206	0.881588	-25373.9	-25390.5	lnfi+whr_qn	lnfi+whr_qn
uc001aee.1	30	4721	1715	0.186788	0.00622628	1	10	12699.5	12699.5	0.103343	0.747854	-25382.2	-25390.5	lnfi	lnfi
uc001aee.1	30	4721	1715	0.186788	0.00622628	1	1	12699.6	12699.5	0.180719	0.670756	-25382.3	-25390.5	whr_qn	whr_qn
uc001aef.1	30	4721	1715	0.186788	0.00622628	3	111	12700.9	12699.5	2.79271	0.424701	-25367.9	-25390.5	tg_qn+lnfi+whr_qn	lnfi+tg_qn+whr_qn
uc001aef.1	30	4721	1715	0.186788	0.00622628	2	110	12700.9	12699.5	2.7373	0.25445	-25376.4	-25390.5	tg_qn+lnfi	lnfi+tg_qn
uc001aef.1	30	4721	1715	0.186788	0.00622628	2	101	12700.8	12699.5	2.62988	0.268491	-25376.2	-25390.5	tg_qn+whr_qn	tg_qn+whr_qn
uc001aef.1	30	4721	1715	0.186788	0.00622628	1	100	12700.8	12699.5	2.58552	0.107845	-25384.7	-25390.5	tg_qn	tg_qn
uc001aef.1	30	4721	1715	0.186788	0.00622628	2	11	12699.6	12699.5	0.25206	0.881588	-25373.9	-25390.5	lnfi+whr_qn	lnfi+whr_qn
uc001aef.1	30	4721	1715	0.186788	0.00622628	1	10	12699.5	12699.5	0.103343	0.747854	-25382.2	-25390.5	lnfi	lnfi
uc001aef.1	30	4721	1715	0.186788	0.00622628	1	1	12699.6	12699.5	0.180719	0.670756	-25382.3	-25390.5	whr_qn	whr_qn
uc009vjz.1	30	4721	1715	0.186788	0.00622628	3	111	12700.9	12699.5	2.79271	0.424701	-25367.9	-25390.5	tg_qn+lnfi+whr_qn	lnfi+tg_qn+whr_qn
uc009vjz.1	30	4721	1715	0.186788	0.00622628	2	110	12700.9	12699.5	2.7373	0.25445	-25376.4	-25390.5	tg_qn+lnfi	lnfi+tg_qn
uc009vjz.1	30	4721	1715	0.186788	0.00622628	2	101	12700.8	12699.5	2.62988	0.268491	-25376.2	-25390.5	tg_qn+whr_qn	tg_qn+whr_qn
uc009vjz.1	30	4721	1715	0.186788	0.00622628	1	100	12700.8	12699.5	2.58552	0.107845	-25384.7	-25390.5	tg_qn	tg_qn
uc009vjz.1	30	4721	1715	0.186788	0.00622628	2	11	12699.6	12699.5	0.25206	0.881588	-25373.9	-25390.5	lnfi+whr_qn	lnfi+whr_qn
uc009vjz.1	30	4721	1715	0.186788	0.00622628	1	10	12699.5	12699.5	0.103343	0.747854	-25382.2	-25390.5	lnfi	lnfi
uc009vjz.1	30	4721	1715	0.186788	0.00622628	1	1	12699.6	12699.5	0.180719	0.670756	-25382.3	-25390.5	whr_qn	whr_qn
uc010nyj.1	30	4721	1715	0.186788	0.00622628	3	111	12700.9	12699.5	2.79271	0.424701	-25367.9	-25390.5	tg_qn+lnfi+whr_qn	lnfi+tg_qn+whr_qn
uc010nyj.1	30	4721	1715	0.186788	0.00622628	2	110	12700.9	12699.5	2.7373	0.25445	-25376.4	-25390.5	tg_qn+lnfi	lnfi+tg_qn
uc010nyj.1	30	4721	1715	0.186788	0.00622628	2	101	12700.8	12699.5	2.62988	0.268491	-25376.2	-25390.5	tg_qn+whr_qn	tg_qn+whr_qn
uc010nyj.1	30	4721	1715	0.186788	0.00622628	1	100	12700.8	12699.5	2.58552	0.107845	-25384.7	-25390.5	tg_qn	tg_qn
uc010nyj.1	30	4721	1715	0.186788	0.00622628	2	11	12699.6	12699.5	0.25206	0.881588	-25373.9	-25390.5	lnfi+whr_qn	lnfi+whr_qn
uc010nyj.1	30	4721	1715	0.186788	0.00622628	1	10	12699.5	12699.5	0.103343	0.747854	-25382.2	-25390.5	lnfi	lnfi
uc010nyj.1	30	4721	1715	0.186788	0.00622628	1	1	12699.6	12699.5	0.180719	0.670756	-25382.3	-25390.5	whr_qn	whr_qn
uc001aeg.1	30	4721	1715	0.186788	0.00622628	3	111	12700.9	12699.5	2.79271	0.424701	-25367.9	-25390.5	tg_qn+lnfi+whr_qn	lnfi+tg_qn+whr_qn
uc001aeg.1	30	4721	1715	0.186788	0.00622628	2	110	12700.9	12699.5	2.7373	0.25445	-25376.4	-25390.5	tg_qn+lnfi	lnfi+tg_qn
uc001aeg.1	30	4721	1715	0.186788	0.00622628	2	101	12700.8	12699.5	2.62988	0.268491	-25376.2	-25390.5	tg_qn+whr_qn	tg_qn+whr_qn
uc001aeg.1	30	4721	1715	0.186788	0.00622628	1	100	12700.8	12699.5	2.58552	0.107845	-25384.7	-25390.5	tg_qn	tg_qn
uc001aeg.1	30	4721	1715	0.186788	0.00622628	2	11	12699.6	12699.5	0.25206	0.881588	-25373.9	-25390.5	lnfi+whr_qn	lnfi+whr_qn
uc001aeg.1	30	4721	1715	0.186788	0.00622628	1	10	12699.5	12699.5	0.103343	0.747854	-25382.2	-25390.5	lnfi	lnfi
uc001aeg.1	30	4721	1715	0.186788	0.00622628	1	1	12699.6	12699.5	0.180719	0.670756	-25382.3	-25390.5	whr_qn	whr_qn
uc001aeh.1	30	4721	1715	0.186788	0.00622628	3	111	12700.9	12699.5	2.79271	0.424701	-25367.9	-25390.5	tg_qn+lnfi+whr_qn	lnfi+tg_qn+whr_qn
uc001aeh.1	30	4721	1715	0.186788	0.00622628	2	110	12700.9	12699.5	2.7373	0.25445	-25376.4	-25390.5	tg_qn+lnfi	lnfi+tg_qn
uc001aeh.1	30	4721	1715	0.186788	0.00622628	2	101	12700.8	12699.5	2.62988	0.268491	-25376.2	-25390.5	tg_qn+whr_qn	tg_qn+whr_qn
uc001aeh.1	30	4721	1715	0.186788	0.00622628	1	100	12700.8	12699.5	2.58552	0.107845	-25384.7	-25390.5	tg_qn	tg_qn
uc001aeh.1	30	4721	1715	0.186788	0.00622628	2	11	12699.6	12699.5	0.25206	0.881588	-25373.9	-25390.5	lnfi+whr_qn	lnfi+whr_qn
uc001aeh.1	30	4721	1715	0.186788	0.00622628	1	10	12699.5	12699.5	0.103343	0.747854	-25382.2	-25390.5	lnfi	lnfi
uc001aeh.1	30	4721	1715	0.186788	0.00622628	1	1	12699.6	12699.5	0.180719	0.670756	-25382.3	-25390.5	whr_qn	whr_qn
uc001aei.1	30	4721	1715	0.186788	0.00622628	3	111	12700.9	12699.5	2.79271	0.424701	-25367.9	-25390.5	tg_qn+lnfi+whr_qn	lnfi+tg_qn+whr_qn
uc001aei.1	30	4721	1715	0.186788	0.00622628	2	110	12700.9	12699.5	2.7373	0.25445	-25376.4	-25390.5	tg_qn+lnfi	lnfi+tg_qn
uc001aei.1	30	4721	1715	0.186788	0.00622628	2	101	12700.8	12699.5	2.62988	0.268491	-25376.2	-25390.5	tg_qn+whr_qn	tg_qn+whr_qn
uc001aei.1	30	4721	1715	0.186788	0.00622628	1	100	12700.8	12699.5	2.58552	0.107845	-25384.7	-25390.5	tg_qn	tg_qn
uc001aei.1	30	4721	1715	0.186788	0.00622628	2	11	12699.6	12699.5	0.25206	0.881588	-25373.9	-25390.5	lnfi+whr_qn	lnfi+whr_qn
uc001aei.1	30	4721	1715	0.186788	0.00622628	1	10	12699.5	12699.5	0.103343	0.747854	-25382.2	-25390.5	lnfi	lnfi
uc001aei.1	30	4721	1715	0.186788	0.00622628	1	1	12699.6	12699.5	0.180719	0.670756	-25382.3	-25390.5	whr_qn	whr_qn
uc001aej.1	30	4721	1715	0.186788	0.00622628	3	111	12700.9	12699.5	2.79271	0.424701	-25367.9	-25390.5	tg_qn+lnfi+whr_qn	lnfi+tg_qn+whr_qn
uc001aej.1	30	4721	1715	0.186788	0.00622628	2	110	12700.9	12699.5	2.7373	0.25445	-25376.4	-25390.5	tg_qn+lnfi	lnfi+tg_qn
uc001aej.1	30	4721	1715	0.186788	0.00622628	2	101	12700.8	12699.5	2.62988	0.268491	-25376.2	-25390.5	tg_qn+whr_qn	tg_qn+whr_qn
uc001aej.1	30	4721	1715	0.186788	0.00622628	1	100	12700.8	12699.5	2.58552	0.107845	-25384.7	-25390.5	tg_qn	tg_qn
uc001aej.1	30	4721	1715	0.186788	0.00622628	2	11	12699.6	12699.5	0.25206	0.881588	-25373.9	-25390.5	lnfi+whr_qn	lnfi+whr_qn
uc001aej.1	30	4721	1715	0.186788	0.00622628	1	10	12699.5	12699.5	0.103343	0.747854	-25382.2	-25390.5	lnfi	lnfi
uc001aej.1	30	4721	1715	0.186788	0.00622628	1	1	12699.6	12699.5	0.180719	0.670756	-25382.3	-25390.5	whr_qn	whr_qn
uc001aek.1	30	4721	1715	0.186788	0.00622628	3	111	12700.9	12699.5	2.79271	0.424701	-25367.9	-25390.5	tg_qn+lnfi+whr_qn	lnfi+tg_qn+whr_qn
uc001aek.1	30	4721	1715	0.186788	0.00622628	2	110	12700.9	12699.5	2.7373	0.25445	-25376.4	-25390.5	tg_qn+lnfi	lnfi+tg_qn
uc001aek.1	30	4721	1715	0.186788	0.00622628	2	101	12700.8	12699.5	2.62988	0.268491	-25376.2	-25390.5	tg_qn+whr_qn	tg_qn+whr_qn
uc001aek.1	30	4721	1715	0.186788	0.00622628	1	100	12700.8	12699.5	2.58552	0.107845	-25384.7	-25390.5	tg_qn	tg_qn
uc001aek.1	30	4721	1715	0.186788	0.00622628	2	11	12699.6	12699.5	0.25206	0.881588	-25373.9	-25390.5	lnfi+whr_qn	lnfi+whr_qn
uc001aek.1	30	4721	1715	0.186788	0.00622628	1	10	12699.5	12699.5	0.103343	0.747854	-25382.2	-25390.5	lnfi	lnfi
uc001aek.1	30	4721	1715	0.186788	0.00622628	1	1	12699.6	12699.5	0.180719	0.670756	-25382.3	-25390.5	whr_qn	whr_qn
uc001aem.1	13	4721	1134	0.12328	0.00948307	3	111	10264.6	10263	3.09045	0.377889	-20495.3	-20517.6	tg_qn+lnfi+whr_qn	lnfi+tg_qn+whr_qn
uc001aem.1	13	4721	1134	0.12328	0.00948307	2	110	10264.5	10263	2.96404	0.227179	-20503.7	-20517.6	tg_qn+lnfi	lnfi+tg_qn
uc001aem.1	13	4721	1134	0.12328	0.00948307	2	101	10264.5	10263	2.98777	0.224499	-20503.7	-20517.6	tg_qn+whr_qn	tg_qn+whr_qn
uc001aem.1	13	4721	1134	0.12328	0.00948307	1	100	10264.5	10263	2.88544	0.0893833	-20512	-20517.6	tg_qn	tg_qn
uc001aem.1	13	4721	1134	0.12328	0.00948307	2	11	10263.3	10263	0.454645	0.796664	-20501.1	-20517.6	lnfi+whr_qn	lnfi+whr_qn
uc001aem.1	13	4721	1134	0.12328	0.00948307	1	10	10263.1	10263	0.152366	0.696285	-20509.3	-20517.6	lnfi	lnfi
uc001aem.1	13	4721	1134	0.12328	0.00948307	1	1	10263.2	10263	0.372847	0.541457	-20509.5	-20517.6	whr_qn	whr_qn
uc001ael.1	13	4721	1134	0.12328	0.00948307	3	111	10264.6	10263	3.09045	0.377889	-20495.3	-20517.6	tg_qn+lnfi+whr_qn	lnfi+tg_qn+whr_qn
uc001ael.1	13	4721	1134	0.12328	0.00948307	2	110	10264.5	10263	2.96404	0.227179	-20503.7	-20517.6	tg_qn+lnfi	lnfi+tg_qn
uc001ael.1	13	4721	1134	0.12328	0.00948307	2	101	10264.5	10263	2.98777	0.224499	-20503.7	-20517.6	tg_qn+whr_qn	tg_qn+whr_qn
uc001ael.1	13	4721	1134	0.12328	0.00948307	1	100	10264.5	10263	2.88544	0.0893833	-20512	-20517.6	tg_qn	tg_qn
uc001ael.1	13	4721	1134	0.12328	0.00948307	2	11	10263.3	10263	0.454645	0.796664	-20501.1	-20517.6	lnfi+whr_qn	lnfi+whr_qn
uc001ael.1	13	4721	1134	0.12328	0.00948307	1	10	10263.1	10263	0.152366	0.696285	-20509.3	-20517.6	lnfi	lnfi
uc001ael.1	13	4721	1134	0.12328	0.00948307	1	1	10263.2	10263	0.372847	0.541457	-20509.5	-20517.6	whr_qn	whr_qn
uc001aen.1	12	4721	1132	0.123068	0.0102557	3	111	9891.26	9889.76	2.99579	0.392275	-19748.7	-19771.1	tg_qn+lnfi+whr_qn	lnfi+tg_qn+whr_qn
uc001aen.1	12	4721	1132	0.123068	0.0102557	2	110	9891.2	9889.76	2.88738	0.236056	-19757	-19771.1	tg_qn+lnfi	lnfi+tg_qn
uc001aen.1	12	4721	1132	0.123068	0.0102557	2	101	9891.21	9889.76	2.90386	0.234118	-19757	-19771.1	tg_qn+whr_qn	tg_qn+whr_qn
uc001aen.1	12	4721	1132	0.123068	0.0102557	1	100	9891.17	9889.76	2.81594	0.0933321	-19765.4	-19771.1	tg_qn	tg_qn
uc001aen.1	12	4721	1132	0.123068	0.0102557	2	11	9889.97	9889.76	0.430404	0.806379	-19754.6	-19771.1	lnfi+whr_qn	lnfi+whr_qn
uc001aen.1	12	4721	1132	0.123068	0.0102557	1	10	9889.84	9889.76	0.159912	0.689238	-19762.8	-19771.1	lnfi	lnfi
uc001aen.1	12	4721	1132	0.123068	0.0102557	1	1	9889.93	9889.76	0.339873	0.559902	-19762.9	-19771.1	whr_qn	whr_qn
uc001aeo.2	4	4721	115	0.012519	0.00312975	3	111	12820.6	12818.9	3.27069	0.351743	-25607.3	-25629.4	tg_qn+lnfi+whr_qn	lnfi+tg_qn+whr_qn
uc001aeo.2	4	4721	115	0.012519	0.00312975	2	110	12819.7	12818.9	1.4752	0.478261	-25614	-25629.4	tg_qn+lnfi	lnfi+tg_qn
uc001aeo.2	4	4721	115	0.012519	0.00312975	2	101	12820.5	12818.9	3.11739	0.21041	-25615.6	-25629.4	tg_qn+whr_qn	tg_qn+whr_qn
uc001aeo.2	4	4721	115	0.012519	0.00312975	1	100	12819.5	12818.9	1.14818	0.28393	-25622.1	-25629.4	tg_qn	tg_qn
uc001aeo.2	4	4721	115	0.012519	0.00312975	2	11	12820.4	12818.9	2.87656	0.237336	-25615.4	-25629.4	lnfi+whr_qn	lnfi+whr_qn
uc001aeo.2	4	4721	115	0.012519	0.00312975	1	10	12819.4	12818.9	0.847983	0.357124	-25621.8	-25629.4	lnfi	lnfi
uc001aeo.2	4	4721	115	0.012519	0.00312975	1	1	12820.2	12818.9	2.46558	0.116365	-25623.4	-25629.4	whr_qn	whr_qn
uc010nyk.1	16	4721	1421	0.15977	0.00998565	3	111	11201.3	11198.6	5.2746	0.152759	-22368.7	-22388.8	tg_qn+lnfi+whr_qn	lnfi+tg_qn+whr_qn
uc010nyk.1	16	4721	1421	0.15977	0.00998565	2	110	11201.2	11198.6	5.06138	0.0796042	-22377	-22388.8	tg_qn+lnfi	lnfi+tg_qn
uc010nyk.1	16	4721	1421	0.15977	0.00998565	2	101	11201.3	11198.6	5.21015	0.0738977	-22377.1	-22388.8	tg_qn+whr_qn	tg_qn+whr_qn
uc010nyk.1	16	4721	1421	0.15977	0.00998565	1	100	11201.2	11198.6	5.01481	0.0251314	-22385.4	-22388.8	tg_qn	tg_qn
uc010nyk.1	16	4721	1421	0.15977	0.00998565	2	11	11199.1	11198.6	1.0009	0.606258	-22372.9	-22388.8	lnfi+whr_qn	lnfi+whr_qn
uc010nyk.1	16	4721	1421	0.15977	0.00998565	1	10	11198.9	11198.6	0.507841	0.476075	-22380.9	-22388.8	lnfi	lnfi
uc010nyk.1	16	4721	1421	0.15977	0.00998565	1	1	11199	11198.6	0.666779	0.414177	-22381	-22388.8	whr_qn	whr_qn
uc002quu.2	21	4721	974	0.108352	0.00515962	3	111	14724.1	14722.2	3.7446	0.290396	-29414.4	-29436	tg_qn+lnfi+whr_qn	lnfi+tg_qn+whr_qn
uc002quu.2	21	4721	974	0.108352	0.00515962	2	110	14724.1	14722.2	3.69595	0.157556	-29422.8	-29436	tg_qn+lnfi	lnfi+tg_qn
uc002quu.2	21	4721	974	0.108352	0.00515962	2	101	14724	14722.2	3.52846	0.171318	-29422.6	-29436	tg_qn+whr_qn	tg_qn+whr_qn
uc002quu.2	21	4721	974	0.108352	0.00515962	1	100	14724	14722.2	3.46701	0.0626044	-29431	-29436	tg_qn	tg_qn
uc002quu.2	21	4721	974	0.108352	0.00515962	2	11	14722.3	14722.2	0.180615	0.91365	-29419.3	-29436	lnfi+whr_qn	lnfi+whr_qn
uc002quu.2	21	4721	974	0.108352	0.00515962	1	10	14722.3	14722.2	0.118541	0.730623	-29427.7	-29436	lnfi	lnfi
uc002quu.2	21	4721	974	0.108352	0.00515962	1	1	14722.3	14722.2	0.0784512	0.779407	-29427.6	-29436	whr_qn	whr_qn
uc009vka.2	21	4721	974	0.108352	0.00515962	3	111	14724.1	14722.2	3.7446	0.290396	-29414.4	-29436	tg_qn+lnfi+whr_qn	lnfi+tg_qn+whr_qn
uc009vka.2	21	4721	974	0.108352	0.00515962	2	110	14724.1	14722.2	3.69595	0.157556	-29422.8	-29436	tg_qn+lnfi	lnfi+tg_qn
uc009vka.2	21	4721	974	0.108352	0.00515962	2	101	14724	14722.2	3.52846	0.171318	-29422.6	-29436	tg_qn+whr_qn	tg_qn+whr_qn
uc009vka.2	21	4721	974	0.108352	0.00515962	1	100	14724	14722.2	3.46701	0.0626044	-29431	-29436	tg_qn	tg_qn
uc009vka.2	21	4721	974	0.108352	0.00515962	2	11	14722.3	14722.2	0.180615	0.91365	-29419.3	-29436	lnfi+whr_qn	lnfi+whr_qn
uc009vka.2	21	4721	974	0.108352	0.00515962	1	10	14722.3	14722.2	0.118541	0.730623	-29427.7	-29436	lnfi	lnfi
uc009vka.2	21	4721	974	0.108352	0.00515962	1	1	14722.3	14722.2	0.0784512	0.779407	-29427.6	-29436	whr_qn	whr_qn
uc001aeu.1	31	4721	2208	0.247545	0.00798531	3	111	12021.1	12018.9	4.40438	0.220979	-24008.4	-24029.4	tg_qn+lnfi+whr_qn	lnfi+tg_qn+whr_qn
uc001aeu.1	31	4721	2208	0.247545	0.00798531	2	110	12021.1	12018.9	4.36589	0.112709	-24016.8	-24029.4	tg_qn+lnfi	lnfi+tg_qn
uc001aeu.1	31	4721	2208	0.247545	0.00798531	2	101	12021	12018.9	4.1578	0.125068	-24016.6	-24029.4	tg_qn+whr_qn	tg_qn+whr_qn
uc001aeu.1	31	4721	2208	0.247545	0.00798531	1	100	12021	12018.9	4.12459	0.0422643	-24025	-24029.4	tg_qn	tg_qn
uc001aeu.1	31	4721	2208	0.247545	0.00798531	2	11	12019.6	12018.9	1.43707	0.487466	-24013.9	-24029.4	lnfi+whr_qn	lnfi+whr_qn
uc001aeu.1	31	4721	2208	0.247545	0.00798531	1	10	12019.6	12018.9	1.38702	0.23891	-24022.3	-24029.4	lnfi	lnfi
uc001aeu.1	31	4721	2208	0.247545	0.00798531	1	1	12019	12018.9	0.152196	0.696446	-24021.1	-24029.4	whr_qn	whr_qn
uc001aer.3	51	4721	3308	0.371871	0.00729159	3	111	12039.7	12037.6	4.1427	0.246462	-24045.5	-24066.8	tg_qn+lnfi+whr_qn	lnfi+tg_qn+whr_qn
uc001aer.3	51	4721	3308	0.371871	0.00729159	2	110	12039.6	12037.6	4.08101	0.129963	-24053.9	-24066.8	tg_qn+lnfi	lnfi+tg_qn
uc001aer.3	51	4721	3308	0.371871	0.00729159	2	101	12039.5	12037.6	3.81134	0.148723	-24053.6	-24066.8	tg_qn+whr_qn	tg_qn+whr_qn
uc001aer.3	51	4721	3308	0.371871	0.00729159	1	100	12039.5	12037.6	3.76922	0.0522039	-24062.1	-24066.8	tg_qn	tg_qn
uc001aer.3	51	4721	3308	0.371871	0.00729159	2	11	12038.4	12037.6	1.50151	0.472011	-24051.3	-24066.8	lnfi+whr_qn	lnfi+whr_qn
uc001aer.3	51	4721	3308	0.371871	0.00729159	1	10	12038.3	12037.6	1.4693	0.225456	-24059.8	-24066.8	lnfi	lnfi
uc001aer.3	51	4721	3308	0.371871	0.00729159	1	1	12037.7	12037.6	0.0910388	0.762861	-24058.4	-24066.8	whr_qn	whr_qn
uc001aew.2	15	4721	1068	0.118374	0.00789158	3	111	11886.2	11883.6	5.21262	0.156874	-23738.6	-23758.7	tg_qn+lnfi+whr_qn	lnfi+tg_qn+whr_qn
uc001aew.2	15	4721	1068	0.118374	0.00789158	2	110	11886	11883.6	4.81717	0.0899423	-23746.6	-23758.7	tg_qn+lnfi	lnfi+tg_qn
uc001aew.2	15	4721	1068	0.118374	0.00789158	2	101	11886.1	11883.6	4.93235	0.0849089	-23746.7	-23758.7	tg_qn+whr_qn	tg_qn+whr_qn
uc001aew.2	15	4721	1068	0.118374	0.00789158	1	100	11885.9	11883.6	4.60105	0.0319523	-23754.9	-23758.7	tg_qn	tg_qn
uc001aew.2	15	4721	1068	0.118374	0.00789158	2	11	11884.1	11883.6	0.973624	0.614582	-23742.8	-23758.7	lnfi+whr_qn	lnfi+whr_qn
uc001aew.2	15	4721	1068	0.118374	0.00789158	1	10	11883.7	11883.6	0.224928	0.63531	-23750.5	-23758.7	lnfi	lnfi
uc001aew.2	15	4721	1068	0.118374	0.00789158	1	1	11884	11883.6	0.855091	0.355116	-23751.1	-23758.7	whr_qn	whr_qn
uc001aex.3	15	4721	1068	0.118374	0.00789158	3	111	11886.2	11883.6	5.21262	0.156874	-23738.6	-23758.7	tg_qn+lnfi+whr_qn	lnfi+tg_qn+whr_qn
uc001aex.3	15	4721	1068	0.118374	0.00789158	2	110	11886	11883.6	4.81717	0.0899423	-23746.6	-23758.7	tg_qn+lnfi	lnfi+tg_qn
uc001aex.3	15	4721	1068	0.118374	0.00789158	2	101	11886.1	11883.6	4.93235	0.0849089	-23746.7	-23758.7	tg_qn+whr_qn	tg_qn+whr_qn
uc001aex.3	15	4721	1068	0.118374	0.00789158	1	100	11885.9	11883.6	4.60105	0.0319523	-23754.9	-23758.7	tg_qn	tg_qn
uc001aex.3	15	4721	1068	0.118374	0.00789158	2	11	11884.1	11883.6	0.973624	0.614582	-23742.8	-23758.7	lnfi+whr_qn	lnfi+whr_qn
uc001aex.3	15	4721	1068	0.118374	0.00789158	1	10	11883.7	11883.6	0.224928	0.63531	-23750.5	-23758.7	lnfi	lnfi
uc001aex.3	15	4721	1068	0.118374	0.00789158	1	1	11884	11883.6	0.855091	0.355116	-23751.1	-23758.7	whr_qn	whr_qn
uc001aey.3	15	4721	1068	0.118374	0.00789158	3	111	11886.2	11883.6	5.21262	0.156874	-23738.6	-23758.7	tg_qn+lnfi+whr_qn	lnfi+tg_qn+whr_qn
uc001aey.3	15	4721	1068	0.118374	0.00789158	2	110	11886	11883.6	4.81717	0.0899423	-23746.6	-23758.7	tg_qn+lnfi	lnfi+tg_qn
uc001aey.3	15	4721	1068	0.118374	0.00789158	2	101	11886.1	11883.6	4.93235	0.0849089	-23746.7	-23758.7	tg_qn+whr_qn	tg_qn+whr_qn
uc001aey.3	15	4721	1068	0.118374	0.00789158	1	100	11885.9	11883.6	4.60105	0.0319523	-23754.9	-23758.7	tg_qn	tg_qn
uc001aey.3	15	4721	1068	0.118374	0.00789158	2	11	11884.1	11883.6	0.973624	0.614582	-23742.8	-23758.7	lnfi+whr_qn	lnfi+whr_qn
uc001aey.3	15	4721	1068	0.118374	0.00789158	1	10	11883.7	11883.6	0.224928	0.63531	-23750.5	-23758.7	lnfi	lnfi
uc001aey.3	15	4721	1068	0.118374	0.00789158	1	1	11884	11883.6	0.855091	0.355116	-23751.1	-23758.7	whr_qn	whr_qn
uc010nyl.1	15	4721	1068	0.118374	0.00789158	3	111	11886.2	11883.6	5.21262	0.156874	-23738.6	-23758.7	tg_qn+lnfi+whr_qn	lnfi+tg_qn+whr_qn
uc010nyl.1	15	4721	1068	0.118374	0.00789158	2	110	11886	11883.6	4.81717	0.0899423	-23746.6	-23758.7	tg_qn+lnfi	lnfi+tg_qn
uc010nyl.1	15	4721	1068	0.118374	0.00789158	2	101	11886.1	11883.6	4.93235	0.0849089	-23746.7	-23758.7	tg_qn+whr_qn	tg_qn+whr_qn
uc010nyl.1	15	4721	1068	0.118374	0.00789158	1	100	11885.9	11883.6	4.60105	0.0319523	-23754.9	-23758.7	tg_qn	tg_qn
uc010nyl.1	15	4721	1068	0.118374	0.00789158	2	11	11884.1	11883.6	0.973624	0.614582	-23742.8	-23758.7	lnfi+whr_qn	lnfi+whr_qn
uc010nyl.1	15	4721	1068	0.118374	0.00789158	1	10	11883.7	11883.6	0.224928	0.63531	-23750.5	-23758.7	lnfi	lnfi
uc010nyl.1	15	4721	1068	0.118374	0.00789158	1	1	11884	11883.6	0.855091	0.355116	-23751.1	-23758.7	whr_qn	whr_qn
uc001aez.2	15	4721	1068	0.118374	0.00789158	3	111	11886.2	11883.6	5.21262	0.156874	-23738.6	-23758.7	tg_qn+lnfi+whr_qn	lnfi+tg_qn+whr_qn
uc001aez.2	15	4721	1068	0.118374	0.00789158	2	110	11886	11883.6	4.81717	0.0899423	-23746.6	-23758.7	tg_qn+lnfi	lnfi+tg_qn
uc001aez.2	15	4721	1068	0.118374	0.00789158	2	101	11886.1	11883.6	4.93235	0.0849089	-23746.7	-23758.7	tg_qn+whr_qn	tg_qn+whr_qn
uc001aez.2	15	4721	1068	0.118374	0.00789158	1	100	11885.9	11883.6	4.60105	0.0319523	-23754.9	-23758.7	tg_qn	tg_qn
uc001aez.2	15	4721	1068	0.118374	0.00789158	2	11	11884.1	11883.6	0.973624	0.614582	-23742.8	-23758.7	lnfi+whr_qn	lnfi+whr_qn
uc001aez.2	15	4721	1068	0.118374	0.00789158	1	10	11883.7	11883.6	0.224928	0.63531	-23750.5	-23758.7	lnfi	lnfi
uc001aez.2	15	4721	1068	0.118374	0.00789158	1	1	11884	11883.6	0.855091	0.355116	-23751.1	-23758.7	whr_qn	whr_qn
uc001afa.2	26	4721	1435	0.158372	0.00609123	3	111	13565.1	13562.8	4.52012	0.210503	-27096.3	-27117.2	tg_qn+lnfi+whr_qn	lnfi+tg_qn+whr_qn
uc001afa.2	26	4721	1435	0.158372	0.00609123	2	110	13565	13562.8	4.2965	0.116688	-27104.6	-27117.2	tg_qn+lnfi	lnfi+tg_qn
uc001afa.2	26	4721	1435	0.158372	0.00609123	2	101	13564.9	13562.8	4.17505	0.123993	-27104.4	-27117.2	tg_qn+whr_qn	tg_qn+whr_qn
uc001afa.2	26	4721	1435	0.158372	0.00609123	1	100	13564.8	13562.8	4.00677	0.0453178	-27112.7	-27117.2	tg_qn	tg_qn
uc001afa.2	26	4721	1435	0.158372	0.00609123	2	11	13563.1	13562.8	0.592609	0.743561	-27100.9	-27117.2	lnfi+whr_qn	lnfi+whr_qn
uc001afa.2	26	4721	1435	0.158372	0.00609123	1	10	13562.9	13562.8	0.105538	0.745282	-27108.8	-27117.2	lnfi	lnfi
uc001afa.2	26	4721	1435	0.158372	0.00609123	1	1	13563.1	13562.8	0.537756	0.463364	-27109.3	-27117.2	whr_qn	whr_qn
uc001afb.1	4	4721	604	0.0669338	0.0167335	3	111	8231.28	8229.49	3.57656	0.310968	-16428.7	-16450.5	tg_qn+lnfi+whr_qn	lnfi+tg_qn+whr_qn
uc001afb.1	4	4721	604	0.0669338	0.0167335	2	110	8231	8229.49	3.0195	0.220966	-16436.6	-16450.5	tg_qn+lnfi	lnfi+tg_qn
uc001afb.1	4	4721	604	0.0669338	0.0167335	2	101	8231.26	8229.49	3.53912	0.170408	-16437.1	-16450.5	tg_qn+whr_qn	tg_qn+whr_qn
uc001afb.1	4	4721	604	0.0669338	0.0167335	1	100	8230.96	8229.49	2.93232	0.0868227	-16445	-16450.5	tg_qn	tg_qn
uc001afb.1	4	4721	604	0.0669338	0.0167335	2	11	8230.32	8229.49	1.65017	0.438199	-16435.3	-16450.5	lnfi+whr_qn	lnfi+whr_qn
uc001afb.1	4	4721	604	0.0669338	0.0167335	1	10	8229.9	8229.49	0.809762	0.368191	-16442.9	-16450.5	lnfi	lnfi
uc001afb.1	4	4721	604	0.0669338	0.0167335	1	1	8230.06	8229.49	1.13981	0.285692	-16443.2	-16450.5	whr_qn	whr_qn
uc009vkb.1	5	4721	605	0.067041	0.0134082	3	111	9282.94	9281.13	3.62045	0.305473	-18532	-18553.8	tg_qn+lnfi+whr_qn	lnfi+tg_qn+whr_qn
uc009vkb.1	5	4721	605	0.067041	0.0134082	2	110	9282.63	9281.13	2.99623	0.223551	-18539.9	-18553.8	tg_qn+lnfi	lnfi+tg_qn
uc009vkb.1	5	4721	605	0.067041	0.0134082	2	101	9282.93	9281.13	3.60287	0.165062	-18540.5	-18553.8	tg_qn+whr_qn	tg_qn+whr_qn
uc009vkb.1	5	4721	605	0.067041	0.0134082	1	100	9282.6	9281.13	2.94028	0.0863958	-18548.3	-18553.8	tg_qn	tg_qn
uc009vkb.1	5	4721	605	0.067041	0.0134082	2	11	9281.95	9281.13	1.64091	0.440231	-18538.5	-18553.8	lnfi+whr_qn	lnfi+whr_qn
uc009vkb.1	5	4721	605	0.067041	0.0134082	1	10	9281.49	9281.13	0.713076	0.398424	-18546.1	-18553.8	lnfi	lnfi
uc009vkb.1	5	4721	605	0.067041	0.0134082	1	1	9281.74	9281.13	1.21615	0.270117	-18546.6	-18553.8	whr_qn	whr_qn
uc001afd.2	5	4721	605	0.067041	0.0134082	3	111	9282.94	9281.13	3.62045	0.305473	-18532	-18553.8	tg_qn+lnfi+whr_qn	lnfi+tg_qn+whr_qn
uc001afd.2	5	4721	605	0.067041	0.0134082	2	110	9282.63	9281.13	2.99623	0.223551	-18539.9	-18553.8	tg_qn+lnfi	lnfi+tg_qn
uc001afd.2	5	4721	605	0.067041	0.0134082	2	101	9282.93	9281.13	3.60287	0.165062	-18540.5	-18553.8	tg_qn+whr_qn	tg_qn+whr_qn
uc001afd.2	5	4721	605	0.067041	0.0134082	1	100	9282.6	9281.13	2.94028	0.0863958	-18548.3	-18553.8	tg_qn	tg_qn
uc001afd.2	5	4721	605	0.067041	0.0134082	2	11	9281.95	9281.13	1.64091	0.440231	-18538.5	-18553.8	lnfi+whr_qn	lnfi+whr_qn
uc001afd.2	5	4721	605	0.067041	0.0134082	1	10	9281.49	9281.13	0.713076	0.398424	-18546.1	-18553.8	lnfi	lnfi
uc001afd.2	5	4721	605	0.067041	0.0134082	1	1	9281.74	9281.13	1.21615	0.270117	-18546.6	-18553.8	whr_qn	whr_qn
uc001afc.2	7	4721	923	0.101429	0.0144898	3	111	8993.08	8991.53	3.09203	0.377653	-17952.3	-17974.6	tg_qn+lnfi+whr_qn	lnfi+tg_qn+whr_qn
uc001afc.2	7	4721	923	0.101429	0.0144898	2	110	8992.79	8991.53	2.52258	0.283289	-17960.2	-17974.6	tg_qn+lnfi	lnfi+tg_qn
uc001afc.2	7	4721	923	0.101429	0.0144898	2	101	8993.07	8991.53	3.0786	0.214531	-17960.8	-17974.6	tg_qn+whr_qn	tg_qn+whr_qn
uc001afc.2	7	4721	923	0.101429	0.0144898	1	100	8992.79	8991.53	2.52004	0.112408	-17968.7	-17974.6	tg_qn	tg_qn
uc001afc.2	7	4721	923	0.101429	0.0144898	2	11	8992.12	8991.53	1.18431	0.553135	-17958.9	-17974.6	lnfi+whr_qn	lnfi+whr_qn
uc001afc.2	7	4721	923	0.101429	0.0144898	1	10	8991.7	8991.53	0.327818	0.566947	-17966.5	-17974.6	lnfi	lnfi
uc001afc.2	7	4721	923	0.101429	0.0144898	1	1	8992.05	8991.53	1.03213	0.309658	-17967.2	-17974.6	whr_qn	whr_qn
uc010nym.1	7	4721	326	0.0348896	0.00498423	3	111	10987.9	10987.3	1.36643	0.713423	-21942	-21966	tg_qn+lnfi+whr_qn	lnfi+tg_qn+whr_qn
uc010nym.1	7	4721	326	0.0348896	0.00498423	2	110	10987.9	10987.3	1.27028	0.52986	-21950.4	-21966	tg_qn+lnfi	lnfi+tg_qn
uc010nym.1	7	4721	326	0.0348896	0.00498423	2	101	10987.6	10987.3	0.664027	0.717478	-21949.8	-21966	tg_qn+whr_qn	tg_qn+whr_qn
uc010nym.1	7	4721	326	0.0348896	0.00498423	1	100	10987.5	10987.3	0.486749	0.485381	-21958.1	-21966	tg_qn	tg_qn
uc010nym.1	7	4721	326	0.0348896	0.00498423	2	11	10987.9	10987.3	1.27655	0.528204	-21950.4	-21966	lnfi+whr_qn	lnfi+whr_qn
uc010nym.1	7	4721	326	0.0348896	0.00498423	1	10	10987.8	10987.3	1.15745	0.281995	-21958.7	-21966	lnfi	lnfi
uc010nym.1	7	4721	326	0.0348896	0.00498423	1	1	10987.4	10987.3	0.286085	0.59274	-21957.9	-21966	whr_qn	whr_qn
uc001aff.1	7	4721	326	0.0348896	0.00498423	3	111	10987.9	10987.3	1.36643	0.713423	-21942	-21966	tg_qn+lnfi+whr_qn	lnfi+tg_qn+whr_qn
uc001aff.1	7	4721	326	0.0348896	0.00498423	2	110	10987.9	10987.3	1.27028	0.52986	-21950.4	-21966	tg_qn+lnfi	lnfi+tg_qn
uc001aff.1	7	4721	326	0.0348896	0.00498423	2	101	10987.6	10987.3	0.664027	0.717478	-21949.8	-21966	tg_qn+whr_qn	tg_qn+whr_qn
uc001aff.1	7	4721	326	0.0348896	0.00498423	1	100	10987.5	10987.3	0.486749	0.485381	-21958.1	-21966	tg_qn	tg_qn
uc001aff.1	7	4721	326	0.0348896	0.00498423	2	11	10987.9	10987.3	1.27655	0.528204	-21950.4	-21966	lnfi+whr_qn	lnfi+whr_qn
uc001aff.1	7	4721	326	0.0348896	0.00498423	1	10	10987.8	10987.3	1.15745	0.281995	-21958.7	-21966	lnfi	lnfi
uc001aff.1	7	4721	326	0.0348896	0.00498423	1	1	10987.4	10987.3	0.286085	0.59274	-21957.9	-21966	whr_qn	whr_qn
uc001afg.1	25	4721	1292	0.140983	0.00563932	3	111	12886.3	12884.8	3.09187	0.377676	-25738.8	-25761.1	tg_qn+lnfi+whr_qn	lnfi+tg_qn+whr_qn
uc001afg.1	25	4721	1292	0.140983	0.00563932	2	110	12886.3	12884.8	3.03357	0.219416	-25747.2	-25761.1	tg_qn+lnfi	lnfi+tg_qn
uc001afg.1	25	4721	1292	0.140983	0.00563932	2	101	12885.9	12884.8	2.33866	0.310575	-25746.5	-25761.1	tg_qn+whr_qn	tg_qn+whr_qn
uc001afg.1	25	4721	1292	0.140983	0.00563932	1	100	12885.9	12884.8	2.22109	0.136137	-25754.8	-25761.1	tg_qn	tg_qn
uc001afg.1	25	4721	1292	0.140983	0.00563932	2	11	12885.8	12884.8	2.0204	0.364146	-25746.2	-25761.1	lnfi+whr_qn	lnfi+whr_qn
uc001afg.1	25	4721	1292	0.140983	0.00563932	1	10	12885.7	12884.8	1.89942	0.168143	-25754.5	-25761.1	lnfi	lnfi
uc001afg.1	25	4721	1292	0.140983	0.00563932	1	1	12884.9	12884.8	0.342508	0.558385	-25752.9	-25761.1	whr_qn	whr_qn
uc001afh.2	28	4721	1537	0.167483	0.00598152	3	111	13036.6	13034.9	3.43166	0.329734	-26039.4	-26061.4	tg_qn+lnfi+whr_qn	lnfi+tg_qn+whr_qn
uc001afh.2	28	4721	1537	0.167483	0.00598152	2	110	13036.6	13034.9	3.30238	0.191821	-26047.7	-26061.4	tg_qn+lnfi	lnfi+tg_qn
uc001afh.2	28	4721	1537	0.167483	0.00598152	2	101	13036.3	13034.9	2.83408	0.242431	-26047.3	-26061.4	tg_qn+whr_qn	tg_qn+whr_qn
uc001afh.2	28	4721	1537	0.167483	0.00598152	1	100	13036.2	13034.9	2.62627	0.105108	-26055.5	-26061.4	tg_qn	tg_qn
uc001afh.2	28	4721	1537	0.167483	0.00598152	2	11	13035.9	13034.9	2.06094	0.35684	-26046.5	-26061.4	lnfi+whr_qn	lnfi+whr_qn
uc001afh.2	28	4721	1537	0.167483	0.00598152	1	10	13035.8	13034.9	1.82051	0.177253	-26054.7	-26061.4	lnfi	lnfi
uc001afh.2	28	4721	1537	0.167483	0.00598152	1	1	13035.2	13034.9	0.523241	0.469462	-26053.4	-26061.4	whr_qn	whr_qn
uc001afj.2	28	4721	1537	0.167483	0.00598152	3	111	13036.6	13034.9	3.43166	0.329734	-26039.4	-26061.4	tg_qn+lnfi+whr_qn	lnfi+tg_qn+whr_qn
uc001afj.2	28	4721	1537	0.167483	0.00598152	2	110	13036.6	13034.9	3.30238	0.191821	-26047.7	-26061.4	tg_qn+lnfi	lnfi+tg_qn
uc001afj.2	28	4721	1537	0.167483	0.00598152	2	101	13036.3	13034.9	2.83408	0.242431	-26047.3	-26061.4	tg_qn+whr_qn	tg_qn+whr_qn
uc001afj.2	28	4721	1537	0.167483	0.00598152	1	100	13036.2	13034.9	2.62627	0.105108	-26055.5	-26061.4	tg_qn	tg_qn
uc001afj.2	28	4721	1537	0.167483	0.00598152	2	11	13035.9	13034.9	2.06094	0.35684	-26046.5	-26061.4	lnfi+whr_qn	lnfi+whr_qn
uc001afj.2	28	4721	1537	0.167483	0.00598152	1	10	13035.8	13034.9	1.82051	0.177253	-26054.7	-26061.4	lnfi	lnfi
uc001afj.2	28	4721	1537	0.167483	0.00598152	1	1	13035.2	13034.9	0.523241	0.469462	-26053.4	-26061.4	whr_qn	whr_qn
uc001afk.2	28	4721	1537	0.167483	0.00598152	3	111	13036.6	13034.9	3.43166	0.329734	-26039.4	-26061.4	tg_qn+lnfi+whr_qn	lnfi+tg_qn+whr_qn
uc001afk.2	28	4721	1537	0.167483	0.00598152	2	110	13036.6	13034.9	3.30238	0.191821	-26047.7	-26061.4	tg_qn+lnfi	lnfi+tg_qn
uc001afk.2	28	4721	1537	0.167483	0.00598152	2	101	13036.3	13034.9	2.83408	0.242431	-26047.3	-26061.4	tg_qn+whr_qn	tg_qn+whr_qn
uc001afk.2	28	4721	1537	0.167483	0.00598152	1	100	13036.2	13034.9	2.62627	0.105108	-26055.5	-26061.4	tg_qn	tg_qn
uc001afk.2	28	4721	1537	0.167483	0.00598152	2	11	13035.9	13034.9	2.06094	0.35684	-26046.5	-26061.4	lnfi+whr_qn	lnfi+whr_qn
uc001afk.2	28	4721	1537	0.167483	0.00598152	1	10	13035.8	13034.9	1.82051	0.177253	-26054.7	-26061.4	lnfi	lnfi
uc001afk.2	28	4721	1537	0.167483	0.00598152	1	1	13035.2	13034.9	0.523241	0.469462	-26053.4	-26061.4	whr_qn	whr_qn
uc001afi.2	28	4721	1537	0.167483	0.00598152	3	111	13036.6	13034.9	3.43166	0.329734	-26039.4	-26061.4	tg_qn+lnfi+whr_qn	lnfi+tg_qn+whr_qn
uc001afi.2	28	4721	1537	0.167483	0.00598152	2	110	13036.6	13034.9	3.30238	0.191821	-26047.7	-26061.4	tg_qn+lnfi	lnfi+tg_qn
uc001afi.2	28	4721	1537	0.167483	0.00598152	2	101	13036.3	13034.9	2.83408	0.242431	-26047.3	-26061.4	tg_qn+whr_qn	tg_qn+whr_qn
uc001afi.2	28	4721	1537	0.167483	0.00598152	1	100	13036.2	13034.9	2.62627	0.105108	-26055.5	-26061.4	tg_qn	tg_qn
uc001afi.2	28	4721	1537	0.167483	0.00598152	2	11	13035.9	13034.9	2.06094	0.35684	-26046.5	-26061.4	lnfi+whr_qn	lnfi+whr_qn
uc001afi.2	28	4721	1537	0.167483	0.00598152	1	10	13035.8	13034.9	1.82051	0.177253	-26054.7	-26061.4	lnfi	lnfi
uc001afi.2	28	4721	1537	0.167483	0.00598152	1	1	13035.2	13034.9	0.523241	0.469462	-26053.4	-26061.4	whr_qn	whr_qn
uc009vkc.1	3	4721	222	0.0248314	0.00827712	3	111	10145.2	10142.6	5.22561	0.156003	-20256.5	-20276.7	tg_qn+lnfi+whr_qn	lnfi+tg_qn+whr_qn
uc009vkc.1	3	4721	222	0.0248314	0.00827712	2	110	10144.7	10142.6	4.16252	0.124773	-20263.9	-20276.7	tg_qn+lnfi	lnfi+tg_qn
uc009vkc.1	3	4721	222	0.0248314	0.00827712	2	101	10144.7	10142.6	4.20906	0.121903	-20264	-20276.7	tg_qn+whr_qn	tg_qn+whr_qn
uc009vkc.1	3	4721	222	0.0248314	0.00827712	1	100	10144.3	10142.6	3.38985	0.0655989	-20271.6	-20276.7	tg_qn	tg_qn
uc009vkc.1	3	4721	222	0.0248314	0.00827712	2	11	10144.1	10142.6	2.95323	0.22841	-20262.7	-20276.7	lnfi+whr_qn	lnfi+whr_qn
uc009vkc.1	3	4721	222	0.0248314	0.00827712	1	10	10143.7	10142.6	2.21894	0.136327	-20270.5	-20276.7	lnfi	lnfi
uc009vkc.1	3	4721	222	0.0248314	0.00827712	1	1	10142.7	10142.6	0.316929	0.573459	-20268.6	-20276.7	whr_qn	whr_qn
uc001afm.2	4	4721	429	0.0480536	0.0120134	3	111	8356.45	8353.8	5.30749	0.150617	-16679.1	-16699.1	tg_qn+lnfi+whr_qn	lnfi+tg_qn+whr_qn
uc001afm.2	4	4721	429	0.0480536	0.0120134	2	110	8355.98	8353.8	4.37418	0.112243	-16686.6	-16699.1	tg_qn+lnfi	lnfi+tg_qn
uc001afm.2	4	4721	429	0.0480536	0.0120134	2	101	8356.02	8353.8	4.44035	0.10859	-16686.7	-16699.1	tg_qn+whr_qn	tg_qn+whr_qn
uc001afm.2	4	4721	429	0.0480536	0.0120134	1	100	8355.66	8353.8	3.71781	0.053835	-16694.4	-16699.1	tg_qn	tg_qn
uc001afm.2	4	4721	429	0.0480536	0.0120134	2	11	8355.16	8353.8	2.73188	0.255141	-16684.9	-16699.1	lnfi+whr_qn	lnfi+whr_qn
uc001afm.2	4	4721	429	0.0480536	0.0120134	1	10	8354.86	8353.8	2.12409	0.144999	-16692.8	-16699.1	lnfi	lnfi
uc001afm.2	4	4721	429	0.0480536	0.0120134	1	1	8353.92	8353.8	0.243541	0.62166	-16690.9	-16699.1	whr_qn	whr_qn
uc009vkd.2	4	4721	429	0.0480536	0.0120134	3	111	8356.45	8353.8	5.30749	0.150617	-16679.1	-16699.1	tg_qn+lnfi+whr_qn	lnfi+tg_qn+whr_qn
uc009vkd.2	4	4721	429	0.0480536	0.0120134	2	110	8355.98	8353.8	4.37418	0.112243	-16686.6	-16699.1	tg_qn+lnfi	lnfi+tg_qn
uc009vkd.2	4	4721	429	0.0480536	0.0120134	2	101	8356.02	8353.8	4.44035	0.10859	-16686.7	-16699.1	tg_qn+whr_qn	tg_qn+whr_qn
uc009vkd.2	4	4721	429	0.0480536	0.0120134	1	100	8355.66	8353.8	3.71781	0.053835	-16694.4	-16699.1	tg_qn	tg_qn
uc009vkd.2	4	4721	429	0.0480536	0.0120134	2	11	8355.16	8353.8	2.73188	0.255141	-16684.9	-16699.1	lnfi+whr_qn	lnfi+whr_qn
uc009vkd.2	4	4721	429	0.0480536	0.0120134	1	10	8354.86	8353.8	2.12409	0.144999	-16692.8	-16699.1	lnfi	lnfi
uc009vkd.2	4	4721	429	0.0480536	0.0120134	1	1	8353.92	8353.8	0.243541	0.62166	-16690.9	-16699.1	whr_qn	whr_qn
uc001afn.1	4	4721	429	0.0480536	0.0120134	3	111	8356.45	8353.8	5.30749	0.150617	-16679.1	-16699.1	tg_qn+lnfi+whr_qn	lnfi+tg_qn+whr_qn
uc001afn.1	4	4721	429	0.0480536	0.0120134	2	110	8355.98	8353.8	4.37418	0.112243	-16686.6	-16699.1	tg_qn+lnfi	lnfi+tg_qn
uc001afn.1	4	4721	429	0.0480536	0.0120134	2	101	8356.02	8353.8	4.44035	0.10859	-16686.7	-16699.1	tg_qn+whr_qn	tg_qn+whr_qn
uc001afn.1	4	4721	429	0.0480536	0.0120134	1	100	8355.66	8353.8	3.71781	0.053835	-16694.4	-16699.1	tg_qn	tg_qn
uc001afn.1	4	4721	429	0.0480536	0.0120134	2	11	8355.16	8353.8	2.73188	0.255141	-16684.9	-16699.1	lnfi+whr_qn	lnfi+whr_qn
uc001afn.1	4	4721	429	0.0480536	0.0120134	1	10	8354.86	8353.8	2.12409	0.144999	-16692.8	-16699.1	lnfi	lnfi
uc001afn.1	4	4721	429	0.0480536	0.0120134	1	1	8353.92	8353.8	0.243541	0.62166	-16690.9	-16699.1	whr_qn	whr_qn
uc001afo.3	16	4721	1315	0.143439	0.00896492	3	111	11462.7	11460.6	4.13889	0.246852	-22891.6	-22912.8	tg_qn+lnfi+whr_qn	lnfi+tg_qn+whr_qn
uc001afo.3	16	4721	1315	0.143439	0.00896492	2	110	11462.7	11460.6	4.06971	0.130699	-22900	-22912.8	tg_qn+lnfi	lnfi+tg_qn
uc001afo.3	16	4721	1315	0.143439	0.00896492	2	101	11462.6	11460.6	3.97197	0.137246	-22899.9	-22912.8	tg_qn+whr_qn	tg_qn+whr_qn
uc001afo.3	16	4721	1315	0.143439	0.00896492	1	100	11462.6	11460.6	3.86944	0.0491728	-22908.2	-22912.8	tg_qn	tg_qn
uc001afo.3	16	4721	1315	0.143439	0.00896492	2	11	11461.4	11460.6	1.48026	0.477052	-22897.4	-22912.8	lnfi+whr_qn	lnfi+whr_qn
uc001afo.3	16	4721	1315	0.143439	0.00896492	1	10	11461.3	11460.6	1.2734	0.25913	-22905.6	-22912.8	lnfi	lnfi
uc001afo.3	16	4721	1315	0.143439	0.00896492	1	1	11460.8	11460.6	0.431165	0.511418	-22904.8	-22912.8	whr_qn	whr_qn
uc010nyn.1	4	4721	88	0.00934499	0.00233625	3	111	13444	13443.2	1.55914	0.668689	-26854.2	-26878	tg_qn+lnfi+whr_qn	lnfi+tg_qn+whr_qn
uc010nyn.1	4	4721	88	0.00934499	0.00233625	2	110	13443.5	13443.2	0.483481	0.78526	-26861.6	-26878	tg_qn+lnfi	lnfi+tg_qn
uc010nyn.1	4	4721	88	0.00934499	0.00233625	2	101	13443.9	13443.2	1.38625	0.500011	-26862.5	-26878	tg_qn+whr_qn	tg_qn+whr_qn
uc010nyn.1	4	4721	88	0.00934499	0.00233625	1	100	13443.3	13443.2	0.179224	0.672041	-26869.7	-26878	tg_qn	tg_qn
uc010nyn.1	4	4721	88	0.00934499	0.00233625	2	11	13444	13443.2	1.53986	0.463045	-26862.6	-26878	lnfi+whr_qn	lnfi+whr_qn
uc010nyn.1	4	4721	88	0.00934499	0.00233625	1	10	13443.4	13443.2	0.434589	0.509746	-26870	-26878	lnfi	lnfi
uc010nyn.1	4	4721	88	0.00934499	0.00233625	1	1	13443.9	13443.2	1.32862	0.249051	-26870.9	-26878	whr_qn	whr_qn
uc010nyo.1	6	4721	230	0.0250078	0.00416797	3	111	13199.2	13198.6	1.29398	0.730562	-26364.6	-26388.7	tg_qn+lnfi+whr_qn	lnfi+tg_qn+whr_qn
uc010nyo.1	6	4721	230	0.0250078	0.00416797	2	110	13199.2	13198.6	1.25742	0.533278	-26373	-26388.7	tg_qn+lnfi	lnfi+tg_qn
uc010nyo.1	6	4721	230	0.0250078	0.00416797	2	101	13198.9	13198.6	0.705016	0.702923	-26372.5	-26388.7	tg_qn+whr_qn	tg_qn+whr_qn
uc010nyo.1	6	4721	230	0.0250078	0.00416797	1	100	13198.9	13198.6	0.68853	0.406665	-26380.9	-26388.7	tg_qn	tg_qn
uc010nyo.1	6	4721	230	0.0250078	0.00416797	2	11	13198.7	13198.6	0.254137	0.880674	-26372	-26388.7	lnfi+whr_qn	lnfi+whr_qn
uc010nyo.1	6	4721	230	0.0250078	0.00416797	1	10	13198.7	13198.6	0.167457	0.682382	-26380.4	-26388.7	lnfi	lnfi
uc010nyo.1	6	4721	230	0.0250078	0.00416797	1	1	13198.6	13198.6	0.0490084	0.824798	-26380.3	-26388.7	whr_qn	whr_qn
uc001afq.2	6	4721	230	0.0250078	0.00416797	3	111	13199.2	13198.6	1.29398	0.730562	-26364.6	-26388.7	tg_qn+lnfi+whr_qn	lnfi+tg_qn+whr_qn
uc001afq.2	6	4721	230	0.0250078	0.00416797	2	110	13199.2	13198.6	1.25742	0.533278	-26373	-26388.7	tg_qn+lnfi	lnfi+tg_qn
uc001afq.2	6	4721	230	0.0250078	0.00416797	2	101	13198.9	13198.6	0.705016	0.702923	-26372.5	-26388.7	tg_qn+whr_qn	tg_qn+whr_qn
uc001afq.2	6	4721	230	0.0250078	0.00416797	1	100	13198.9	13198.6	0.68853	0.406665	-26380.9	-26388.7	tg_qn	tg_qn
uc001afq.2	6	4721	230	0.0250078	0.00416797	2	11	13198.7	13198.6	0.254137	0.880674	-26372	-26388.7	lnfi+whr_qn	lnfi+whr_qn
uc001afq.2	6	4721	230	0.0250078	0.00416797	1	10	13198.7	13198.6	0.167457	0.682382	-26380.4	-26388.7	lnfi	lnfi
uc001afq.2	6	4721	230	0.0250078	0.00416797	1	1	13198.6	13198.6	0.0490084	0.824798	-26380.3	-26388.7	whr_qn	whr_qn
uc001afp.2	6	4721	230	0.0250078	0.00416797	3	111	13199.2	13198.6	1.29398	0.730562	-26364.6	-26388.7	tg_qn+lnfi+whr_qn	lnfi+tg_qn+whr_qn
uc001afp.2	6	4721	230	0.0250078	0.00416797	2	110	13199.2	13198.6	1.25742	0.533278	-26373	-26388.7	tg_qn+lnfi	lnfi+tg_qn
uc001afp.2	6	4721	230	0.0250078	0.00416797	2	101	13198.9	13198.6	0.705016	0.702923	-26372.5	-26388.7	tg_qn+whr_qn	tg_qn+whr_qn
uc001afp.2	6	4721	230	0.0250078	0.00416797	1	100	13198.9	13198.6	0.68853	0.406665	-26380.9	-26388.7	tg_qn	tg_qn
uc001afp.2	6	4721	230	0.0250078	0.00416797	2	11	13198.7	13198.6	0.254137	0.880674	-26372	-26388.7	lnfi+whr_qn	lnfi+whr_qn
uc001afp.2	6	4721	230	0.0250078	0.00416797	1	10	13198.7	13198.6	0.167457	0.682382	-26380.4	-26388.7	lnfi	lnfi
uc001afp.2	6	4721	230	0.0250078	0.00416797	1	1	13198.6	13198.6	0.0490084	0.824798	-26380.3	-26388.7	whr_qn	whr_qn
uc010nyp.1	7	4721	62	0.0071012	0.00101446	3	111	16641.2	16638.8	4.73617	0.192167	-33248.6	-33269.2	tg_qn+lnfi+whr_qn	lnfi+tg_qn+whr_qn
uc010nyp.1	7	4721	62	0.0071012	0.00101446	2	110	16639.5	16638.8	1.41051	0.493983	-33253.7	-33269.2	tg_qn+lnfi	lnfi+tg_qn
uc010nyp.1	7	4721	62	0.0071012	0.00101446	2	101	16640.8	16638.8	4.00189	0.135207	-33256.3	-33269.2	tg_qn+whr_qn	tg_qn+whr_qn
uc010nyp.1	7	4721	62	0.0071012	0.00101446	1	100	16638.9	16638.8	0.183002	0.668806	-33260.9	-33269.2	tg_qn	tg_qn
uc010nyp.1	7	4721	62	0.0071012	0.00101446	2	11	16640.7	16638.8	3.71417	0.156127	-33256	-33269.2	lnfi+whr_qn	lnfi+whr_qn
uc010nyp.1	7	4721	62	0.0071012	0.00101446	1	10	16639.2	16638.8	0.771258	0.379828	-33261.5	-33269.2	lnfi	lnfi
uc010nyp.1	7	4721	62	0.0071012	0.00101446	1	1	16640.5	16638.8	3.41716	0.064522	-33264.2	-33269.2	whr_qn	whr_qn
uc001afr.2	10	4721	147	0.0159752	0.00159752	3	111	16248.5	16247.1	2.94383	0.400366	-32463.2	-32485.7	tg_qn+lnfi+whr_qn	lnfi+tg_qn+whr_qn
uc001afr.2	10	4721	147	0.0159752	0.00159752	2	110	16247.7	16247.1	1.19242	0.550894	-32469.9	-32485.7	tg_qn+lnfi	lnfi+tg_qn
uc001afr.2	10	4721	147	0.0159752	0.00159752	2	101	16248.1	16247.1	2.16711	0.33839	-32470.9	-32485.7	tg_qn+whr_qn	tg_qn+whr_qn
uc001afr.2	10	4721	147	0.0159752	0.00159752	1	100	16247.1	16247.1	0.0584264	0.809001	-32477.3	-32485.7	tg_qn	tg_qn
uc001afr.2	10	4721	147	0.0159752	0.00159752	2	11	16248.3	16247.1	2.37659	0.30474	-32471.1	-32485.7	lnfi+whr_qn	lnfi+whr_qn
uc001afr.2	10	4721	147	0.0159752	0.00159752	1	10	16247.5	16247.1	0.830657	0.362083	-32478	-32485.7	lnfi	lnfi
uc001afr.2	10	4721	147	0.0159752	0.00159752	1	1	16248	16247.1	1.93196	0.164544	-32479.1	-32485.7	whr_qn	whr_qn
uc001afs.2	10	4721	147	0.0159752	0.00159752	3	111	16248.5	16247.1	2.94383	0.400366	-32463.2	-32485.7	tg_qn+lnfi+whr_qn	lnfi+tg_qn+whr_qn
uc001afs.2	10	4721	147	0.0159752	0.00159752	2	110	16247.7	16247.1	1.19242	0.550894	-32469.9	-32485.7	tg_qn+lnfi	lnfi+tg_qn
uc001afs.2	10	4721	147	0.0159752	0.00159752	2	101	16248.1	16247.1	2.16711	0.33839	-32470.9	-32485.7	tg_qn+whr_qn	tg_qn+whr_qn
uc001afs.2	10	4721	147	0.0159752	0.00159752	1	100	16247.1	16247.1	0.0584264	0.809001	-32477.3	-32485.7	tg_qn	tg_qn
uc001afs.2	10	4721	147	0.0159752	0.00159752	2	11	16248.3	16247.1	2.37659	0.30474	-32471.1	-32485.7	lnfi+whr_qn	lnfi+whr_qn
uc001afs.2	10	4721	147	0.0159752	0.00159752	1	10	16247.5	16247.1	0.830657	0.362083	-32478	-32485.7	lnfi	lnfi
uc001afs.2	10	4721	147	0.0159752	0.00159752	1	1	16248	16247.1	1.93196	0.164544	-32479.1	-32485.7	whr_qn	whr_qn
uc001aft.2	57	4721	1065	0.121302	0.0021281	3	111	16481	16479.4	3.23618	0.356624	-32928.2	-32950.3	tg_qn+lnfi+whr_qn	lnfi+tg_qn+whr_qn
uc001aft.2	57	4721	1065	0.121302	0.0021281	2	110	16480.7	16479.4	2.56292	0.277632	-32936	-32950.3	tg_qn+lnfi	lnfi+tg_qn
uc001aft.2	57	4721	1065	0.121302	0.0021281	2	101	16480.8	16479.4	2.70281	0.258876	-32936.1	-32950.3	tg_qn+whr_qn	tg_qn+whr_qn
uc001aft.2	57	4721	1065	0.121302	0.0021281	1	100	16480.3	16479.4	1.85138	0.173623	-32943.7	-32950.3	tg_qn	tg_qn
uc001aft.2	57	4721	1065	0.121302	0.0021281	2	11	16479.7	16479.4	0.500042	0.778784	-32933.9	-32950.3	lnfi+whr_qn	lnfi+whr_qn
uc001aft.2	57	4721	1065	0.121302	0.0021281	1	10	16479.5	16479.4	0.100637	0.751067	-32942	-32950.3	lnfi	lnfi
uc001aft.2	57	4721	1065	0.121302	0.0021281	1	1	16479.6	16479.4	0.452841	0.500989	-32942.3	-32950.3	whr_qn	whr_qn
uc001afw.2	28	4721	1166	0.134248	0.00479458	3	111	11098.6	11096.4	4.47818	0.214245	-22163.4	-22184.3	tg_qn+lnfi+whr_qn	lnfi+tg_qn+whr_qn
uc001afw.2	28	4721	1166	0.134248	0.00479458	2	110	11098.1	11096.4	3.36694	0.185728	-22170.7	-22184.3	tg_qn+lnfi	lnfi+tg_qn
uc001afw.2	28	4721	1166	0.134248	0.00479458	2	101	11098.3	11096.4	3.88001	0.143703	-22171.3	-22184.3	tg_qn+whr_qn	tg_qn+whr_qn
uc001afw.2	28	4721	1166	0.134248	0.00479458	1	100	11097.9	11096.4	2.94446	0.0861722	-22178.8	-22184.3	tg_qn	tg_qn
uc001afw.2	28	4721	1166	0.134248	0.00479458	2	11	11097.5	11096.4	2.25076	0.324528	-22169.6	-22184.3	lnfi+whr_qn	lnfi+whr_qn
uc001afw.2	28	4721	1166	0.134248	0.00479458	1	10	11097.1	11096.4	1.46019	0.226899	-22177.3	-22184.3	lnfi	lnfi
uc001afw.2	28	4721	1166	0.134248	0.00479458	1	1	11096.6	11096.4	0.441834	0.506239	-22176.3	-22184.3	whr_qn	whr_qn
uc001afv.2	121	4721	3927	0.449605	0.00371574	3	111	12290.5	12288.3	4.2601	0.234713	-24547.1	-24568.2	tg_qn+lnfi+whr_qn	lnfi+tg_qn+whr_qn
uc001afv.2	121	4721	3927	0.449605	0.00371574	2	110	12289.9	12288.3	3.10974	0.211217	-24554.4	-24568.2	tg_qn+lnfi	lnfi+tg_qn
uc001afv.2	121	4721	3927	0.449605	0.00371574	2	101	12290.1	12288.3	3.52531	0.171589	-24554.8	-24568.2	tg_qn+whr_qn	tg_qn+whr_qn
uc001afv.2	121	4721	3927	0.449605	0.00371574	1	100	12289.6	12288.3	2.58252	0.108049	-24562.3	-24568.2	tg_qn	tg_qn
uc001afv.2	121	4721	3927	0.449605	0.00371574	2	11	12289.5	12288.3	2.41701	0.298643	-24553.7	-24568.2	lnfi+whr_qn	lnfi+whr_qn
uc001afv.2	121	4721	3927	0.449605	0.00371574	1	10	12289.1	12288.3	1.56963	0.210261	-24561.3	-24568.2	lnfi	lnfi
uc001afv.2	121	4721	3927	0.449605	0.00371574	1	1	12288.6	12288.3	0.461303	0.497016	-24560.2	-24568.2	whr_qn	whr_qn
uc001afx.2	99	4721	3603	0.412575	0.00416742	3	111	11729.1	11726.9	4.3047	0.230386	-23424.3	-23445.4	tg_qn+lnfi+whr_qn	lnfi+tg_qn+whr_qn
uc001afx.2	99	4721	3603	0.412575	0.00416742	2	110	11728.5	11726.9	3.08946	0.213369	-23431.6	-23445.4	tg_qn+lnfi	lnfi+tg_qn
uc001afx.2	99	4721	3603	0.412575	0.00416742	2	101	11728.7	11726.9	3.47128	0.176287	-23432	-23445.4	tg_qn+whr_qn	tg_qn+whr_qn
uc001afx.2	99	4721	3603	0.412575	0.00416742	1	100	11728.2	11726.9	2.48483	0.114948	-23439.4	-23445.4	tg_qn	tg_qn
uc001afx.2	99	4721	3603	0.412575	0.00416742	2	11	11728.2	11726.9	2.57969	0.275313	-23431.1	-23445.4	lnfi+whr_qn	lnfi+whr_qn
uc001afx.2	99	4721	3603	0.412575	0.00416742	1	10	11727.8	11726.9	1.66717	0.196638	-23438.6	-23445.4	lnfi	lnfi
uc001afx.2	99	4721	3603	0.412575	0.00416742	1	1	11727.2	11726.9	0.497106	0.480774	-23437.5	-23445.4	whr_qn	whr_qn
uc001afy.2	38	4721	919	0.10494	0.00276158	3	111	13652.5	13650.8	3.43246	0.329628	-27271.2	-27293.1	tg_qn+lnfi+whr_qn	lnfi+tg_qn+whr_qn
uc001afy.2	38	4721	919	0.10494	0.00276158	2	110	13651.9	13650.8	2.17751	0.336635	-27278.4	-27293.1	tg_qn+lnfi	lnfi+tg_qn
uc001afy.2	38	4721	919	0.10494	0.00276158	2	101	13651.9	13650.8	2.3169	0.313973	-27278.5	-27293.1	tg_qn+whr_qn	tg_qn+whr_qn
uc001afy.2	38	4721	919	0.10494	0.00276158	1	100	13651.4	13650.8	1.33587	0.247764	-27286	-27293.1	tg_qn	tg_qn
uc001afy.2	38	4721	919	0.10494	0.00276158	2	11	13652.1	13650.8	2.66842	0.263366	-27278.9	-27293.1	lnfi+whr_qn	lnfi+whr_qn
uc001afy.2	38	4721	919	0.10494	0.00276158	1	10	13651.6	13650.8	1.61838	0.203318	-27286.3	-27293.1	lnfi	lnfi
uc001afy.2	38	4721	919	0.10494	0.00276158	1	1	13651.1	13650.8	0.597337	0.439596	-27285.2	-27293.1	whr_qn	whr_qn
uc001afz.1	99	4721	2653	0.303705	0.00306773	3	111	16639.8	16638.8	2.01646	0.568997	-33245.8	-33269.1	tg_qn+lnfi+whr_qn	lnfi+tg_qn+whr_qn
uc001afz.1	99	4721	2653	0.303705	0.00306773	2	110	16639.3	16638.8	1.05079	0.591323	-33253.3	-33269.1	tg_qn+lnfi	lnfi+tg_qn
uc001afz.1	99	4721	2653	0.303705	0.00306773	2	101	16639.8	16638.8	1.99103	0.369534	-33254.2	-33269.1	tg_qn+whr_qn	tg_qn+whr_qn
uc001afz.1	99	4721	2653	0.303705	0.00306773	1	100	16639.3	16638.8	0.9956	0.318378	-33261.7	-33269.1	tg_qn	tg_qn
uc001afz.1	99	4721	2653	0.303705	0.00306773	2	11	16639.2	16638.8	0.806656	0.668093	-33253	-33269.1	lnfi+whr_qn	lnfi+whr_qn
uc001afz.1	99	4721	2653	0.303705	0.00306773	1	10	16638.8	16638.8	0.0669257	0.795867	-33260.7	-33269.1	lnfi	lnfi
uc001afz.1	99	4721	2653	0.303705	0.00306773	1	1	16639.1	16638.8	0.656366	0.417846	-33261.3	-33269.1	whr_qn	whr_qn
uc001aga.1	99	4721	2653	0.303705	0.00306773	3	111	16639.8	16638.8	2.01646	0.568997	-33245.8	-33269.1	tg_qn+lnfi+whr_qn	lnfi+tg_qn+whr_qn
uc001aga.1	99	4721	2653	0.303705	0.00306773	2	110	16639.3	16638.8	1.05079	0.591323	-33253.3	-33269.1	tg_qn+lnfi	lnfi+tg_qn
uc001aga.1	99	4721	2653	0.303705	0.00306773	2	101	16639.8	16638.8	1.99103	0.369534	-33254.2	-33269.1	tg_qn+whr_qn	tg_qn+whr_qn
uc001aga.1	99	4721	2653	0.303705	0.00306773	1	100	16639.3	16638.8	0.9956	0.318378	-33261.7	-33269.1	tg_qn	tg_qn
uc001aga.1	99	4721	2653	0.303705	0.00306773	2	11	16639.2	16638.8	0.806656	0.668093	-33253	-33269.1	lnfi+whr_qn	lnfi+whr_qn
uc001aga.1	99	4721	2653	0.303705	0.00306773	1	10	16638.8	16638.8	0.0669257	0.795867	-33260.7	-33269.1	lnfi	lnfi
uc001aga.1	99	4721	2653	0.303705	0.00306773	1	1	16639.1	16638.8	0.656366	0.417846	-33261.3	-33269.1	whr_qn	whr_qn
uc001agb.1	99	4721	2653	0.303705	0.00306773	3	111	16639.8	16638.8	2.01646	0.568997	-33245.8	-33269.1	tg_qn+lnfi+whr_qn	lnfi+tg_qn+whr_qn
uc001agb.1	99	4721	2653	0.303705	0.00306773	2	110	16639.3	16638.8	1.05079	0.591323	-33253.3	-33269.1	tg_qn+lnfi	lnfi+tg_qn
uc001agb.1	99	4721	2653	0.303705	0.00306773	2	101	16639.8	16638.8	1.99103	0.369534	-33254.2	-33269.1	tg_qn+whr_qn	tg_qn+whr_qn
uc001agb.1	99	4721	2653	0.303705	0.00306773	1	100	16639.3	16638.8	0.9956	0.318378	-33261.7	-33269.1	tg_qn	tg_qn
uc001agb.1	99	4721	2653	0.303705	0.00306773	2	11	16639.2	16638.8	0.806656	0.668093	-33253	-33269.1	lnfi+whr_qn	lnfi+whr_qn
uc001agb.1	99	4721	2653	0.303705	0.00306773	1	10	16638.8	16638.8	0.0669257	0.795867	-33260.7	-33269.1	lnfi	lnfi
uc001agb.1	99	4721	2653	0.303705	0.00306773	1	1	16639.1	16638.8	0.656366	0.417846	-33261.3	-33269.1	whr_qn	whr_qn
uc001agc.1	15	4721	124	0.0137346	0.000915641	3	111	16813.6	16812.6	2.1719	0.537504	-33593.5	-33616.7	tg_qn+lnfi+whr_qn	lnfi+tg_qn+whr_qn
uc001agc.1	15	4721	124	0.0137346	0.000915641	2	110	16812.6	16812.6	0.152771	0.926459	-33599.9	-33616.7	tg_qn+lnfi	lnfi+tg_qn
uc001agc.1	15	4721	124	0.0137346	0.000915641	2	101	16813.6	16812.6	2.12535	0.34553	-33601.9	-33616.7	tg_qn+whr_qn	tg_qn+whr_qn
uc001agc.1	15	4721	124	0.0137346	0.000915641	1	100	16812.6	16812.6	0.0220944	0.881836	-33608.2	-33616.7	tg_qn	tg_qn
uc001agc.1	15	4721	124	0.0137346	0.000915641	2	11	16813.6	16812.6	2.05907	0.357173	-33601.8	-33616.7	lnfi+whr_qn	lnfi+whr_qn
uc001agc.1	15	4721	124	0.0137346	0.000915641	1	10	16812.6	16812.6	0.11321	0.736519	-33608.3	-33616.7	lnfi	lnfi
uc001agc.1	15	4721	124	0.0137346	0.000915641	1	1	16813.6	16812.6	2.02723	0.154502	-33610.2	-33616.7	whr_qn	whr_qn
uc009vkf.2	10	4721	138	0.0154545	0.00154545	3	111	16066.2	16066.1	0.302793	0.959502	-32098.7	-32123.7	tg_qn+lnfi+whr_qn	lnfi+tg_qn+whr_qn
uc009vkf.2	10	4721	138	0.0154545	0.00154545	2	110	16066.2	16066.1	0.273377	0.872242	-32107.1	-32123.7	tg_qn+lnfi	lnfi+tg_qn
uc009vkf.2	10	4721	138	0.0154545	0.00154545	2	101	16066.1	16066.1	0.0598882	0.9705	-32106.9	-32123.7	tg_qn+whr_qn	tg_qn+whr_qn
uc009vkf.2	10	4721	138	0.0154545	0.00154545	1	100	16066.1	16066.1	0.0368822	0.847705	-32115.3	-32123.7	tg_qn	tg_qn
uc009vkf.2	10	4721	138	0.0154545	0.00154545	2	11	16066.2	16066.1	0.277487	0.870451	-32107.1	-32123.7	lnfi+whr_qn	lnfi+whr_qn
uc009vkf.2	10	4721	138	0.0154545	0.00154545	1	10	16066.2	16066.1	0.246751	0.619372	-32115.5	-32123.7	lnfi	lnfi
uc009vkf.2	10	4721	138	0.0154545	0.00154545	1	1	16066.1	16066.1	0.0226136	0.880466	-32115.3	-32123.7	whr_qn	whr_qn
uc001agd.2	92	4721	1999	0.228348	0.00248205	3	111	17268.7	17268.5	0.487811	0.921561	-34503.6	-34528.5	tg_qn+lnfi+whr_qn	lnfi+tg_qn+whr_qn
uc001agd.2	92	4721	1999	0.228348	0.00248205	2	110	17268.6	17268.5	0.254427	0.880546	-34511.9	-34528.5	tg_qn+lnfi	lnfi+tg_qn
uc001agd.2	92	4721	1999	0.228348	0.00248205	2	101	17268.6	17268.5	0.288326	0.865746	-34511.9	-34528.5	tg_qn+whr_qn	tg_qn+whr_qn
uc001agd.2	92	4721	1999	0.228348	0.00248205	1	100	17268.5	17268.5	0.0987806	0.753298	-34520.2	-34528.5	tg_qn	tg_qn
uc001agd.2	92	4721	1999	0.228348	0.00248205	2	11	17268.7	17268.5	0.431363	0.805992	-34512.1	-34528.5	lnfi+whr_qn	lnfi+whr_qn
uc001agd.2	92	4721	1999	0.228348	0.00248205	1	10	17268.6	17268.5	0.213357	0.644149	-34520.3	-34528.5	lnfi	lnfi
uc001agd.2	92	4721	1999	0.228348	0.00248205	1	1	17268.6	17268.5	0.149248	0.699255	-34520.2	-34528.5	whr_qn	whr_qn
uc009vkg.1	89	4721	1970	0.225016	0.00252827	3	111	17190.9	17190.7	0.449976	0.929736	-34348.1	-34373	tg_qn+lnfi+whr_qn	lnfi+tg_qn+whr_qn
uc009vkg.1	89	4721	1970	0.225016	0.00252827	2	110	17190.8	17190.7	0.250368	0.882335	-34356.3	-34373	tg_qn+lnfi	lnfi+tg_qn
uc009vkg.1	89	4721	1970	0.225016	0.00252827	2	101	17190.8	17190.7	0.243234	0.885488	-34356.3	-34373	tg_qn+whr_qn	tg_qn+whr_qn
uc009vkg.1	89	4721	1970	0.225016	0.00252827	1	100	17190.8	17190.7	0.0846181	0.771134	-34364.6	-34373	tg_qn	tg_qn
uc009vkg.1	89	4721	1970	0.225016	0.00252827	2	11	17190.9	17190.7	0.404614	0.816844	-34356.5	-34373	lnfi+whr_qn	lnfi+whr_qn
uc009vkg.1	89	4721	1970	0.225016	0.00252827	1	10	17190.8	17190.7	0.215944	0.642148	-34364.7	-34373	lnfi	lnfi
uc009vkg.1	89	4721	1970	0.225016	0.00252827	1	1	17190.8	17190.7	0.125977	0.722641	-34364.6	-34373	whr_qn	whr_qn
uc001age.1	34	4721	551	0.0620854	0.00182604	3	111	16394.9	16394.1	1.60096	0.659173	-32756	-32779.8	tg_qn+lnfi+whr_qn	lnfi+tg_qn+whr_qn
uc001age.1	34	4721	551	0.0620854	0.00182604	2	110	16394.7	16394.1	1.17882	0.554656	-32764	-32779.8	tg_qn+lnfi	lnfi+tg_qn
uc001age.1	34	4721	551	0.0620854	0.00182604	2	101	16394.7	16394.1	1.23981	0.537995	-32764.1	-32779.8	tg_qn+whr_qn	tg_qn+whr_qn
uc001age.1	34	4721	551	0.0620854	0.00182604	1	100	16394.6	16394.1	0.905595	0.341286	-32772.2	-32779.8	tg_qn	tg_qn
uc001age.1	34	4721	551	0.0620854	0.00182604	2	11	16394.6	16394.1	0.996995	0.607443	-32763.9	-32779.8	lnfi+whr_qn	lnfi+whr_qn
uc001age.1	34	4721	551	0.0620854	0.00182604	1	10	16394.5	16394.1	0.679957	0.409602	-32772	-32779.8	lnfi	lnfi
uc001age.1	34	4721	551	0.0620854	0.00182604	1	1	16394.2	16394.1	0.163572	0.685889	-32771.5	-32779.8	whr_qn	whr_qn
uc001agf.1	12	4721	41	0.00447791	0.00037316	3	111	16213.9	16212.4	2.98775	0.393518	-32393.9	-32416.3	tg_qn+lnfi+whr_qn	lnfi+tg_qn+whr_qn
uc001agf.1	12	4721	41	0.00447791	0.00037316	2	110	16213.2	16212.4	1.60421	0.448384	-32401	-32416.3	tg_qn+lnfi	lnfi+tg_qn
uc001agf.1	12	4721	41	0.00447791	0.00037316	2	101	16213	16212.4	1.21178	0.545589	-32400.6	-32416.3	tg_qn+whr_qn	tg_qn+whr_qn
uc001agf.1	12	4721	41	0.00447791	0.00037316	1	100	16212.5	16212.4	0.191423	0.661735	-32408.1	-32416.3	tg_qn	tg_qn
uc001agf.1	12	4721	41	0.00447791	0.00037316	2	11	16213.9	16212.4	2.96031	0.227603	-32402.4	-32416.3	lnfi+whr_qn	lnfi+whr_qn
uc001agf.1	12	4721	41	0.00447791	0.00037316	1	10	16213.2	16212.4	1.58353	0.208253	-32409.5	-32416.3	lnfi	lnfi
uc001agf.1	12	4721	41	0.00447791	0.00037316	1	1	16212.8	16212.4	0.849537	0.356683	-32408.7	-32416.3	whr_qn	whr_qn
uc001agl.1	32	4721	254	0.0285878	0.000893367	3	111	20157.3	20156.8	1.00785	0.799352	-40280.8	-40305.1	tg_qn+lnfi+whr_qn	lnfi+tg_qn+whr_qn
uc001agl.1	32	4721	254	0.0285878	0.000893367	2	110	20157.3	20156.8	0.967907	0.616342	-40289.2	-40305.1	tg_qn+lnfi	lnfi+tg_qn
uc001agl.1	32	4721	254	0.0285878	0.000893367	2	101	20157.3	20156.8	0.988218	0.610114	-40289.2	-40305.1	tg_qn+whr_qn	tg_qn+whr_qn
uc001agl.1	32	4721	254	0.0285878	0.000893367	1	100	20157.3	20156.8	0.944175	0.331207	-40297.6	-40305.1	tg_qn	tg_qn
uc001agl.1	32	4721	254	0.0285878	0.000893367	2	11	20156.8	20156.8	0.0974419	0.952447	-40288.3	-40305.1	lnfi+whr_qn	lnfi+whr_qn
uc001agl.1	32	4721	254	0.0285878	0.000893367	1	10	20156.8	20156.8	0.0807468	0.776288	-40296.8	-40305.1	lnfi	lnfi
uc001agl.1	32	4721	254	0.0285878	0.000893367	1	1	20156.8	20156.8	0.0144997	0.904155	-40296.7	-40305.1	whr_qn	whr_qn
uc001agg.2	35	4721	260	0.0292388	0.000835396	3	111	20411.8	20411.5	0.696696	0.873981	-40789.8	-40814.5	tg_qn+lnfi+whr_qn	lnfi+tg_qn+whr_qn
uc001agg.2	35	4721	260	0.0292388	0.000835396	2	110	20411.8	20411.5	0.670661	0.715102	-40798.2	-40814.5	tg_qn+lnfi	lnfi+tg_qn
uc001agg.2	35	4721	260	0.0292388	0.000835396	2	101	20411.8	20411.5	0.671185	0.714915	-40798.2	-40814.5	tg_qn+whr_qn	tg_qn+whr_qn
uc001agg.2	35	4721	260	0.0292388	0.000835396	1	100	20411.8	20411.5	0.641908	0.423021	-40806.6	-40814.5	tg_qn	tg_qn
uc001agg.2	35	4721	260	0.0292388	0.000835396	2	11	20411.5	20411.5	0.0648721	0.968084	-40797.6	-40814.5	lnfi+whr_qn	lnfi+whr_qn
uc001agg.2	35	4721	260	0.0292388	0.000835396	1	10	20411.5	20411.5	0.0480318	0.826524	-40806	-40814.5	lnfi	lnfi
uc001agg.2	35	4721	260	0.0292388	0.000835396	1	1	20411.5	20411.5	0.0179332	0.89347	-40806	-40814.5	whr_qn	whr_qn
uc001agh.2	35	4721	260	0.0292388	0.000835396	3	111	20411.8	20411.5	0.696696	0.873981	-40789.8	-40814.5	tg_qn+lnfi+whr_qn	lnfi+tg_qn+whr_qn
uc001agh.2	35	4721	260	0.0292388	0.000835396	2	110	20411.8	20411.5	0.670661	0.715102	-40798.2	-40814.5	tg_qn+lnfi	lnfi+tg_qn
uc001agh.2	35	4721	260	0.0292388	0.000835396	2	101	20411.8	20411.5	0.671185	0.714915	-40798.2	-40814.5	tg_qn+whr_qn	tg_qn+whr_qn
uc001agh.2	35	4721	260	0.0292388	0.000835396	1	100	20411.8	20411.5	0.641908	0.423021	-40806.6	-40814.5	tg_qn	tg_qn
uc001agh.2	35	4721	260	0.0292388	0.000835396	2	11	20411.5	20411.5	0.0648721	0.968084	-40797.6	-40814.5	lnfi+whr_qn	lnfi+whr_qn
uc001agh.2	35	4721	260	0.0292388	0.000835396	1	10	20411.5	20411.5	0.0480318	0.826524	-40806	-40814.5	lnfi	lnfi
uc001agh.2	35	4721	260	0.0292388	0.000835396	1	1	20411.5	20411.5	0.0179332	0.89347	-40806	-40814.5	whr_qn	whr_qn
uc001agi.2	35	4721	260	0.0292388	0.000835396	3	111	20411.8	20411.5	0.696696	0.873981	-40789.8	-40814.5	tg_qn+lnfi+whr_qn	lnfi+tg_qn+whr_qn
uc001agi.2	35	4721	260	0.0292388	0.000835396	2	110	20411.8	20411.5	0.670661	0.715102	-40798.2	-40814.5	tg_qn+lnfi	lnfi+tg_qn
uc001agi.2	35	4721	260	0.0292388	0.000835396	2	101	20411.8	20411.5	0.671185	0.714915	-40798.2	-40814.5	tg_qn+whr_qn	tg_qn+whr_qn
uc001agi.2	35	4721	260	0.0292388	0.000835396	1	100	20411.8	20411.5	0.641908	0.423021	-40806.6	-40814.5	tg_qn	tg_qn
uc001agi.2	35	4721	260	0.0292388	0.000835396	2	11	20411.5	20411.5	0.0648721	0.968084	-40797.6	-40814.5	lnfi+whr_qn	lnfi+whr_qn
uc001agi.2	35	4721	260	0.0292388	0.000835396	1	10	20411.5	20411.5	0.0480318	0.826524	-40806	-40814.5	lnfi	lnfi
uc001agi.2	35	4721	260	0.0292388	0.000835396	1	1	20411.5	20411.5	0.0179332	0.89347	-40806	-40814.5	whr_qn	whr_qn
uc001agj.2	35	4721	260	0.0292388	0.000835396	3	111	20411.8	20411.5	0.696696	0.873981	-40789.8	-40814.5	tg_qn+lnfi+whr_qn	lnfi+tg_qn+whr_qn
uc001agj.2	35	4721	260	0.0292388	0.000835396	2	110	20411.8	20411.5	0.670661	0.715102	-40798.2	-40814.5	tg_qn+lnfi	lnfi+tg_qn
uc001agj.2	35	4721	260	0.0292388	0.000835396	2	101	20411.8	20411.5	0.671185	0.714915	-40798.2	-40814.5	tg_qn+whr_qn	tg_qn+whr_qn
uc001agj.2	35	4721	260	0.0292388	0.000835396	1	100	20411.8	20411.5	0.641908	0.423021	-40806.6	-40814.5	tg_qn	tg_qn
uc001agj.2	35	4721	260	0.0292388	0.000835396	2	11	20411.5	20411.5	0.0648721	0.968084	-40797.6	-40814.5	lnfi+whr_qn	lnfi+whr_qn
uc001agj.2	35	4721	260	0.0292388	0.000835396	1	10	20411.5	20411.5	0.0480318	0.826524	-40806	-40814.5	lnfi	lnfi
uc001agj.2	35	4721	260	0.0292388	0.000835396	1	1	20411.5	20411.5	0.0179332	0.89347	-40806	-40814.5	whr_qn	whr_qn
uc001agk.2	35	4721	260	0.0292388	0.000835396	3	111	20411.8	20411.5	0.696696	0.873981	-40789.8	-40814.5	tg_qn+lnfi+whr_qn	lnfi+tg_qn+whr_qn
uc001agk.2	35	4721	260	0.0292388	0.000835396	2	110	20411.8	20411.5	0.670661	0.715102	-40798.2	-40814.5	tg_qn+lnfi	lnfi+tg_qn
uc001agk.2	35	4721	260	0.0292388	0.000835396	2	101	20411.8	20411.5	0.671185	0.714915	-40798.2	-40814.5	tg_qn+whr_qn	tg_qn+whr_qn
uc001agk.2	35	4721	260	0.0292388	0.000835396	1	100	20411.8	20411.5	0.641908	0.423021	-40806.6	-40814.5	tg_qn	tg_qn
uc001agk.2	35	4721	260	0.0292388	0.000835396	2	11	20411.5	20411.5	0.0648721	0.968084	-40797.6	-40814.5	lnfi+whr_qn	lnfi+whr_qn
uc001agk.2	35	4721	260	0.0292388	0.000835396	1	10	20411.5	20411.5	0.0480318	0.826524	-40806	-40814.5	lnfi	lnfi
uc001agk.2	35	4721	260	0.0292388	0.000835396	1	1	20411.5	20411.5	0.0179332	0.89347	-40806	-40814.5	whr_qn	whr_qn
uc001agm.2	33	4721	257	0.0289118	0.000876115	3	111	20213.9	20213.5	0.906127	0.823949	-40394.1	-40418.5	tg_qn+lnfi+whr_qn	lnfi+tg_qn+whr_qn
uc001agm.2	33	4721	257	0.0289118	0.000876115	2	110	20213.9	20213.5	0.834548	0.65884	-40402.4	-40418.5	tg_qn+lnfi	lnfi+tg_qn
uc001agm.2	33	4721	257	0.0289118	0.000876115	2	101	20213.9	20213.5	0.891723	0.640272	-40402.5	-40418.5	tg_qn+whr_qn	tg_qn+whr_qn
uc001agm.2	33	4721	257	0.0289118	0.000876115	1	100	20213.9	20213.5	0.817478	0.365919	-40410.9	-40418.5	tg_qn	tg_qn
uc001agm.2	33	4721	257	0.0289118	0.000876115	2	11	20213.6	20213.5	0.123456	0.940139	-40401.7	-40418.5	lnfi+whr_qn	lnfi+whr_qn
uc001agm.2	33	4721	257	0.0289118	0.000876115	1	10	20213.5	20213.5	0.090383	0.763691	-40410.2	-40418.5	lnfi	lnfi
uc001agm.2	33	4721	257	0.0289118	0.000876115	1	1	20213.5	20213.5	0.0215629	0.883256	-40410.1	-40418.5	whr_qn	whr_qn
uc010nyq.1	33	4721	257	0.0289118	0.000876115	3	111	20213.9	20213.5	0.906127	0.823949	-40394.1	-40418.5	tg_qn+lnfi+whr_qn	lnfi+tg_qn+whr_qn
uc010nyq.1	33	4721	257	0.0289118	0.000876115	2	110	20213.9	20213.5	0.834548	0.65884	-40402.4	-40418.5	tg_qn+lnfi	lnfi+tg_qn
uc010nyq.1	33	4721	257	0.0289118	0.000876115	2	101	20213.9	20213.5	0.891723	0.640272	-40402.5	-40418.5	tg_qn+whr_qn	tg_qn+whr_qn
uc010nyq.1	33	4721	257	0.0289118	0.000876115	1	100	20213.9	20213.5	0.817478	0.365919	-40410.9	-40418.5	tg_qn	tg_qn
uc010nyq.1	33	4721	257	0.0289118	0.000876115	2	11	20213.6	20213.5	0.123456	0.940139	-40401.7	-40418.5	lnfi+whr_qn	lnfi+whr_qn
uc010nyq.1	33	4721	257	0.0289118	0.000876115	1	10	20213.5	20213.5	0.090383	0.763691	-40410.2	-40418.5	lnfi	lnfi
uc010nyq.1	33	4721	257	0.0289118	0.000876115	1	1	20213.5	20213.5	0.0215629	0.883256	-40410.1	-40418.5	whr_qn	whr_qn
uc009vkh.2	17	4721	119	0.0133227	0.000783688	3	111	19004	19003.4	1.09774	0.77762	-37974.1	-37998.4	tg_qn+lnfi+whr_qn	lnfi+tg_qn+whr_qn
uc009vkh.2	17	4721	119	0.0133227	0.000783688	2	110	19003.6	19003.4	0.293225	0.863628	-37981.7	-37998.4	tg_qn+lnfi	lnfi+tg_qn
uc009vkh.2	17	4721	119	0.0133227	0.000783688	2	101	19003.9	19003.4	1.05846	0.58906	-37982.5	-37998.4	tg_qn+whr_qn	tg_qn+whr_qn
uc009vkh.2	17	4721	119	0.0133227	0.000783688	1	100	19003.6	19003.4	0.282543	0.595039	-37990.2	-37998.4	tg_qn	tg_qn
uc009vkh.2	17	4721	119	0.0133227	0.000783688	2	11	19003.8	19003.4	0.767045	0.681457	-37982.2	-37998.4	lnfi+whr_qn	lnfi+whr_qn
uc009vkh.2	17	4721	119	0.0133227	0.000783688	1	10	19003.4	19003.4	0.069642	0.791859	-37990	-37998.4	lnfi	lnfi
uc009vkh.2	17	4721	119	0.0133227	0.000783688	1	1	19003.7	19003.4	0.599223	0.438875	-37990.5	-37998.4	whr_qn	whr_qn
uc001agn.2	11	4721	20	0.00216066	0.000196424	3	111	20892.2	20891	2.43119	0.487855	-41750.5	-41773.4	tg_qn+lnfi+whr_qn	lnfi+tg_qn+whr_qn
uc001agn.2	11	4721	20	0.00216066	0.000196424	2	110	20892	20891	2.18797	0.334879	-41758.7	-41773.4	tg_qn+lnfi	lnfi+tg_qn
uc001agn.2	11	4721	20	0.00216066	0.000196424	2	101	20891	20891	0.193409	0.907824	-41756.7	-41773.4	tg_qn+whr_qn	tg_qn+whr_qn
uc001agn.2	11	4721	20	0.00216066	0.000196424	1	100	20891	20891	0.104099	0.746965	-41765.1	-41773.4	tg_qn	tg_qn
uc001agn.2	11	4721	20	0.00216066	0.000196424	2	11	20892.2	20891	2.39902	0.301342	-41758.9	-41773.4	lnfi+whr_qn	lnfi+whr_qn
uc001agn.2	11	4721	20	0.00216066	0.000196424	1	10	20892	20891	2.13126	0.144322	-41767.1	-41773.4	lnfi	lnfi
uc001agn.2	11	4721	20	0.00216066	0.000196424	1	1	20891	20891	0.057387	0.810675	-41765	-41773.4	whr_qn	whr_qn
uc001ago.2	1	4721	3	0.000324044	0.000324044	3	111	15017.7	15017	1.40689	0.703921	-30001.6	-30025.6	tg_qn+lnfi+whr_qn	lnfi+tg_qn+whr_qn
uc001ago.2	1	4721	3	0.000324044	0.000324044	2	110	15017.3	15017	0.507959	0.775708	-30009.2	-30025.6	tg_qn+lnfi	lnfi+tg_qn
uc001ago.2	1	4721	3	0.000324044	0.000324044	2	101	15017.5	15017	1.03999	0.594523	-30009.7	-30025.6	tg_qn+whr_qn	tg_qn+whr_qn
uc001ago.2	1	4721	3	0.000324044	0.000324044	1	100	15017.2	15017	0.273748	0.600829	-30017.4	-30025.6	tg_qn	tg_qn
uc001ago.2	1	4721	3	0.000324044	0.000324044	2	11	15017.6	15017	1.10898	0.574364	-30009.8	-30025.6	lnfi+whr_qn	lnfi+whr_qn
uc001ago.2	1	4721	3	0.000324044	0.000324044	1	10	15017.1	15017	0.0671458	0.795539	-30017.2	-30025.6	lnfi	lnfi
uc001ago.2	1	4721	3	0.000324044	0.000324044	1	1	15017.5	15017	0.910894	0.339877	-30018	-30025.6	whr_qn	whr_qn
uc009vkj.2	10	4721	19	0.00204543	0.000204543	3	111	18779.7	18778.5	2.297	0.513095	-37525.6	-37548.6	tg_qn+lnfi+whr_qn	lnfi+tg_qn+whr_qn
uc009vkj.2	10	4721	19	0.00204543	0.000204543	2	110	18779.6	18778.5	2.02994	0.362413	-37533.7	-37548.6	tg_qn+lnfi	lnfi+tg_qn
uc009vkj.2	10	4721	19	0.00204543	0.000204543	2	101	18778.7	18778.5	0.324824	0.850091	-37532	-37548.6	tg_qn+whr_qn	tg_qn+whr_qn
uc009vkj.2	10	4721	19	0.00204543	0.000204543	1	100	18778.7	18778.5	0.213979	0.643667	-37540.4	-37548.6	tg_qn	tg_qn
uc009vkj.2	10	4721	19	0.00204543	0.000204543	2	11	18779.7	18778.5	2.29773	0.316997	-37534	-37548.6	lnfi+whr_qn	lnfi+whr_qn
uc009vkj.2	10	4721	19	0.00204543	0.000204543	1	10	18779.6	18778.5	2.02667	0.154559	-37542.2	-37548.6	lnfi	lnfi
uc009vkj.2	10	4721	19	0.00204543	0.000204543	1	1	18778.6	18778.5	0.060384	0.80589	-37540.2	-37548.6	whr_qn	whr_qn
uc001ahc.1	4	4721	6	0.000663561	0.00016589	3	111	19931.7	19927	9.33752	0.0251242	-39829.6	-39845.6	tg_qn+lnfi+whr_qn	lnfi+tg_qn+whr_qn
uc001ahc.1	4	4721	6	0.000663561	0.00016589	2	110	19931.6	19927	9.0601	0.0107802	-39837.8	-39845.6	tg_qn+lnfi	lnfi+tg_qn
uc001ahc.1	4	4721	6	0.000663561	0.00016589	2	101	19928.6	19927	3.10489	0.211729	-39831.8	-39845.6	tg_qn+whr_qn	tg_qn+whr_qn
uc001ahc.1	4	4721	6	0.000663561	0.00016589	1	100	19928.6	19927	3.06646	0.0799235	-39840.2	-39845.6	tg_qn	tg_qn
uc001ahc.1	4	4721	6	0.000663561	0.00016589	2	11	19928.7	19927	3.36322	0.186074	-39832.1	-39845.6	lnfi+whr_qn	lnfi+whr_qn
uc001ahc.1	4	4721	6	0.000663561	0.00016589	1	10	19928.4	19927	2.68378	0.101375	-39839.9	-39845.6	lnfi	lnfi
uc001ahc.1	4	4721	6	0.000663561	0.00016589	1	1	19927.2	19927	0.254197	0.614135	-39837.4	-39845.6	whr_qn	whr_qn
uc001ahe.3	19	4721	35	0.00378106	0.000199003	3	111	20313.1	20312.1	2.09992	0.551928	-40592.4	-40615.7	tg_qn+lnfi+whr_qn	lnfi+tg_qn+whr_qn
uc001ahe.3	19	4721	35	0.00378106	0.000199003	2	110	20312.9	20312.1	1.5949	0.450477	-40600.4	-40615.7	tg_qn+lnfi	lnfi+tg_qn
uc001ahe.3	19	4721	35	0.00378106	0.000199003	2	101	20312.2	20312.1	0.28843	0.865701	-40599.1	-40615.7	tg_qn+whr_qn	tg_qn+whr_qn
uc001ahe.3	19	4721	35	0.00378106	0.000199003	1	100	20312.1	20312.1	0.00051853	0.981833	-40607.2	-40615.7	tg_qn	tg_qn
uc001ahe.3	19	4721	35	0.00378106	0.000199003	2	11	20313.1	20312.1	1.97233	0.373005	-40600.8	-40615.7	lnfi+whr_qn	lnfi+whr_qn
uc001ahe.3	19	4721	35	0.00378106	0.000199003	1	10	20312.8	20312.1	1.39645	0.237319	-40608.6	-40615.7	lnfi	lnfi
uc001ahe.3	19	4721	35	0.00378106	0.000199003	1	1	20312.2	20312.1	0.275889	0.599408	-40607.5	-40615.7	whr_qn	whr_qn
uc009vkl.1	77	4721	248	0.0272006	0.000353255	3	111	22428.9	22428.1	1.54261	0.672473	-44823.9	-44847.7	tg_qn+lnfi+whr_qn	lnfi+tg_qn+whr_qn
uc009vkl.1	77	4721	248	0.0272006	0.000353255	2	110	22428.9	22428.1	1.52338	0.466876	-44832.3	-44847.7	tg_qn+lnfi	lnfi+tg_qn
uc009vkl.1	77	4721	248	0.0272006	0.000353255	2	101	22428.2	22428.1	0.130682	0.936748	-44830.9	-44847.7	tg_qn+whr_qn	tg_qn+whr_qn
uc009vkl.1	77	4721	248	0.0272006	0.000353255	1	100	22428.2	22428.1	0.121928	0.726953	-44839.4	-44847.7	tg_qn	tg_qn
uc009vkl.1	77	4721	248	0.0272006	0.000353255	2	11	22428.6	22428.1	1.00558	0.604842	-44831.8	-44847.7	lnfi+whr_qn	lnfi+whr_qn
uc009vkl.1	77	4721	248	0.0272006	0.000353255	1	10	22428.6	22428.1	0.958414	0.327587	-44840.2	-44847.7	lnfi	lnfi
uc009vkl.1	77	4721	248	0.0272006	0.000353255	1	1	22428.1	22428.1	0.00715451	0.932592	-44839.3	-44847.7	whr_qn	whr_qn
uc001ahf.3	72	4721	240	0.02634	0.000365834	3	111	22308.6	22308.1	1.14348	0.76659	-44583.4	-44607.7	tg_qn+lnfi+whr_qn	lnfi+tg_qn+whr_qn
uc001ahf.3	72	4721	240	0.02634	0.000365834	2	110	22308.6	22308.1	1.13597	0.566665	-44591.9	-44607.7	tg_qn+lnfi	lnfi+tg_qn
uc001ahf.3	72	4721	240	0.02634	0.000365834	2	101	22308.2	22308.1	0.19831	0.905602	-44591	-44607.7	tg_qn+whr_qn	tg_qn+whr_qn
uc001ahf.3	72	4721	240	0.02634	0.000365834	1	100	22308.2	22308.1	0.18055	0.670901	-44599.4	-44607.7	tg_qn	tg_qn
uc001ahf.3	72	4721	240	0.02634	0.000365834	2	11	22308.4	22308.1	0.596569	0.74209	-44591.4	-44607.7	lnfi+whr_qn	lnfi+whr_qn
uc001ahf.3	72	4721	240	0.02634	0.000365834	1	10	22308.4	22308.1	0.576404	0.447725	-44599.8	-44607.7	lnfi	lnfi
uc001ahf.3	72	4721	240	0.02634	0.000365834	1	1	22308.1	22308.1	0.00802273	0.928629	-44599.2	-44607.7	whr_qn	whr_qn
uc001ahg.3	72	4721	240	0.02634	0.000365834	3	111	22308.6	22308.1	1.14348	0.76659	-44583.4	-44607.7	tg_qn+lnfi+whr_qn	lnfi+tg_qn+whr_qn
uc001ahg.3	72	4721	240	0.02634	0.000365834	2	110	22308.6	22308.1	1.13597	0.566665	-44591.9	-44607.7	tg_qn+lnfi	lnfi+tg_qn
uc001ahg.3	72	4721	240	0.02634	0.000365834	2	101	22308.2	22308.1	0.19831	0.905602	-44591	-44607.7	tg_qn+whr_qn	tg_qn+whr_qn
uc001ahg.3	72	4721	240	0.02634	0.000365834	1	100	22308.2	22308.1	0.18055	0.670901	-44599.4	-44607.7	tg_qn	tg_qn
uc001ahg.3	72	4721	240	0.02634	0.000365834	2	11	22308.4	22308.1	0.596569	0.74209	-44591.4	-44607.7	lnfi+whr_qn	lnfi+whr_qn
uc001ahg.3	72	4721	240	0.02634	0.000365834	1	10	22308.4	22308.1	0.576404	0.447725	-44599.8	-44607.7	lnfi	lnfi
uc001ahg.3	72	4721	240	0.02634	0.000365834	1	1	22308.1	22308.1	0.00802273	0.928629	-44599.2	-44607.7	whr_qn	whr_qn
uc009vkn.1	52	4721	203	0.0223434	0.000429681	3	111	22363.2	22362.7	0.967925	0.809012	-44692.5	-44716.9	tg_qn+lnfi+whr_qn	lnfi+tg_qn+whr_qn
uc009vkn.1	52	4721	203	0.0223434	0.000429681	2	110	22363.1	22362.7	0.790508	0.673509	-44700.8	-44716.9	tg_qn+lnfi	lnfi+tg_qn
uc009vkn.1	52	4721	203	0.0223434	0.000429681	2	101	22363	22362.7	0.671805	0.714693	-44700.7	-44716.9	tg_qn+whr_qn	tg_qn+whr_qn
uc009vkn.1	52	4721	203	0.0223434	0.000429681	1	100	22362.9	22362.7	0.427408	0.513264	-44708.9	-44716.9	tg_qn	tg_qn
uc009vkn.1	52	4721	203	0.0223434	0.000429681	2	11	22362.8	22362.7	0.218096	0.896688	-44700.2	-44716.9	lnfi+whr_qn	lnfi+whr_qn
uc009vkn.1	52	4721	203	0.0223434	0.000429681	1	10	22362.7	22362.7	0.112041	0.737832	-44708.6	-44716.9	lnfi	lnfi
uc009vkn.1	52	4721	203	0.0223434	0.000429681	1	1	22362.8	22362.7	0.14197	0.706331	-44708.6	-44716.9	whr_qn	whr_qn
uc001ahj.3	5	4721	37	0.00404156	0.000808311	3	111	16477	16476.1	1.84489	0.605215	-32920.1	-32943.7	tg_qn+lnfi+whr_qn	lnfi+tg_qn+whr_qn
uc001ahj.3	5	4721	37	0.00404156	0.000808311	2	110	16477	16476.1	1.8165	0.403229	-32928.6	-32943.7	tg_qn+lnfi	lnfi+tg_qn
uc001ahj.3	5	4721	37	0.00404156	0.000808311	2	101	16476.4	16476.1	0.657828	0.719705	-32927.4	-32943.7	tg_qn+whr_qn	tg_qn+whr_qn
uc001ahj.3	5	4721	37	0.00404156	0.000808311	1	100	16476.4	16476.1	0.644309	0.422155	-32935.9	-32943.7	tg_qn	tg_qn
uc001ahj.3	5	4721	37	0.00404156	0.000808311	2	11	16476.4	16476.1	0.604332	0.739215	-32927.4	-32943.7	lnfi+whr_qn	lnfi+whr_qn
uc001ahj.3	5	4721	37	0.00404156	0.000808311	1	10	16476.3	16476.1	0.521591	0.470164	-32935.7	-32943.7	lnfi	lnfi
uc001ahj.3	5	4721	37	0.00404156	0.000808311	1	1	16476.1	16476.1	0.0322517	0.857476	-32935.3	-32943.7	whr_qn	whr_qn
uc009vkp.2	5	4721	37	0.00404156	0.000808311	3	111	16477	16476.1	1.84489	0.605215	-32920.1	-32943.7	tg_qn+lnfi+whr_qn	lnfi+tg_qn+whr_qn
uc009vkp.2	5	4721	37	0.00404156	0.000808311	2	110	16477	16476.1	1.8165	0.403229	-32928.6	-32943.7	tg_qn+lnfi	lnfi+tg_qn
uc009vkp.2	5	4721	37	0.00404156	0.000808311	2	101	16476.4	16476.1	0.657828	0.719705	-32927.4	-32943.7	tg_qn+whr_qn	tg_qn+whr_qn
uc009vkp.2	5	4721	37	0.00404156	0.000808311	1	100	16476.4	16476.1	0.644309	0.422155	-32935.9	-32943.7	tg_qn	tg_qn
uc009vkp.2	5	4721	37	0.00404156	0.000808311	2	11	16476.4	16476.1	0.604332	0.739215	-32927.4	-32943.7	lnfi+whr_qn	lnfi+whr_qn
uc009vkp.2	5	4721	37	0.00404156	0.000808311	1	10	16476.3	16476.1	0.521591	0.470164	-32935.7	-32943.7	lnfi	lnfi
uc009vkp.2	5	4721	37	0.00404156	0.000808311	1	1	16476.1	16476.1	0.0322517	0.857476	-32935.3	-32943.7	whr_qn	whr_qn
uc009vkq.2	5	4721	37	0.00404156	0.000808311	3	111	16477	16476.1	1.84489	0.605215	-32920.1	-32943.7	tg_qn+lnfi+whr_qn	lnfi+tg_qn+whr_qn
uc009vkq.2	5	4721	37	0.00404156	0.000808311	2	110	16477	16476.1	1.8165	0.403229	-32928.6	-32943.7	tg_qn+lnfi	lnfi+tg_qn
uc009vkq.2	5	4721	37	0.00404156	0.000808311	2	101	16476.4	16476.1	0.657828	0.719705	-32927.4	-32943.7	tg_qn+whr_qn	tg_qn+whr_qn
uc009vkq.2	5	4721	37	0.00404156	0.000808311	1	100	16476.4	16476.1	0.644309	0.422155	-32935.9	-32943.7	tg_qn	tg_qn
uc009vkq.2	5	4721	37	0.00404156	0.000808311	2	11	16476.4	16476.1	0.604332	0.739215	-32927.4	-32943.7	lnfi+whr_qn	lnfi+whr_qn
uc009vkq.2	5	4721	37	0.00404156	0.000808311	1	10	16476.3	16476.1	0.521591	0.470164	-32935.7	-32943.7	lnfi	lnfi
uc009vkq.2	5	4721	37	0.00404156	0.000808311	1	1	16476.1	16476.1	0.0322517	0.857476	-32935.3	-32943.7	whr_qn	whr_qn
uc001ags.1	127	4721	411	0.0450672	0.00035486	3	111	22157.6	22156.1	2.90496	0.406512	-44281.3	-44303.8	tg_qn+lnfi+whr_qn	lnfi+tg_qn+whr_qn
uc001ags.1	127	4721	411	0.0450672	0.00035486	2	110	22157.5	22156.1	2.7878	0.248105	-44289.6	-44303.8	tg_qn+lnfi	lnfi+tg_qn
uc001ags.1	127	4721	411	0.0450672	0.00035486	2	101	22156.2	22156.1	0.195345	0.906946	-44287	-44303.8	tg_qn+whr_qn	tg_qn+whr_qn
uc001ags.1	127	4721	411	0.0450672	0.00035486	1	100	22156.2	22156.1	0.175229	0.675506	-44295.5	-44303.8	tg_qn	tg_qn
uc001ags.1	127	4721	411	0.0450672	0.00035486	2	11	22157.1	22156.1	2.04245	0.360154	-44288.9	-44303.8	lnfi+whr_qn	lnfi+whr_qn
uc001ags.1	127	4721	411	0.0450672	0.00035486	1	10	22157	22156.1	1.83676	0.175331	-44297.1	-44303.8	lnfi	lnfi
uc001ags.1	127	4721	411	0.0450672	0.00035486	1	1	22156.1	22156.1	0.0415455	0.838489	-44295.3	-44303.8	whr_qn	whr_qn
uc001agt.1	127	4721	411	0.0450672	0.00035486	3	111	22157.6	22156.1	2.90496	0.406512	-44281.3	-44303.8	tg_qn+lnfi+whr_qn	lnfi+tg_qn+whr_qn
uc001agt.1	127	4721	411	0.0450672	0.00035486	2	110	22157.5	22156.1	2.7878	0.248105	-44289.6	-44303.8	tg_qn+lnfi	lnfi+tg_qn
uc001agt.1	127	4721	411	0.0450672	0.00035486	2	101	22156.2	22156.1	0.195345	0.906946	-44287	-44303.8	tg_qn+whr_qn	tg_qn+whr_qn
uc001agt.1	127	4721	411	0.0450672	0.00035486	1	100	22156.2	22156.1	0.175229	0.675506	-44295.5	-44303.8	tg_qn	tg_qn
uc001agt.1	127	4721	411	0.0450672	0.00035486	2	11	22157.1	22156.1	2.04245	0.360154	-44288.9	-44303.8	lnfi+whr_qn	lnfi+whr_qn
uc001agt.1	127	4721	411	0.0450672	0.00035486	1	10	22157	22156.1	1.83676	0.175331	-44297.1	-44303.8	lnfi	lnfi
uc001agt.1	127	4721	411	0.0450672	0.00035486	1	1	22156.1	22156.1	0.0415455	0.838489	-44295.3	-44303.8	whr_qn	whr_qn
uc001ahu.1	10	4721	59	0.00650597	0.000650597	3	111	18587	18585.2	3.62683	0.304681	-37140.1	-37161.9	tg_qn+lnfi+whr_qn	lnfi+tg_qn+whr_qn
uc001ahu.1	10	4721	59	0.00650597	0.000650597	2	110	18586	18585.2	1.58332	0.453092	-37146.6	-37161.9	tg_qn+lnfi	lnfi+tg_qn
uc001ahu.1	10	4721	59	0.00650597	0.000650597	2	101	18586.8	18585.2	3.20419	0.201474	-37148.2	-37161.9	tg_qn+whr_qn	tg_qn+whr_qn
uc001ahu.1	10	4721	59	0.00650597	0.000650597	1	100	18585.6	18585.2	0.870105	0.350926	-37154.3	-37161.9	tg_qn	tg_qn
uc001ahu.1	10	4721	59	0.00650597	0.000650597	2	11	18586.1	18585.2	1.84766	0.396996	-37146.8	-37161.9	lnfi+whr_qn	lnfi+whr_qn
uc001ahu.1	10	4721	59	0.00650597	0.000650597	1	10	18585.3	18585.2	0.208495	0.64795	-37153.6	-37161.9	lnfi	lnfi
uc001ahu.1	10	4721	59	0.00650597	0.000650597	1	1	18586.1	18585.2	1.79532	0.180279	-37155.2	-37161.9	whr_qn	whr_qn
uc001ahv.1	10	4721	59	0.00650597	0.000650597	3	111	18587	18585.2	3.62683	0.304681	-37140.1	-37161.9	tg_qn+lnfi+whr_qn	lnfi+tg_qn+whr_qn
uc001ahv.1	10	4721	59	0.00650597	0.000650597	2	110	18586	18585.2	1.58332	0.453092	-37146.6	-37161.9	tg_qn+lnfi	lnfi+tg_qn
uc001ahv.1	10	4721	59	0.00650597	0.000650597	2	101	18586.8	18585.2	3.20419	0.201474	-37148.2	-37161.9	tg_qn+whr_qn	tg_qn+whr_qn
uc001ahv.1	10	4721	59	0.00650597	0.000650597	1	100	18585.6	18585.2	0.870105	0.350926	-37154.3	-37161.9	tg_qn	tg_qn
uc001ahv.1	10	4721	59	0.00650597	0.000650597	2	11	18586.1	18585.2	1.84766	0.396996	-37146.8	-37161.9	lnfi+whr_qn	lnfi+whr_qn
uc001ahv.1	10	4721	59	0.00650597	0.000650597	1	10	18585.3	18585.2	0.208495	0.64795	-37153.6	-37161.9	lnfi	lnfi
uc001ahv.1	10	4721	59	0.00650597	0.000650597	1	1	18586.1	18585.2	1.79532	0.180279	-37155.2	-37161.9	whr_qn	whr_qn
uc001aht.1	17	4721	76	0.00839325	0.00049372	3	111	20271.4	20269.7	3.57563	0.311085	-40509.1	-40530.9	tg_qn+lnfi+whr_qn	lnfi+tg_qn+whr_qn
uc001aht.1	17	4721	76	0.00839325	0.00049372	2	110	20271.2	20269.7	2.98607	0.224689	-40516.9	-40530.9	tg_qn+lnfi	lnfi+tg_qn
uc001aht.1	17	4721	76	0.00839325	0.00049372	2	101	20270.6	20269.7	1.97451	0.372599	-40515.9	-40530.9	tg_qn+whr_qn	tg_qn+whr_qn
uc001aht.1	17	4721	76	0.00839325	0.00049372	1	100	20270.2	20269.7	1.0877	0.296981	-40523.5	-40530.9	tg_qn	tg_qn
uc001aht.1	17	4721	76	0.00839325	0.00049372	2	11	20270.2	20269.7	1.17218	0.556498	-40515.1	-40530.9	lnfi+whr_qn	lnfi+whr_qn
uc001aht.1	17	4721	76	0.00839325	0.00049372	1	10	20270.1	20269.7	0.823639	0.364118	-40523.2	-40530.9	lnfi	lnfi
uc001aht.1	17	4721	76	0.00839325	0.00049372	1	1	20269.9	20269.7	0.555637	0.456024	-40523	-40530.9	whr_qn	whr_qn
uc001ahw.1	10	4721	59	0.00650597	0.000650597	3	111	18587	18585.2	3.62683	0.304681	-37140.1	-37161.9	tg_qn+lnfi+whr_qn	lnfi+tg_qn+whr_qn
uc001ahw.1	10	4721	59	0.00650597	0.000650597	2	110	18586	18585.2	1.58332	0.453092	-37146.6	-37161.9	tg_qn+lnfi	lnfi+tg_qn
uc001ahw.1	10	4721	59	0.00650597	0.000650597	2	101	18586.8	18585.2	3.20419	0.201474	-37148.2	-37161.9	tg_qn+whr_qn	tg_qn+whr_qn
uc001ahw.1	10	4721	59	0.00650597	0.000650597	1	100	18585.6	18585.2	0.870105	0.350926	-37154.3	-37161.9	tg_qn	tg_qn
uc001ahw.1	10	4721	59	0.00650597	0.000650597	2	11	18586.1	18585.2	1.84766	0.396996	-37146.8	-37161.9	lnfi+whr_qn	lnfi+whr_qn
uc001ahw.1	10	4721	59	0.00650597	0.000650597	1	10	18585.3	18585.2	0.208495	0.64795	-37153.6	-37161.9	lnfi	lnfi
uc001ahw.1	10	4721	59	0.00650597	0.000650597	1	1	18586.1	18585.2	1.79532	0.180279	-37155.2	-37161.9	whr_qn	whr_qn
uc001aha.1	137	4721	470	0.0515732	0.000376447	3	111	22269.2	22267.6	3.10811	0.375256	-44504.5	-44526.8	tg_qn+lnfi+whr_qn	lnfi+tg_qn+whr_qn
uc001aha.1	137	4721	470	0.0515732	0.000376447	2	110	22269.2	22267.6	3.0915	0.213151	-44512.9	-44526.8	tg_qn+lnfi	lnfi+tg_qn
uc001aha.1	137	4721	470	0.0515732	0.000376447	2	101	22267.8	22267.6	0.315775	0.853946	-44510.1	-44526.8	tg_qn+whr_qn	tg_qn+whr_qn
uc001aha.1	137	4721	470	0.0515732	0.000376447	1	100	22267.7	22267.6	0.286282	0.592613	-44518.6	-44526.8	tg_qn	tg_qn
uc001aha.1	137	4721	470	0.0515732	0.000376447	2	11	22268.6	22267.6	1.92605	0.381737	-44511.8	-44526.8	lnfi+whr_qn	lnfi+whr_qn
uc001aha.1	137	4721	470	0.0515732	0.000376447	1	10	22268.5	22267.6	1.87048	0.17142	-44520.2	-44526.8	lnfi	lnfi
uc001aha.1	137	4721	470	0.0515732	0.000376447	1	1	22267.6	22267.6	0.0119936	0.912794	-44518.3	-44526.8	whr_qn	whr_qn
uc001agw.1	137	4721	470	0.0515732	0.000376447	3	111	22269.2	22267.6	3.10811	0.375256	-44504.5	-44526.8	tg_qn+lnfi+whr_qn	lnfi+tg_qn+whr_qn
uc001agw.1	137	4721	470	0.0515732	0.000376447	2	110	22269.2	22267.6	3.0915	0.213151	-44512.9	-44526.8	tg_qn+lnfi	lnfi+tg_qn
uc001agw.1	137	4721	470	0.0515732	0.000376447	2	101	22267.8	22267.6	0.315775	0.853946	-44510.1	-44526.8	tg_qn+whr_qn	tg_qn+whr_qn
uc001agw.1	137	4721	470	0.0515732	0.000376447	1	100	22267.7	22267.6	0.286282	0.592613	-44518.6	-44526.8	tg_qn	tg_qn
uc001agw.1	137	4721	470	0.0515732	0.000376447	2	11	22268.6	22267.6	1.92605	0.381737	-44511.8	-44526.8	lnfi+whr_qn	lnfi+whr_qn
uc001agw.1	137	4721	470	0.0515732	0.000376447	1	10	22268.5	22267.6	1.87048	0.17142	-44520.2	-44526.8	lnfi	lnfi
uc001agw.1	137	4721	470	0.0515732	0.000376447	1	1	22267.6	22267.6	0.0119936	0.912794	-44518.3	-44526.8	whr_qn	whr_qn
uc001agv.1	137	4721	470	0.0515732	0.000376447	3	111	22269.2	22267.6	3.10811	0.375256	-44504.5	-44526.8	tg_qn+lnfi+whr_qn	lnfi+tg_qn+whr_qn
uc001agv.1	137	4721	470	0.0515732	0.000376447	2	110	22269.2	22267.6	3.0915	0.213151	-44512.9	-44526.8	tg_qn+lnfi	lnfi+tg_qn
uc001agv.1	137	4721	470	0.0515732	0.000376447	2	101	22267.8	22267.6	0.315775	0.853946	-44510.1	-44526.8	tg_qn+whr_qn	tg_qn+whr_qn
uc001agv.1	137	4721	470	0.0515732	0.000376447	1	100	22267.7	22267.6	0.286282	0.592613	-44518.6	-44526.8	tg_qn	tg_qn
uc001agv.1	137	4721	470	0.0515732	0.000376447	2	11	22268.6	22267.6	1.92605	0.381737	-44511.8	-44526.8	lnfi+whr_qn	lnfi+whr_qn
uc001agv.1	137	4721	470	0.0515732	0.000376447	1	10	22268.5	22267.6	1.87048	0.17142	-44520.2	-44526.8	lnfi	lnfi
uc001agv.1	137	4721	470	0.0515732	0.000376447	1	1	22267.6	22267.6	0.0119936	0.912794	-44518.3	-44526.8	whr_qn	whr_qn
uc001agy.1	137	4721	470	0.0515732	0.000376447	3	111	22269.2	22267.6	3.10811	0.375256	-44504.5	-44526.8	tg_qn+lnfi+whr_qn	lnfi+tg_qn+whr_qn
uc001agy.1	137	4721	470	0.0515732	0.000376447	2	110	22269.2	22267.6	3.0915	0.213151	-44512.9	-44526.8	tg_qn+lnfi	lnfi+tg_qn
uc001agy.1	137	4721	470	0.0515732	0.000376447	2	101	22267.8	22267.6	0.315775	0.853946	-44510.1	-44526.8	tg_qn+whr_qn	tg_qn+whr_qn
uc001agy.1	137	4721	470	0.0515732	0.000376447	1	100	22267.7	22267.6	0.286282	0.592613	-44518.6	-44526.8	tg_qn	tg_qn
uc001agy.1	137	4721	470	0.0515732	0.000376447	2	11	22268.6	22267.6	1.92605	0.381737	-44511.8	-44526.8	lnfi+whr_qn	lnfi+whr_qn
uc001agy.1	137	4721	470	0.0515732	0.000376447	1	10	22268.5	22267.6	1.87048	0.17142	-44520.2	-44526.8	lnfi	lnfi
uc001agy.1	137	4721	470	0.0515732	0.000376447	1	1	22267.6	22267.6	0.0119936	0.912794	-44518.3	-44526.8	whr_qn	whr_qn
uc001agx.1	137	4721	470	0.0515732	0.000376447	3	111	22269.2	22267.6	3.10811	0.375256	-44504.5	-44526.8	tg_qn+lnfi+whr_qn	lnfi+tg_qn+whr_qn
uc001agx.1	137	4721	470	0.0515732	0.000376447	2	110	22269.2	22267.6	3.0915	0.213151	-44512.9	-44526.8	tg_qn+lnfi	lnfi+tg_qn
uc001agx.1	137	4721	470	0.0515732	0.000376447	2	101	22267.8	22267.6	0.315775	0.853946	-44510.1	-44526.8	tg_qn+whr_qn	tg_qn+whr_qn
uc001agx.1	137	4721	470	0.0515732	0.000376447	1	100	22267.7	22267.6	0.286282	0.592613	-44518.6	-44526.8	tg_qn	tg_qn
uc001agx.1	137	4721	470	0.0515732	0.000376447	2	11	22268.6	22267.6	1.92605	0.381737	-44511.8	-44526.8	lnfi+whr_qn	lnfi+whr_qn
uc001agx.1	137	4721	470	0.0515732	0.000376447	1	10	22268.5	22267.6	1.87048	0.17142	-44520.2	-44526.8	lnfi	lnfi
uc001agx.1	137	4721	470	0.0515732	0.000376447	1	1	22267.6	22267.6	0.0119936	0.912794	-44518.3	-44526.8	whr_qn	whr_qn
uc001agz.1	137	4721	470	0.0515732	0.000376447	3	111	22269.2	22267.6	3.10811	0.375256	-44504.5	-44526.8	tg_qn+lnfi+whr_qn	lnfi+tg_qn+whr_qn
uc001agz.1	137	4721	470	0.0515732	0.000376447	2	110	22269.2	22267.6	3.0915	0.213151	-44512.9	-44526.8	tg_qn+lnfi	lnfi+tg_qn
uc001agz.1	137	4721	470	0.0515732	0.000376447	2	101	22267.8	22267.6	0.315775	0.853946	-44510.1	-44526.8	tg_qn+whr_qn	tg_qn+whr_qn
uc001agz.1	137	4721	470	0.0515732	0.000376447	1	100	22267.7	22267.6	0.286282	0.592613	-44518.6	-44526.8	tg_qn	tg_qn
uc001agz.1	137	4721	470	0.0515732	0.000376447	2	11	22268.6	22267.6	1.92605	0.381737	-44511.8	-44526.8	lnfi+whr_qn	lnfi+whr_qn
uc001agz.1	137	4721	470	0.0515732	0.000376447	1	10	22268.5	22267.6	1.87048	0.17142	-44520.2	-44526.8	lnfi	lnfi
uc001agz.1	137	4721	470	0.0515732	0.000376447	1	1	22267.6	22267.6	0.0119936	0.912794	-44518.3	-44526.8	whr_qn	whr_qn
uc009vkr.2	22	4721	113	0.0124348	0.000565218	3	111	20401.9	20399.7	4.49959	0.212327	-40770	-40790.9	tg_qn+lnfi+whr_qn	lnfi+tg_qn+whr_qn
uc009vkr.2	22	4721	113	0.0124348	0.000565218	2	110	20401.8	20399.7	4.2204	0.121214	-40778.2	-40790.9	tg_qn+lnfi	lnfi+tg_qn
uc009vkr.2	22	4721	113	0.0124348	0.000565218	2	101	20400.7	20399.7	2.01758	0.36466	-40776	-40790.9	tg_qn+whr_qn	tg_qn+whr_qn
uc009vkr.2	22	4721	113	0.0124348	0.000565218	1	100	20400.4	20399.7	1.47009	0.225331	-40783.9	-40790.9	tg_qn	tg_qn
uc009vkr.2	22	4721	113	0.0124348	0.000565218	2	11	20400.3	20399.7	1.32804	0.514778	-40775.3	-40790.9	lnfi+whr_qn	lnfi+whr_qn
uc009vkr.2	22	4721	113	0.0124348	0.000565218	1	10	20400.3	20399.7	1.22089	0.269185	-40783.7	-40790.9	lnfi	lnfi
uc009vkr.2	22	4721	113	0.0124348	0.000565218	1	1	20399.8	20399.7	0.269133	0.603914	-40782.7	-40790.9	whr_qn	whr_qn
uc009vks.2	22	4721	113	0.0124348	0.000565218	3	111	20401.9	20399.7	4.49959	0.212327	-40770	-40790.9	tg_qn+lnfi+whr_qn	lnfi+tg_qn+whr_qn
uc009vks.2	22	4721	113	0.0124348	0.000565218	2	110	20401.8	20399.7	4.2204	0.121214	-40778.2	-40790.9	tg_qn+lnfi	lnfi+tg_qn
uc009vks.2	22	4721	113	0.0124348	0.000565218	2	101	20400.7	20399.7	2.01758	0.36466	-40776	-40790.9	tg_qn+whr_qn	tg_qn+whr_qn
uc009vks.2	22	4721	113	0.0124348	0.000565218	1	100	20400.4	20399.7	1.47009	0.225331	-40783.9	-40790.9	tg_qn	tg_qn
uc009vks.2	22	4721	113	0.0124348	0.000565218	2	11	20400.3	20399.7	1.32804	0.514778	-40775.3	-40790.9	lnfi+whr_qn	lnfi+whr_qn
uc009vks.2	22	4721	113	0.0124348	0.000565218	1	10	20400.3	20399.7	1.22089	0.269185	-40783.7	-40790.9	lnfi	lnfi
uc009vks.2	22	4721	113	0.0124348	0.000565218	1	1	20399.8	20399.7	0.269133	0.603914	-40782.7	-40790.9	whr_qn	whr_qn
uc010nys.1	22	4721	113	0.0124348	0.000565218	3	111	20401.9	20399.7	4.49959	0.212327	-40770	-40790.9	tg_qn+lnfi+whr_qn	lnfi+tg_qn+whr_qn
uc010nys.1	22	4721	113	0.0124348	0.000565218	2	110	20401.8	20399.7	4.2204	0.121214	-40778.2	-40790.9	tg_qn+lnfi	lnfi+tg_qn
uc010nys.1	22	4721	113	0.0124348	0.000565218	2	101	20400.7	20399.7	2.01758	0.36466	-40776	-40790.9	tg_qn+whr_qn	tg_qn+whr_qn
uc010nys.1	22	4721	113	0.0124348	0.000565218	1	100	20400.4	20399.7	1.47009	0.225331	-40783.9	-40790.9	tg_qn	tg_qn
uc010nys.1	22	4721	113	0.0124348	0.000565218	2	11	20400.3	20399.7	1.32804	0.514778	-40775.3	-40790.9	lnfi+whr_qn	lnfi+whr_qn
uc010nys.1	22	4721	113	0.0124348	0.000565218	1	10	20400.3	20399.7	1.22089	0.269185	-40783.7	-40790.9	lnfi	lnfi
uc010nys.1	22	4721	113	0.0124348	0.000565218	1	1	20399.8	20399.7	0.269133	0.603914	-40782.7	-40790.9	whr_qn	whr_qn
uc010nyt.1	22	4721	113	0.0124348	0.000565218	3	111	20401.9	20399.7	4.49959	0.212327	-40770	-40790.9	tg_qn+lnfi+whr_qn	lnfi+tg_qn+whr_qn
uc010nyt.1	22	4721	113	0.0124348	0.000565218	2	110	20401.8	20399.7	4.2204	0.121214	-40778.2	-40790.9	tg_qn+lnfi	lnfi+tg_qn
uc010nyt.1	22	4721	113	0.0124348	0.000565218	2	101	20400.7	20399.7	2.01758	0.36466	-40776	-40790.9	tg_qn+whr_qn	tg_qn+whr_qn
uc010nyt.1	22	4721	113	0.0124348	0.000565218	1	100	20400.4	20399.7	1.47009	0.225331	-40783.9	-40790.9	tg_qn	tg_qn
uc010nyt.1	22	4721	113	0.0124348	0.000565218	2	11	20400.3	20399.7	1.32804	0.514778	-40775.3	-40790.9	lnfi+whr_qn	lnfi+whr_qn
uc010nyt.1	22	4721	113	0.0124348	0.000565218	1	10	20400.3	20399.7	1.22089	0.269185	-40783.7	-40790.9	lnfi	lnfi
uc010nyt.1	22	4721	113	0.0124348	0.000565218	1	1	20399.8	20399.7	0.269133	0.603914	-40782.7	-40790.9	whr_qn	whr_qn
uc010nyu.1	21	4721	111	0.0122208	0.000581943	3	111	20347.1	20344.7	4.79615	0.187347	-40660.4	-40681	tg_qn+lnfi+whr_qn	lnfi+tg_qn+whr_qn
uc010nyu.1	21	4721	111	0.0122208	0.000581943	2	110	20346.9	20344.7	4.4114	0.110173	-40668.5	-40681	tg_qn+lnfi	lnfi+tg_qn
uc010nyu.1	21	4721	111	0.0122208	0.000581943	2	101	20346	20344.7	2.46617	0.291393	-40666.5	-40681	tg_qn+whr_qn	tg_qn+whr_qn
uc010nyu.1	21	4721	111	0.0122208	0.000581943	1	100	20345.6	20344.7	1.78248	0.181845	-40674.3	-40681	tg_qn	tg_qn
uc010nyu.1	21	4721	111	0.0122208	0.000581943	2	11	20345.3	20344.7	1.21641	0.544327	-40665.3	-40681	lnfi+whr_qn	lnfi+whr_qn
uc010nyu.1	21	4721	111	0.0122208	0.000581943	1	10	20345.3	20344.7	1.05287	0.304848	-40673.6	-40681	lnfi	lnfi
uc010nyu.1	21	4721	111	0.0122208	0.000581943	1	1	20344.9	20344.7	0.338916	0.560455	-40672.9	-40681	whr_qn	whr_qn
uc009vkt.1	17	4721	76	0.00839325	0.00049372	3	111	20271.4	20269.7	3.57563	0.311085	-40509.1	-40530.9	tg_qn+lnfi+whr_qn	lnfi+tg_qn+whr_qn
uc009vkt.1	17	4721	76	0.00839325	0.00049372	2	110	20271.2	20269.7	2.98607	0.224689	-40516.9	-40530.9	tg_qn+lnfi	lnfi+tg_qn
uc009vkt.1	17	4721	76	0.00839325	0.00049372	2	101	20270.6	20269.7	1.97451	0.372599	-40515.9	-40530.9	tg_qn+whr_qn	tg_qn+whr_qn
uc009vkt.1	17	4721	76	0.00839325	0.00049372	1	100	20270.2	20269.7	1.0877	0.296981	-40523.5	-40530.9	tg_qn	tg_qn
uc009vkt.1	17	4721	76	0.00839325	0.00049372	2	11	20270.2	20269.7	1.17218	0.556498	-40515.1	-40530.9	lnfi+whr_qn	lnfi+whr_qn
uc009vkt.1	17	4721	76	0.00839325	0.00049372	1	10	20270.1	20269.7	0.823639	0.364118	-40523.2	-40530.9	lnfi	lnfi
uc009vkt.1	17	4721	76	0.00839325	0.00049372	1	1	20269.9	20269.7	0.555637	0.456024	-40523	-40530.9	whr_qn	whr_qn
uc009vku.1	17	4721	76	0.00839325	0.00049372	3	111	20271.4	20269.7	3.57563	0.311085	-40509.1	-40530.9	tg_qn+lnfi+whr_qn	lnfi+tg_qn+whr_qn
uc009vku.1	17	4721	76	0.00839325	0.00049372	2	110	20271.2	20269.7	2.98607	0.224689	-40516.9	-40530.9	tg_qn+lnfi	lnfi+tg_qn
uc009vku.1	17	4721	76	0.00839325	0.00049372	2	101	20270.6	20269.7	1.97451	0.372599	-40515.9	-40530.9	tg_qn+whr_qn	tg_qn+whr_qn
uc009vku.1	17	4721	76	0.00839325	0.00049372	1	100	20270.2	20269.7	1.0877	0.296981	-40523.5	-40530.9	tg_qn	tg_qn
uc009vku.1	17	4721	76	0.00839325	0.00049372	2	11	20270.2	20269.7	1.17218	0.556498	-40515.1	-40530.9	lnfi+whr_qn	lnfi+whr_qn
uc009vku.1	17	4721	76	0.00839325	0.00049372	1	10	20270.1	20269.7	0.823639	0.364118	-40523.2	-40530.9	lnfi	lnfi
uc009vku.1	17	4721	76	0.00839325	0.00049372	1	1	20269.9	20269.7	0.555637	0.456024	-40523	-40530.9	whr_qn	whr_qn
uc009vkv.1	17	4721	76	0.00839325	0.00049372	3	111	20271.4	20269.7	3.57563	0.311085	-40509.1	-40530.9	tg_qn+lnfi+whr_qn	lnfi+tg_qn+whr_qn
uc009vkv.1	17	4721	76	0.00839325	0.00049372	2	110	20271.2	20269.7	2.98607	0.224689	-40516.9	-40530.9	tg_qn+lnfi	lnfi+tg_qn
uc009vkv.1	17	4721	76	0.00839325	0.00049372	2	101	20270.6	20269.7	1.97451	0.372599	-40515.9	-40530.9	tg_qn+whr_qn	tg_qn+whr_qn
uc009vkv.1	17	4721	76	0.00839325	0.00049372	1	100	20270.2	20269.7	1.0877	0.296981	-40523.5	-40530.9	tg_qn	tg_qn
uc009vkv.1	17	4721	76	0.00839325	0.00049372	2	11	20270.2	20269.7	1.17218	0.556498	-40515.1	-40530.9	lnfi+whr_qn	lnfi+whr_qn
uc009vkv.1	17	4721	76	0.00839325	0.00049372	1	10	20270.1	20269.7	0.823639	0.364118	-40523.2	-40530.9	lnfi	lnfi
uc009vkv.1	17	4721	76	0.00839325	0.00049372	1	1	20269.9	20269.7	0.555637	0.456024	-40523	-40530.9	whr_qn	whr_qn
uc001aia.1	10	4721	139	0.0155772	0.00155772	3	111	15994.8	15992.3	5.03259	0.169426	-31955.8	-31976.1	tg_qn+lnfi+whr_qn	lnfi+tg_qn+whr_qn
uc001aia.1	10	4721	139	0.0155772	0.00155772	2	110	15994.2	15992.3	3.89243	0.142814	-31963.1	-31976.1	tg_qn+lnfi	lnfi+tg_qn
uc001aia.1	10	4721	139	0.0155772	0.00155772	2	101	15993.7	15992.3	2.86754	0.238408	-31962.1	-31976.1	tg_qn+whr_qn	tg_qn+whr_qn
uc001aia.1	10	4721	139	0.0155772	0.00155772	1	100	15993.3	15992.3	2.07722	0.149512	-31969.8	-31976.1	tg_qn	tg_qn
uc001aia.1	10	4721	139	0.0155772	0.00155772	2	11	15993.4	15992.3	2.19403	0.333866	-31961.4	-31976.1	lnfi+whr_qn	lnfi+whr_qn
uc001aia.1	10	4721	139	0.0155772	0.00155772	1	10	15992.6	15992.3	0.575423	0.448112	-31968.3	-31976.1	lnfi	lnfi
uc001aia.1	10	4721	139	0.0155772	0.00155772	1	1	15992.9	15992.3	1.25957	0.261732	-31968.9	-31976.1	whr_qn	whr_qn
uc001ahx.1	19	4721	316	0.0350806	0.00184635	3	111	17364.4	17362.8	3.26628	0.352364	-34694.9	-34717.1	tg_qn+lnfi+whr_qn	lnfi+tg_qn+whr_qn
uc001ahx.1	19	4721	316	0.0350806	0.00184635	2	110	17364.3	17362.8	3.04881	0.217751	-34703.2	-34717.1	tg_qn+lnfi	lnfi+tg_qn
uc001ahx.1	19	4721	316	0.0350806	0.00184635	2	101	17364.4	17362.8	3.22228	0.19966	-34703.4	-34717.1	tg_qn+whr_qn	tg_qn+whr_qn
uc001ahx.1	19	4721	316	0.0350806	0.00184635	1	100	17364.3	17362.8	3.00923	0.0827917	-34711.6	-34717.1	tg_qn	tg_qn
uc001ahx.1	19	4721	316	0.0350806	0.00184635	2	11	17363	17362.8	0.548451	0.760161	-34700.7	-34717.1	lnfi+whr_qn	lnfi+whr_qn
uc001ahx.1	19	4721	316	0.0350806	0.00184635	1	10	17363	17362.8	0.457521	0.498785	-34709.1	-34717.1	lnfi	lnfi
uc001ahx.1	19	4721	316	0.0350806	0.00184635	1	1	17362.8	17362.8	0.0502767	0.822583	-34708.6	-34717.1	whr_qn	whr_qn
uc009vkm.1	113	4721	853	0.0944266	0.000835634	3	111	21711.9	21710.4	3.01331	0.389578	-43390	-43412.4	tg_qn+lnfi+whr_qn	lnfi+tg_qn+whr_qn
uc009vkm.1	113	4721	853	0.0944266	0.000835634	2	110	21711.8	21710.4	2.86379	0.238856	-43398.3	-43412.4	tg_qn+lnfi	lnfi+tg_qn
uc009vkm.1	113	4721	853	0.0944266	0.000835634	2	101	21711.9	21710.4	2.96443	0.227134	-43398.4	-43412.4	tg_qn+whr_qn	tg_qn+whr_qn
uc009vkm.1	113	4721	853	0.0944266	0.000835634	1	100	21711.8	21710.4	2.82664	0.0927121	-43406.7	-43412.4	tg_qn	tg_qn
uc009vkm.1	113	4721	853	0.0944266	0.000835634	2	11	21710.7	21710.4	0.58568	0.746142	-43396	-43412.4	lnfi+whr_qn	lnfi+whr_qn
uc009vkm.1	113	4721	853	0.0944266	0.000835634	1	10	21710.7	21710.4	0.531751	0.465872	-43404.4	-43412.4	lnfi	lnfi
uc009vkm.1	113	4721	853	0.0944266	0.000835634	1	1	21710.4	21710.4	0.0268865	0.869754	-43403.9	-43412.4	whr_qn	whr_qn
uc001ahh.3	147	4721	1233	0.137748	0.000937059	3	111	21020.3	21019.7	1.04189	0.791116	-42006.7	-42031	tg_qn+lnfi+whr_qn	lnfi+tg_qn+whr_qn
uc001ahh.3	147	4721	1233	0.137748	0.000937059	2	110	21020.2	21019.7	1.00195	0.605941	-42015.1	-42031	tg_qn+lnfi	lnfi+tg_qn
uc001ahh.3	147	4721	1233	0.137748	0.000937059	2	101	21020.2	21019.7	0.981918	0.612039	-42015.1	-42031	tg_qn+whr_qn	tg_qn+whr_qn
uc001ahh.3	147	4721	1233	0.137748	0.000937059	1	100	21020.2	21019.7	0.942752	0.331571	-42023.5	-42031	tg_qn	tg_qn
uc001ahh.3	147	4721	1233	0.137748	0.000937059	2	11	21019.8	21019.7	0.156201	0.924871	-42014.3	-42031	lnfi+whr_qn	lnfi+whr_qn
uc001ahh.3	147	4721	1233	0.137748	0.000937059	1	10	21019.8	21019.7	0.095358	0.757473	-42022.7	-42031	lnfi	lnfi
uc001ahh.3	147	4721	1233	0.137748	0.000937059	1	1	21019.8	21019.7	0.074636	0.784703	-42022.6	-42031	whr_qn	whr_qn
uc001ahy.2	47	4721	847	0.0953422	0.00202856	3	111	17018.1	17017.5	1.15967	0.762692	-34002.4	-34026.6	tg_qn+lnfi+whr_qn	lnfi+tg_qn+whr_qn
uc001ahy.2	47	4721	847	0.0953422	0.00202856	2	110	17018.1	17017.5	1.10182	0.576424	-34010.8	-34026.6	tg_qn+lnfi	lnfi+tg_qn
uc001ahy.2	47	4721	847	0.0953422	0.00202856	2	101	17017.9	17017.5	0.712664	0.70024	-34010.4	-34026.6	tg_qn+whr_qn	tg_qn+whr_qn
uc001ahy.2	47	4721	847	0.0953422	0.00202856	1	100	17017.8	17017.5	0.631131	0.426941	-34018.8	-34026.6	tg_qn	tg_qn
uc001ahy.2	47	4721	847	0.0953422	0.00202856	2	11	17018	17017.5	0.903562	0.636494	-34010.6	-34026.6	lnfi+whr_qn	lnfi+whr_qn
uc001ahy.2	47	4721	847	0.0953422	0.00202856	1	10	17017.9	17017.5	0.829675	0.362367	-34019	-34026.6	lnfi	lnfi
uc001ahy.2	47	4721	847	0.0953422	0.00202856	1	1	17017.6	17017.5	0.150494	0.698064	-34018.3	-34026.6	whr_qn	whr_qn
uc001ahz.2	47	4721	847	0.0953422	0.00202856	3	111	17018.1	17017.5	1.15967	0.762692	-34002.4	-34026.6	tg_qn+lnfi+whr_qn	lnfi+tg_qn+whr_qn
uc001ahz.2	47	4721	847	0.0953422	0.00202856	2	110	17018.1	17017.5	1.10182	0.576424	-34010.8	-34026.6	tg_qn+lnfi	lnfi+tg_qn
uc001ahz.2	47	4721	847	0.0953422	0.00202856	2	101	17017.9	17017.5	0.712664	0.70024	-34010.4	-34026.6	tg_qn+whr_qn	tg_qn+whr_qn
uc001ahz.2	47	4721	847	0.0953422	0.00202856	1	100	17017.8	17017.5	0.631131	0.426941	-34018.8	-34026.6	tg_qn	tg_qn
uc001ahz.2	47	4721	847	0.0953422	0.00202856	2	11	17018	17017.5	0.903562	0.636494	-34010.6	-34026.6	lnfi+whr_qn	lnfi+whr_qn
uc001ahz.2	47	4721	847	0.0953422	0.00202856	1	10	17017.9	17017.5	0.829675	0.362367	-34019	-34026.6	lnfi	lnfi
uc001ahz.2	47	4721	847	0.0953422	0.00202856	1	1	17017.6	17017.5	0.150494	0.698064	-34018.3	-34026.6	whr_qn	whr_qn
uc001aib.1	28	4721	531	0.0602616	0.0021522	3	111	16148.7	16148.1	1.09539	0.778186	-32263.5	-32287.8	tg_qn+lnfi+whr_qn	lnfi+tg_qn+whr_qn
uc001aib.1	28	4721	531	0.0602616	0.0021522	2	110	16148.6	16148.1	0.907122	0.635362	-32271.8	-32287.8	tg_qn+lnfi	lnfi+tg_qn
uc001aib.1	28	4721	531	0.0602616	0.0021522	2	101	16148.3	16148.1	0.358313	0.835975	-32271.3	-32287.8	tg_qn+whr_qn	tg_qn+whr_qn
uc001aib.1	28	4721	531	0.0602616	0.0021522	1	100	16148.2	16148.1	0.0711196	0.789714	-32279.4	-32287.8	tg_qn	tg_qn
uc001aib.1	28	4721	531	0.0602616	0.0021522	2	11	16148.6	16148.1	1.00497	0.605025	-32271.9	-32287.8	lnfi+whr_qn	lnfi+whr_qn
uc001aib.1	28	4721	531	0.0602616	0.0021522	1	10	16148.6	16148.1	0.832358	0.361592	-32280.2	-32287.8	lnfi	lnfi
uc001aib.1	28	4721	531	0.0602616	0.0021522	1	1	16148.3	16148.1	0.310048	0.577651	-32279.7	-32287.8	whr_qn	whr_qn
uc010nyv.1	21	4721	234	0.0256043	0.00121925	3	111	18100.5	18097.7	5.5086	0.138125	-36167.1	-36187	tg_qn+lnfi+whr_qn	lnfi+tg_qn+whr_qn
uc010nyv.1	21	4721	234	0.0256043	0.00121925	2	110	18100	18097.7	4.50986	0.104881	-36174.6	-36187	tg_qn+lnfi	lnfi+tg_qn
uc010nyv.1	21	4721	234	0.0256043	0.00121925	2	101	18100.2	18097.7	4.89104	0.086681	-36175	-36187	tg_qn+whr_qn	tg_qn+whr_qn
uc010nyv.1	21	4721	234	0.0256043	0.00121925	1	100	18099.6	18097.7	3.65438	0.0559219	-36182.2	-36187	tg_qn	tg_qn
uc010nyv.1	21	4721	234	0.0256043	0.00121925	2	11	18099.6	18097.7	3.77415	0.151514	-36173.9	-36187	lnfi+whr_qn	lnfi+whr_qn
uc010nyv.1	21	4721	234	0.0256043	0.00121925	1	10	18098.9	18097.7	2.42073	0.119739	-36181	-36187	lnfi	lnfi
uc010nyv.1	21	4721	234	0.0256043	0.00121925	1	1	18098.8	18097.7	2.04887	0.152319	-36180.6	-36187	whr_qn	whr_qn
uc009vkx.1	35	4721	676	0.0733187	0.00209482	3	111	15364.8	15361	7.61794	0.0546041	-30695.8	-30713.6	tg_qn+lnfi+whr_qn	lnfi+tg_qn+whr_qn
uc009vkx.1	35	4721	676	0.0733187	0.00209482	2	110	15364.3	15361	6.52318	0.0383274	-30703.2	-30713.6	tg_qn+lnfi	lnfi+tg_qn
uc009vkx.1	35	4721	676	0.0733187	0.00209482	2	101	15362.7	15361	3.36265	0.186127	-30700	-30713.6	tg_qn+whr_qn	tg_qn+whr_qn
uc009vkx.1	35	4721	676	0.0733187	0.00209482	1	100	15362.4	15361	2.75001	0.0972541	-30707.9	-30713.6	tg_qn	tg_qn
uc009vkx.1	35	4721	676	0.0733187	0.00209482	2	11	15364.4	15361	6.69772	0.0351244	-30703.4	-30713.6	lnfi+whr_qn	lnfi+whr_qn
uc009vkx.1	35	4721	676	0.0733187	0.00209482	1	10	15363.9	15361	5.81235	0.015914	-30710.9	-30713.6	lnfi	lnfi
uc009vkx.1	35	4721	676	0.0733187	0.00209482	1	1	15361.1	15361	0.236307	0.626886	-30705.4	-30713.6	whr_qn	whr_qn
uc009vkw.2	54	4721	1145	0.124962	0.00231411	3	111	15442.9	15439.5	6.89077	0.075462	-30852	-30870.5	tg_qn+lnfi+whr_qn	lnfi+tg_qn+whr_qn
uc009vkw.2	54	4721	1145	0.124962	0.00231411	2	110	15442.3	15439.5	5.6544	0.0591783	-30859.2	-30870.5	tg_qn+lnfi	lnfi+tg_qn
uc009vkw.2	54	4721	1145	0.124962	0.00231411	2	101	15441.1	15439.5	3.18815	0.203097	-30856.8	-30870.5	tg_qn+whr_qn	tg_qn+whr_qn
uc009vkw.2	54	4721	1145	0.124962	0.00231411	1	100	15440.7	15439.5	2.43573	0.118599	-30864.5	-30870.5	tg_qn	tg_qn
uc009vkw.2	54	4721	1145	0.124962	0.00231411	2	11	15442.5	15439.5	6.02228	0.0492356	-30859.6	-30870.5	lnfi+whr_qn	lnfi+whr_qn
uc009vkw.2	54	4721	1145	0.124962	0.00231411	1	10	15442	15439.5	5.00112	0.0253309	-30867	-30870.5	lnfi	lnfi
uc009vkw.2	54	4721	1145	0.124962	0.00231411	1	1	15439.6	15439.5	0.342806	0.558214	-30862.4	-30870.5	whr_qn	whr_qn
uc001aic.2	54	4721	1145	0.124962	0.00231411	3	111	15442.9	15439.5	6.89077	0.075462	-30852	-30870.5	tg_qn+lnfi+whr_qn	lnfi+tg_qn+whr_qn
uc001aic.2	54	4721	1145	0.124962	0.00231411	2	110	15442.3	15439.5	5.6544	0.0591783	-30859.2	-30870.5	tg_qn+lnfi	lnfi+tg_qn
uc001aic.2	54	4721	1145	0.124962	0.00231411	2	101	15441.1	15439.5	3.18815	0.203097	-30856.8	-30870.5	tg_qn+whr_qn	tg_qn+whr_qn
uc001aic.2	54	4721	1145	0.124962	0.00231411	1	100	15440.7	15439.5	2.43573	0.118599	-30864.5	-30870.5	tg_qn	tg_qn
uc001aic.2	54	4721	1145	0.124962	0.00231411	2	11	15442.5	15439.5	6.02228	0.0492356	-30859.6	-30870.5	lnfi+whr_qn	lnfi+whr_qn
uc001aic.2	54	4721	1145	0.124962	0.00231411	1	10	15442	15439.5	5.00112	0.0253309	-30867	-30870.5	lnfi	lnfi
uc001aic.2	54	4721	1145	0.124962	0.00231411	1	1	15439.6	15439.5	0.342806	0.558214	-30862.4	-30870.5	whr_qn	whr_qn
uc001aid.3	55	4721	1146	0.125076	0.00227411	3	111	15527.6	15524.2	6.89768	0.0752315	-31021.4	-31039.9	tg_qn+lnfi+whr_qn	lnfi+tg_qn+whr_qn
uc001aid.3	55	4721	1146	0.125076	0.00227411	2	110	15527	15524.2	5.67127	0.0586813	-31028.6	-31039.9	tg_qn+lnfi	lnfi+tg_qn
uc001aid.3	55	4721	1146	0.125076	0.00227411	2	101	15525.8	15524.2	3.18849	0.203062	-31026.1	-31039.9	tg_qn+whr_qn	tg_qn+whr_qn
uc001aid.3	55	4721	1146	0.125076	0.00227411	1	100	15525.4	15524.2	2.44416	0.117963	-31033.9	-31039.9	tg_qn	tg_qn
uc001aid.3	55	4721	1146	0.125076	0.00227411	2	11	15527.2	15524.2	6.027	0.0491194	-31029	-31039.9	lnfi+whr_qn	lnfi+whr_qn
uc001aid.3	55	4721	1146	0.125076	0.00227411	1	10	15526.7	15524.2	5.01521	0.0251256	-31036.4	-31039.9	lnfi	lnfi
uc001aid.3	55	4721	1146	0.125076	0.00227411	1	1	15524.3	15524.2	0.337066	0.561528	-31031.7	-31039.9	whr_qn	whr_qn
uc001aie.2	60	4721	1258	0.137896	0.00229827	3	111	15510.9	15507.3	7.08179	0.0693359	-30987.9	-31006.2	tg_qn+lnfi+whr_qn	lnfi+tg_qn+whr_qn
uc001aie.2	60	4721	1258	0.137896	0.00229827	2	110	15510.2	15507.3	5.77747	0.0556466	-30995	-31006.2	tg_qn+lnfi	lnfi+tg_qn
uc001aie.2	60	4721	1258	0.137896	0.00229827	2	101	15509.1	15507.3	3.49142	0.174521	-30992.7	-31006.2	tg_qn+whr_qn	tg_qn+whr_qn
uc001aie.2	60	4721	1258	0.137896	0.00229827	1	100	15508.7	15507.3	2.67841	0.101717	-31000.4	-31006.2	tg_qn	tg_qn
uc001aie.2	60	4721	1258	0.137896	0.00229827	2	11	15510.3	15507.3	6.04678	0.0486361	-30995.3	-31006.2	lnfi+whr_qn	lnfi+whr_qn
uc001aie.2	60	4721	1258	0.137896	0.00229827	1	10	15509.8	15507.3	4.98467	0.0255728	-31002.7	-31006.2	lnfi	lnfi
uc001aie.2	60	4721	1258	0.137896	0.00229827	1	1	15507.5	15507.3	0.366877	0.544712	-30998.1	-31006.2	whr_qn	whr_qn
uc001aif.2	184	4721	4186	0.475793	0.00258583	3	111	18861	18858.4	5.03418	0.169312	-37688.1	-37708.4	tg_qn+lnfi+whr_qn	lnfi+tg_qn+whr_qn
uc001aif.2	184	4721	4186	0.475793	0.00258583	2	110	18860.9	18858.4	4.91252	0.0857549	-37696.4	-37708.4	tg_qn+lnfi	lnfi+tg_qn
uc001aif.2	184	4721	4186	0.475793	0.00258583	2	101	18859.1	18858.4	1.32832	0.514706	-37692.8	-37708.4	tg_qn+whr_qn	tg_qn+whr_qn
uc001aif.2	184	4721	4186	0.475793	0.00258583	1	100	18858.9	18858.4	0.971088	0.324409	-37700.9	-37708.4	tg_qn	tg_qn
uc001aif.2	184	4721	4186	0.475793	0.00258583	2	11	18860.9	18858.4	4.99502	0.0822895	-37696.5	-37708.4	lnfi+whr_qn	lnfi+whr_qn
uc001aif.2	184	4721	4186	0.475793	0.00258583	1	10	18860.9	18858.4	4.86002	0.0274861	-37704.8	-37708.4	lnfi	lnfi
uc001aif.2	184	4721	4186	0.475793	0.00258583	1	1	18858.7	18858.4	0.574981	0.448286	-37700.5	-37708.4	whr_qn	whr_qn
uc009vky.2	184	4721	4186	0.475793	0.00258583	3	111	18861	18858.4	5.03418	0.169312	-37688.1	-37708.4	tg_qn+lnfi+whr_qn	lnfi+tg_qn+whr_qn
uc009vky.2	184	4721	4186	0.475793	0.00258583	2	110	18860.9	18858.4	4.91252	0.0857549	-37696.4	-37708.4	tg_qn+lnfi	lnfi+tg_qn
uc009vky.2	184	4721	4186	0.475793	0.00258583	2	101	18859.1	18858.4	1.32832	0.514706	-37692.8	-37708.4	tg_qn+whr_qn	tg_qn+whr_qn
uc009vky.2	184	4721	4186	0.475793	0.00258583	1	100	18858.9	18858.4	0.971088	0.324409	-37700.9	-37708.4	tg_qn	tg_qn
uc009vky.2	184	4721	4186	0.475793	0.00258583	2	11	18860.9	18858.4	4.99502	0.0822895	-37696.5	-37708.4	lnfi+whr_qn	lnfi+whr_qn
uc009vky.2	184	4721	4186	0.475793	0.00258583	1	10	18860.9	18858.4	4.86002	0.0274861	-37704.8	-37708.4	lnfi	lnfi
uc009vky.2	184	4721	4186	0.475793	0.00258583	1	1	18858.7	18858.4	0.574981	0.448286	-37700.5	-37708.4	whr_qn	whr_qn
uc001aig.1	2	4721	2	0.000215239	0.00010762	3	111	19248.6	19246	5.25727	0.153899	-38463.4	-38483.5	tg_qn+lnfi+whr_qn	lnfi+tg_qn+whr_qn
uc001aig.1	2	4721	2	0.000215239	0.00010762	2	110	19248.5	19246	5.14397	0.0763839	-38471.7	-38483.5	tg_qn+lnfi	lnfi+tg_qn
uc001aig.1	2	4721	2	0.000215239	0.00010762	2	101	19248.4	19246	4.8335	0.0892111	-38471.4	-38483.5	tg_qn+whr_qn	tg_qn+whr_qn
uc001aig.1	2	4721	2	0.000215239	0.00010762	1	100	19248.3	19246	4.65077	0.0310396	-38479.7	-38483.5	tg_qn	tg_qn
uc001aig.1	2	4721	2	0.000215239	0.00010762	2	11	19246	19246	0.0213192	0.989397	-38466.6	-38483.5	lnfi+whr_qn	lnfi+whr_qn
uc001aig.1	2	4721	2	0.000215239	0.00010762	1	10	19246	19246	0.0176267	0.894379	-38475	-38483.5	lnfi	lnfi
uc001aig.1	2	4721	2	0.000215239	0.00010762	1	1	19246	19246	0.00119012	0.97248	-38475	-38483.5	whr_qn	whr_qn
uc001aih.1	6	4721	28	0.00303269	0.000505448	3	111	17388.4	17388.1	0.508411	0.91704	-34742.9	-34767.8	tg_qn+lnfi+whr_qn	lnfi+tg_qn+whr_qn
uc001aih.1	6	4721	28	0.00303269	0.000505448	2	110	17388.3	17388.1	0.362625	0.834175	-34751.2	-34767.8	tg_qn+lnfi	lnfi+tg_qn
uc001aih.1	6	4721	28	0.00303269	0.000505448	2	101	17388.2	17388.1	0.206845	0.901746	-34751.1	-34767.8	tg_qn+whr_qn	tg_qn+whr_qn
uc001aih.1	6	4721	28	0.00303269	0.000505448	1	100	17388.1	17388.1	0.00403677	0.94934	-34759.3	-34767.8	tg_qn	tg_qn
uc001aih.1	6	4721	28	0.00303269	0.000505448	2	11	17388.3	17388.1	0.422593	0.809534	-34751.3	-34767.8	lnfi+whr_qn	lnfi+whr_qn
uc001aih.1	6	4721	28	0.00303269	0.000505448	1	10	17388.3	17388.1	0.297142	0.58568	-34759.6	-34767.8	lnfi	lnfi
uc001aih.1	6	4721	28	0.00303269	0.000505448	1	1	17388.2	17388.1	0.192732	0.660653	-34759.5	-34767.8	whr_qn	whr_qn
uc001aii.2	1	4721	25	0.00272747	0.00272747	3	111	10024.1	10023.2	1.90034	0.593347	-20014.4	-20037.9	tg_qn+lnfi+whr_qn	lnfi+tg_qn+whr_qn
uc001aii.2	1	4721	25	0.00272747	0.00272747	2	110	10023.7	10023.2	1.1203	0.571125	-20022.1	-20037.9	tg_qn+lnfi	lnfi+tg_qn
uc001aii.2	1	4721	25	0.00272747	0.00272747	2	101	10023.7	10023.2	1.04558	0.592865	-20022	-20037.9	tg_qn+whr_qn	tg_qn+whr_qn
uc001aii.2	1	4721	25	0.00272747	0.00272747	1	100	10023.2	10023.2	0.0142608	0.904944	-20029.4	-20037.9	tg_qn	tg_qn
uc001aii.2	1	4721	25	0.00272747	0.00272747	2	11	10024	10023.2	1.75991	0.414802	-20022.7	-20037.9	lnfi+whr_qn	lnfi+whr_qn
uc001aii.2	1	4721	25	0.00272747	0.00272747	1	10	10023.7	10023.2	1.04653	0.306308	-20030.5	-20037.9	lnfi	lnfi
uc001aii.2	1	4721	25	0.00272747	0.00272747	1	1	10023.7	10023.2	1.04222	0.307307	-20030.5	-20037.9	whr_qn	whr_qn
uc001aij.2	1	4721	25	0.00272747	0.00272747	3	111	10024.1	10023.2	1.90034	0.593347	-20014.4	-20037.9	tg_qn+lnfi+whr_qn	lnfi+tg_qn+whr_qn
uc001aij.2	1	4721	25	0.00272747	0.00272747	2	110	10023.7	10023.2	1.1203	0.571125	-20022.1	-20037.9	tg_qn+lnfi	lnfi+tg_qn
uc001aij.2	1	4721	25	0.00272747	0.00272747	2	101	10023.7	10023.2	1.04558	0.592865	-20022	-20037.9	tg_qn+whr_qn	tg_qn+whr_qn
uc001aij.2	1	4721	25	0.00272747	0.00272747	1	100	10023.2	10023.2	0.0142608	0.904944	-20029.4	-20037.9	tg_qn	tg_qn
uc001aij.2	1	4721	25	0.00272747	0.00272747	2	11	10024	10023.2	1.75991	0.414802	-20022.7	-20037.9	lnfi+whr_qn	lnfi+whr_qn
uc001aij.2	1	4721	25	0.00272747	0.00272747	1	10	10023.7	10023.2	1.04653	0.306308	-20030.5	-20037.9	lnfi	lnfi
uc001aij.2	1	4721	25	0.00272747	0.00272747	1	1	10023.7	10023.2	1.04222	0.307307	-20030.5	-20037.9	whr_qn	whr_qn
uc001aik.2	14	4721	177	0.0200902	0.00143501	3	111	17587.3	17585.8	3.11189	0.374693	-35140.9	-35163.1	tg_qn+lnfi+whr_qn	lnfi+tg_qn+whr_qn
uc001aik.2	14	4721	177	0.0200902	0.00143501	2	110	17587.3	17585.8	3.0891	0.213407	-35149.3	-35163.1	tg_qn+lnfi	lnfi+tg_qn
uc001aik.2	14	4721	177	0.0200902	0.00143501	2	101	17586.1	17585.8	0.664029	0.717477	-35146.9	-35163.1	tg_qn+whr_qn	tg_qn+whr_qn
uc001aik.2	14	4721	177	0.0200902	0.00143501	1	100	17586.1	17585.8	0.547741	0.459242	-35155.2	-35163.1	tg_qn	tg_qn
uc001aik.2	14	4721	177	0.0200902	0.00143501	2	11	17587.3	17585.8	3.09786	0.212475	-35149.3	-35163.1	lnfi+whr_qn	lnfi+whr_qn
uc001aik.2	14	4721	177	0.0200902	0.00143501	1	10	17587.3	17585.8	3.07225	0.0796394	-35157.7	-35163.1	lnfi	lnfi
uc001aik.2	14	4721	177	0.0200902	0.00143501	1	1	17585.9	17585.8	0.213755	0.64384	-35154.9	-35163.1	whr_qn	whr_qn
uc001ail.2	14	4721	177	0.0200902	0.00143501	3	111	17587.3	17585.8	3.11189	0.374693	-35140.9	-35163.1	tg_qn+lnfi+whr_qn	lnfi+tg_qn+whr_qn
uc001ail.2	14	4721	177	0.0200902	0.00143501	2	110	17587.3	17585.8	3.0891	0.213407	-35149.3	-35163.1	tg_qn+lnfi	lnfi+tg_qn
uc001ail.2	14	4721	177	0.0200902	0.00143501	2	101	17586.1	17585.8	0.664029	0.717477	-35146.9	-35163.1	tg_qn+whr_qn	tg_qn+whr_qn
uc001ail.2	14	4721	177	0.0200902	0.00143501	1	100	17586.1	17585.8	0.547741	0.459242	-35155.2	-35163.1	tg_qn	tg_qn
uc001ail.2	14	4721	177	0.0200902	0.00143501	2	11	17587.3	17585.8	3.09786	0.212475	-35149.3	-35163.1	lnfi+whr_qn	lnfi+whr_qn
uc001ail.2	14	4721	177	0.0200902	0.00143501	1	10	17587.3	17585.8	3.07225	0.0796394	-35157.7	-35163.1	lnfi	lnfi
uc001ail.2	14	4721	177	0.0200902	0.00143501	1	1	17585.9	17585.8	0.213755	0.64384	-35154.9	-35163.1	whr_qn	whr_qn
uc009vkz.1	100	4721	372	0.0411387	0.000411387	3	111	20664.1	20662	4.23812	0.236873	-41294.3	-41315.4	tg_qn+lnfi+whr_qn	lnfi+tg_qn+whr_qn
uc009vkz.1	100	4721	372	0.0411387	0.000411387	2	110	20663.9	20662	3.94768	0.138922	-41302.5	-41315.4	tg_qn+lnfi	lnfi+tg_qn
uc009vkz.1	100	4721	372	0.0411387	0.000411387	2	101	20664.1	20662	4.20424	0.122197	-41302.7	-41315.4	tg_qn+whr_qn	tg_qn+whr_qn
uc009vkz.1	100	4721	372	0.0411387	0.000411387	1	100	20663.9	20662	3.89096	0.0485465	-41310.9	-41315.4	tg_qn	tg_qn
uc009vkz.1	100	4721	372	0.0411387	0.000411387	2	11	20662.2	20662	0.414907	0.812651	-41298.9	-41315.4	lnfi+whr_qn	lnfi+whr_qn
uc009vkz.1	100	4721	372	0.0411387	0.000411387	1	10	20662.1	20662	0.311405	0.576819	-41307.3	-41315.4	lnfi	lnfi
uc009vkz.1	100	4721	372	0.0411387	0.000411387	1	1	20662	20662	0.0541487	0.815995	-41307	-41315.4	whr_qn	whr_qn
uc001aim.1	129	4721	563	0.062418	0.000483861	3	111	21150.2	21147.9	4.42281	0.21928	-42266.5	-42287.4	tg_qn+lnfi+whr_qn	lnfi+tg_qn+whr_qn
uc001aim.1	129	4721	563	0.062418	0.000483861	2	110	21150	21147.9	4.06223	0.131189	-42274.6	-42287.4	tg_qn+lnfi	lnfi+tg_qn
uc001aim.1	129	4721	563	0.062418	0.000483861	2	101	21150.1	21147.9	4.39366	0.111155	-42274.9	-42287.4	tg_qn+whr_qn	tg_qn+whr_qn
uc001aim.1	129	4721	563	0.062418	0.000483861	1	100	21150	21147.9	4.02246	0.0448981	-42283	-42287.4	tg_qn	tg_qn
uc001aim.1	129	4721	563	0.062418	0.000483861	2	11	21148.2	21147.9	0.578403	0.748861	-42271.1	-42287.4	lnfi+whr_qn	lnfi+whr_qn
uc001aim.1	129	4721	563	0.062418	0.000483861	1	10	21148.2	21147.9	0.430786	0.511603	-42279.4	-42287.4	lnfi	lnfi
uc001aim.1	129	4721	563	0.062418	0.000483861	1	1	21148	21147.9	0.0777426	0.78038	-42279	-42287.4	whr_qn	whr_qn
uc001ain.1	47	4721	285	0.0316113	0.000672581	3	111	19922.6	19920.9	3.47609	0.323876	-39811.4	-39833.3	tg_qn+lnfi+whr_qn	lnfi+tg_qn+whr_qn
uc001ain.1	47	4721	285	0.0316113	0.000672581	2	110	19922.4	19920.9	3.16816	0.205137	-39819.5	-39833.3	tg_qn+lnfi	lnfi+tg_qn
uc001ain.1	47	4721	285	0.0316113	0.000672581	2	101	19922.5	19920.9	3.26469	0.195471	-39819.6	-39833.3	tg_qn+whr_qn	tg_qn+whr_qn
uc001ain.1	47	4721	285	0.0316113	0.000672581	1	100	19922.4	19920.9	3.0098	0.0827624	-39827.8	-39833.3	tg_qn	tg_qn
uc001ain.1	47	4721	285	0.0316113	0.000672581	2	11	19921.4	19920.9	1.11372	0.573007	-39817.4	-39833.3	lnfi+whr_qn	lnfi+whr_qn
uc001ain.1	47	4721	285	0.0316113	0.000672581	1	10	19921.3	19920.9	0.963833	0.326223	-39825.8	-39833.3	lnfi	lnfi
uc001ain.1	47	4721	285	0.0316113	0.000672581	1	1	19920.9	19920.9	0.0541928	0.815922	-39824.8	-39833.3	whr_qn	whr_qn
uc001aio.1	3	4721	5	0.000548732	0.000182911	3	111	19001.1	18998.8	4.62563	0.201355	-37968.3	-37989.1	tg_qn+lnfi+whr_qn	lnfi+tg_qn+whr_qn
uc001aio.1	3	4721	5	0.000548732	0.000182911	2	110	19001	18998.8	4.53204	0.103724	-37976.7	-37989.1	tg_qn+lnfi	lnfi+tg_qn
uc001aio.1	3	4721	5	0.000548732	0.000182911	2	101	18999.6	18998.8	1.66409	0.435159	-37973.8	-37989.1	tg_qn+whr_qn	tg_qn+whr_qn
uc001aio.1	3	4721	5	0.000548732	0.000182911	1	100	18999.5	18998.8	1.37233	0.241412	-37982	-37989.1	tg_qn	tg_qn
uc001aio.1	3	4721	5	0.000548732	0.000182911	2	11	18999.5	18998.8	1.51274	0.469366	-37973.7	-37989.1	lnfi+whr_qn	lnfi+whr_qn
uc001aio.1	3	4721	5	0.000548732	0.000182911	1	10	18999.5	18998.8	1.50379	0.220089	-37982.1	-37989.1	lnfi	lnfi
uc001aio.1	3	4721	5	0.000548732	0.000182911	1	1	18998.8	18998.8	0.104862	0.746071	-37980.7	-37989.1	whr_qn	whr_qn
uc001aip.2	20	4721	471	0.0544596	0.00272298	3	111	14933.8	14932.7	2.28699	0.515017	-29833.8	-29856.9	tg_qn+lnfi+whr_qn	lnfi+tg_qn+whr_qn
uc001aip.2	20	4721	471	0.0544596	0.00272298	2	110	14933.6	14932.7	1.93198	0.380607	-29841.9	-29856.9	tg_qn+lnfi	lnfi+tg_qn
uc001aip.2	20	4721	471	0.0544596	0.00272298	2	101	14932.8	14932.7	0.29309	0.863687	-29840.2	-29856.9	tg_qn+whr_qn	tg_qn+whr_qn
uc001aip.2	20	4721	471	0.0544596	0.00272298	1	100	14932.7	14932.7	0.118716	0.730431	-29848.5	-29856.9	tg_qn	tg_qn
uc001aip.2	20	4721	471	0.0544596	0.00272298	2	11	14933.8	14932.7	2.25784	0.323382	-29842.2	-29856.9	lnfi+whr_qn	lnfi+whr_qn
uc001aip.2	20	4721	471	0.0544596	0.00272298	1	10	14933.6	14932.7	1.8807	0.170254	-29850.3	-29856.9	lnfi	lnfi
uc001aip.2	20	4721	471	0.0544596	0.00272298	1	1	14932.7	14932.7	0.127531	0.721006	-29848.5	-29856.9	whr_qn	whr_qn
uc009vlb.2	21	4721	1728	0.190473	0.00907015	3	111	12831.7	12831	1.44623	0.694736	-25629.7	-25653.6	tg_qn+lnfi+whr_qn	lnfi+tg_qn+whr_qn
uc009vlb.2	21	4721	1728	0.190473	0.00907015	2	110	12831.7	12831	1.28329	0.526427	-25638	-25653.6	tg_qn+lnfi	lnfi+tg_qn
uc009vlb.2	21	4721	1728	0.190473	0.00907015	2	101	12831.3	12831	0.487052	0.783859	-25637.2	-25653.6	tg_qn+whr_qn	tg_qn+whr_qn
uc009vlb.2	21	4721	1728	0.190473	0.00907015	1	100	12831.2	12831	0.405377	0.524326	-25645.5	-25653.6	tg_qn	tg_qn
uc009vlb.2	21	4721	1728	0.190473	0.00907015	2	11	12831.4	12831	0.677552	0.712642	-25637.3	-25653.6	lnfi+whr_qn	lnfi+whr_qn
uc009vlb.2	21	4721	1728	0.190473	0.00907015	1	10	12831.2	12831	0.420509	0.516683	-25645.5	-25653.6	lnfi	lnfi
uc009vlb.2	21	4721	1728	0.190473	0.00907015	1	1	12831.1	12831	0.148249	0.700215	-25645.3	-25653.6	whr_qn	whr_qn
uc001aiu.1	10	4721	518	0.0593115	0.00593115	3	111	13879.3	13878.9	0.820145	0.844643	-27724.8	-27749.4	tg_qn+lnfi+whr_qn	lnfi+tg_qn+whr_qn
uc001aiu.1	10	4721	518	0.0593115	0.00593115	2	110	13879.2	13878.9	0.517241	0.772116	-27733	-27749.4	tg_qn+lnfi	lnfi+tg_qn
uc001aiu.1	10	4721	518	0.0593115	0.00593115	2	101	13879.2	13878.9	0.523571	0.769676	-27733	-27749.4	tg_qn+whr_qn	tg_qn+whr_qn
uc001aiu.1	10	4721	518	0.0593115	0.00593115	1	100	13879	13878.9	0.132358	0.716	-27741	-27749.4	tg_qn	tg_qn
uc001aiu.1	10	4721	518	0.0593115	0.00593115	2	11	13879.3	13878.9	0.806871	0.668021	-27733.2	-27749.4	lnfi+whr_qn	lnfi+whr_qn
uc001aiu.1	10	4721	518	0.0593115	0.00593115	1	10	13879.2	13878.9	0.495139	0.481644	-27741.4	-27749.4	lnfi	lnfi
uc001aiu.1	10	4721	518	0.0593115	0.00593115	1	1	13879.1	13878.9	0.457546	0.498773	-27741.4	-27749.4	whr_qn	whr_qn
uc009vlc.1	7	4721	461	0.0531769	0.0075967	3	111	12496	12495.2	1.56903	0.666432	-24958.2	-24982	tg_qn+lnfi+whr_qn	lnfi+tg_qn+whr_qn
uc009vlc.1	7	4721	461	0.0531769	0.0075967	2	110	12495.4	12495.2	0.303522	0.859194	-24965.4	-24982	tg_qn+lnfi	lnfi+tg_qn
uc009vlc.1	7	4721	461	0.0531769	0.0075967	2	101	12496	12495.2	1.51993	0.467682	-24966.6	-24982	tg_qn+whr_qn	tg_qn+whr_qn
uc009vlc.1	7	4721	461	0.0531769	0.0075967	1	100	12495.3	12495.2	0.171245	0.679008	-24973.7	-24982	tg_qn	tg_qn
uc009vlc.1	7	4721	461	0.0531769	0.0075967	2	11	12496	12495.2	1.54649	0.461512	-24966.7	-24982	lnfi+whr_qn	lnfi+whr_qn
uc009vlc.1	7	4721	461	0.0531769	0.0075967	1	10	12495.4	12495.2	0.232693	0.629534	-24973.8	-24982	lnfi	lnfi
uc009vlc.1	7	4721	461	0.0531769	0.0075967	1	1	12496	12495.2	1.47349	0.224796	-24975	-24982	whr_qn	whr_qn
uc001aiq.2	389	4721	14250	1.58147	0.00406547	3	111	18505.5	18504.9	1.06617	0.785245	-36977.1	-37001.4	tg_qn+lnfi+whr_qn	lnfi+tg_qn+whr_qn
uc001aiq.2	389	4721	14250	1.58147	0.00406547	2	110	18505.1	18504.9	0.309038	0.856827	-36984.8	-37001.4	tg_qn+lnfi	lnfi+tg_qn
uc001aiq.2	389	4721	14250	1.58147	0.00406547	2	101	18505.4	18504.9	0.985379	0.610981	-36985.5	-37001.4	tg_qn+whr_qn	tg_qn+whr_qn
uc001aiq.2	389	4721	14250	1.58147	0.00406547	1	100	18505.1	18504.9	0.256197	0.612745	-36993.2	-37001.4	tg_qn	tg_qn
uc001aiq.2	389	4721	14250	1.58147	0.00406547	2	11	18505.4	18504.9	0.896385	0.638782	-36985.4	-37001.4	lnfi+whr_qn	lnfi+whr_qn
uc001aiq.2	389	4721	14250	1.58147	0.00406547	1	10	18505	18504.9	0.0546739	0.815121	-36993	-37001.4	lnfi	lnfi
uc001aiq.2	389	4721	14250	1.58147	0.00406547	1	1	18505.4	18504.9	0.848256	0.357046	-36993.8	-37001.4	whr_qn	whr_qn
uc001air.2	299	4721	10821	1.19448	0.0039949	3	111	18694.8	18694.5	0.757201	0.859674	-37355.8	-37380.5	tg_qn+lnfi+whr_qn	lnfi+tg_qn+whr_qn
uc001air.2	299	4721	10821	1.19448	0.0039949	2	110	18694.8	18694.5	0.643358	0.724931	-37364.2	-37380.5	tg_qn+lnfi	lnfi+tg_qn
uc001air.2	299	4721	10821	1.19448	0.0039949	2	101	18694.8	18694.5	0.656547	0.720166	-37364.2	-37380.5	tg_qn+whr_qn	tg_qn+whr_qn
uc001air.2	299	4721	10821	1.19448	0.0039949	1	100	18694.7	18694.5	0.563331	0.452921	-37372.6	-37380.5	tg_qn	tg_qn
uc001air.2	299	4721	10821	1.19448	0.0039949	2	11	18694.6	18694.5	0.200333	0.904687	-37363.7	-37380.5	lnfi+whr_qn	lnfi+whr_qn
uc001air.2	299	4721	10821	1.19448	0.0039949	1	10	18694.5	18694.5	0.0217031	0.88288	-37372	-37380.5	lnfi	lnfi
uc001air.2	299	4721	10821	1.19448	0.0039949	1	1	18694.5	18694.5	0.179309	0.671968	-37372.2	-37380.5	whr_qn	whr_qn
uc010nyw.1	298	4721	10820	1.19437	0.00400795	3	111	18679.2	18678.9	0.754089	0.860414	-37324.6	-37349.3	tg_qn+lnfi+whr_qn	lnfi+tg_qn+whr_qn
uc010nyw.1	298	4721	10820	1.19437	0.00400795	2	110	18679.2	18678.9	0.640258	0.726055	-37333	-37349.3	tg_qn+lnfi	lnfi+tg_qn
uc010nyw.1	298	4721	10820	1.19437	0.00400795	2	101	18679.2	18678.9	0.653459	0.721279	-37333	-37349.3	tg_qn+whr_qn	tg_qn+whr_qn
uc010nyw.1	298	4721	10820	1.19437	0.00400795	1	100	18679.1	18678.9	0.560238	0.454164	-37341.4	-37349.3	tg_qn	tg_qn
uc010nyw.1	298	4721	10820	1.19437	0.00400795	2	11	18679	18678.9	0.200114	0.904786	-37332.6	-37349.3	lnfi+whr_qn	lnfi+whr_qn
uc010nyw.1	298	4721	10820	1.19437	0.00400795	1	10	18678.9	18678.9	0.0216977	0.882894	-37340.8	-37349.3	lnfi	lnfi
uc010nyw.1	298	4721	10820	1.19437	0.00400795	1	1	18679	18678.9	0.179005	0.67223	-37341	-37349.3	whr_qn	whr_qn
uc001ais.2	211	4721	8877	0.977	0.00463033	3	111	18207.4	18207	0.767322	0.857266	-36381	-36405.6	tg_qn+lnfi+whr_qn	lnfi+tg_qn+whr_qn
uc001ais.2	211	4721	8877	0.977	0.00463033	2	110	18207.3	18207	0.633395	0.728551	-36389.3	-36405.6	tg_qn+lnfi	lnfi+tg_qn
uc001ais.2	211	4721	8877	0.977	0.00463033	2	101	18207.3	18207	0.497376	0.779823	-36389.1	-36405.6	tg_qn+whr_qn	tg_qn+whr_qn
uc001ais.2	211	4721	8877	0.977	0.00463033	1	100	18207.2	18207	0.404188	0.524934	-36397.5	-36405.6	tg_qn	tg_qn
uc001ais.2	211	4721	8877	0.977	0.00463033	2	11	18207.1	18207	0.258552	0.878731	-36388.9	-36405.6	lnfi+whr_qn	lnfi+whr_qn
uc001ais.2	211	4721	8877	0.977	0.00463033	1	10	18207	18207	0.0559878	0.812954	-36397.2	-36405.6	lnfi	lnfi
uc001ais.2	211	4721	8877	0.977	0.00463033	1	1	18207.1	18207	0.165194	0.684419	-36397.3	-36405.6	whr_qn	whr_qn
uc009vla.2	106	4721	6645	0.734173	0.00692616	3	111	16676.7	16675.3	2.61653	0.454599	-33319.5	-33342.2	tg_qn+lnfi+whr_qn	lnfi+tg_qn+whr_qn
uc009vla.2	106	4721	6645	0.734173	0.00692616	2	110	16676.6	16675.3	2.44555	0.294413	-33327.8	-33342.2	tg_qn+lnfi	lnfi+tg_qn
uc009vla.2	106	4721	6645	0.734173	0.00692616	2	101	16675.6	16675.3	0.511312	0.774408	-33325.8	-33342.2	tg_qn+whr_qn	tg_qn+whr_qn
uc009vla.2	106	4721	6645	0.734173	0.00692616	1	100	16675.6	16675.3	0.454418	0.500244	-33334.2	-33342.2	tg_qn	tg_qn
uc009vla.2	106	4721	6645	0.734173	0.00692616	2	11	16676.1	16675.3	1.44528	0.485468	-33326.8	-33342.2	lnfi+whr_qn	lnfi+whr_qn
uc009vla.2	106	4721	6645	0.734173	0.00692616	1	10	16675.9	16675.3	1.15153	0.28323	-33334.9	-33342.2	lnfi	lnfi
uc009vla.2	106	4721	6645	0.734173	0.00692616	1	1	16675.4	16675.3	0.118023	0.731189	-33333.9	-33342.2	whr_qn	whr_qn
uc010nyx.1	101	4721	6603	0.729637	0.00722413	3	111	16455.6	16454.4	2.45478	0.483518	-32877.4	-32900.3	tg_qn+lnfi+whr_qn	lnfi+tg_qn+whr_qn
uc010nyx.1	101	4721	6603	0.729637	0.00722413	2	110	16455.5	16454.4	2.26795	0.321751	-32885.7	-32900.3	tg_qn+lnfi	lnfi+tg_qn
uc010nyx.1	101	4721	6603	0.729637	0.00722413	2	101	16454.7	16454.4	0.554097	0.758018	-32884	-32900.3	tg_qn+whr_qn	tg_qn+whr_qn
uc010nyx.1	101	4721	6603	0.729637	0.00722413	1	100	16454.6	16454.4	0.484089	0.486576	-32892.4	-32900.3	tg_qn	tg_qn
uc010nyx.1	101	4721	6603	0.729637	0.00722413	2	11	16455.1	16454.4	1.30417	0.520958	-32884.7	-32900.3	lnfi+whr_qn	lnfi+whr_qn
uc010nyx.1	101	4721	6603	0.729637	0.00722413	1	10	16454.9	16454.4	0.990656	0.319582	-32892.9	-32900.3	lnfi	lnfi
uc010nyx.1	101	4721	6603	0.729637	0.00722413	1	1	16454.5	16454.4	0.140149	0.708133	-32892	-32900.3	whr_qn	whr_qn
uc001ait.2	54	4721	4105	0.455752	0.00843986	3	111	15946.3	15945.8	1.00973	0.798899	-31858.8	-31883.2	tg_qn+lnfi+whr_qn	lnfi+tg_qn+whr_qn
uc001ait.2	54	4721	4105	0.455752	0.00843986	2	110	15946.2	15945.8	0.823476	0.662498	-31867.1	-31883.2	tg_qn+lnfi	lnfi+tg_qn
uc001ait.2	54	4721	4105	0.455752	0.00843986	2	101	15945.9	15945.8	0.240663	0.886627	-31866.5	-31883.2	tg_qn+whr_qn	tg_qn+whr_qn
uc001ait.2	54	4721	4105	0.455752	0.00843986	1	100	15945.9	15945.8	0.134668	0.71364	-31874.9	-31883.2	tg_qn	tg_qn
uc001ait.2	54	4721	4105	0.455752	0.00843986	2	11	15946.2	15945.8	0.671314	0.714868	-31866.9	-31883.2	lnfi+whr_qn	lnfi+whr_qn
uc001ait.2	54	4721	4105	0.455752	0.00843986	1	10	15946	15945.8	0.419593	0.51714	-31875.1	-31883.2	lnfi	lnfi
uc001ait.2	54	4721	4105	0.455752	0.00843986	1	1	15945.9	15945.8	0.145218	0.703148	-31874.9	-31883.2	whr_qn	whr_qn
uc001aiz.1	4	4721	763	0.0884559	0.022114	3	111	8630.42	8628.42	4.00827	0.260573	-17227	-17248.4	tg_qn+lnfi+whr_qn	lnfi+tg_qn+whr_qn
uc001aiz.1	4	4721	763	0.0884559	0.022114	2	110	8630.41	8628.42	3.98832	0.136128	-17235.4	-17248.4	tg_qn+lnfi	lnfi+tg_qn
uc001aiz.1	4	4721	763	0.0884559	0.022114	2	101	8629.44	8628.42	2.03221	0.362002	-17233.5	-17248.4	tg_qn+whr_qn	tg_qn+whr_qn
uc001aiz.1	4	4721	763	0.0884559	0.022114	1	100	8629.44	8628.42	2.04309	0.152899	-17242	-17248.4	tg_qn	tg_qn
uc001aiz.1	4	4721	763	0.0884559	0.022114	2	11	8628.8	8628.42	0.762882	0.682877	-17232.2	-17248.4	lnfi+whr_qn	lnfi+whr_qn
uc001aiz.1	4	4721	763	0.0884559	0.022114	1	10	8628.73	8628.42	0.622095	0.43027	-17240.5	-17248.4	lnfi	lnfi
uc001aiz.1	4	4721	763	0.0884559	0.022114	1	1	8628.44	8628.42	0.0430942	0.835548	-17240	-17248.4	whr_qn	whr_qn
uc001aiv.1	25	4721	1576	0.178797	0.00715187	3	111	15505.2	15504.5	1.29812	0.72958	-30976.5	-31000.6	tg_qn+lnfi+whr_qn	lnfi+tg_qn+whr_qn
uc001aiv.1	25	4721	1576	0.178797	0.00715187	2	110	15504.8	15504.5	0.57204	0.751247	-30984.2	-31000.6	tg_qn+lnfi	lnfi+tg_qn
uc001aiv.1	25	4721	1576	0.178797	0.00715187	2	101	15505.1	15504.5	1.25109	0.53497	-30984.9	-31000.6	tg_qn+whr_qn	tg_qn+whr_qn
uc001aiv.1	25	4721	1576	0.178797	0.00715187	1	100	15504.7	15504.5	0.471618	0.492244	-30992.6	-31000.6	tg_qn	tg_qn
uc001aiv.1	25	4721	1576	0.178797	0.00715187	2	11	15505.1	15504.5	1.10918	0.574307	-30984.7	-31000.6	lnfi+whr_qn	lnfi+whr_qn
uc001aiv.1	25	4721	1576	0.178797	0.00715187	1	10	15504.7	15504.5	0.284431	0.593811	-30992.4	-31000.6	lnfi	lnfi
uc001aiv.1	25	4721	1576	0.178797	0.00715187	1	1	15505	15504.5	0.976417	0.323085	-30993.1	-31000.6	whr_qn	whr_qn
uc001aiw.1	25	4721	1576	0.178797	0.00715187	3	111	15505.2	15504.5	1.29812	0.72958	-30976.5	-31000.6	tg_qn+lnfi+whr_qn	lnfi+tg_qn+whr_qn
uc001aiw.1	25	4721	1576	0.178797	0.00715187	2	110	15504.8	15504.5	0.57204	0.751247	-30984.2	-31000.6	tg_qn+lnfi	lnfi+tg_qn
uc001aiw.1	25	4721	1576	0.178797	0.00715187	2	101	15505.1	15504.5	1.25109	0.53497	-30984.9	-31000.6	tg_qn+whr_qn	tg_qn+whr_qn
uc001aiw.1	25	4721	1576	0.178797	0.00715187	1	100	15504.7	15504.5	0.471618	0.492244	-30992.6	-31000.6	tg_qn	tg_qn
uc001aiw.1	25	4721	1576	0.178797	0.00715187	2	11	15505.1	15504.5	1.10918	0.574307	-30984.7	-31000.6	lnfi+whr_qn	lnfi+whr_qn
uc001aiw.1	25	4721	1576	0.178797	0.00715187	1	10	15504.7	15504.5	0.284431	0.593811	-30992.4	-31000.6	lnfi	lnfi
uc001aiw.1	25	4721	1576	0.178797	0.00715187	1	1	15505	15504.5	0.976417	0.323085	-30993.1	-31000.6	whr_qn	whr_qn
uc001aiy.2	8	4721	800	0.092451	0.0115564	3	111	11790.5	11788.7	3.68462	0.297595	-23547.2	-23568.9	tg_qn+lnfi+whr_qn	lnfi+tg_qn+whr_qn
uc001aiy.2	8	4721	800	0.092451	0.0115564	2	110	11790.5	11788.7	3.65758	0.160608	-23555.6	-23568.9	tg_qn+lnfi	lnfi+tg_qn
uc001aiy.2	8	4721	800	0.092451	0.0115564	2	101	11789.9	11788.7	2.42301	0.297749	-23554.4	-23568.9	tg_qn+whr_qn	tg_qn+whr_qn
uc001aiy.2	8	4721	800	0.092451	0.0115564	1	100	11789.9	11788.7	2.40904	0.120636	-23562.9	-23568.9	tg_qn	tg_qn
uc001aiy.2	8	4721	800	0.092451	0.0115564	2	11	11788.9	11788.7	0.36571	0.832889	-23552.4	-23568.9	lnfi+whr_qn	lnfi+whr_qn
uc001aiy.2	8	4721	800	0.092451	0.0115564	1	10	11788.8	11788.7	0.240169	0.624084	-23560.7	-23568.9	lnfi	lnfi
uc001aiy.2	8	4721	800	0.092451	0.0115564	1	1	11788.7	11788.7	0.0705537	0.790532	-23560.5	-23568.9	whr_qn	whr_qn
uc001aix.1	59	4721	3910	0.438376	0.00743011	3	111	16074.2	16072.4	3.58468	0.309945	-32114.6	-32136.4	tg_qn+lnfi+whr_qn	lnfi+tg_qn+whr_qn
uc001aix.1	59	4721	3910	0.438376	0.00743011	2	110	16074.1	16072.4	3.32952	0.189236	-32122.8	-32136.4	tg_qn+lnfi	lnfi+tg_qn
uc001aix.1	59	4721	3910	0.438376	0.00743011	2	101	16074.2	16072.4	3.56491	0.168224	-32123.1	-32136.4	tg_qn+whr_qn	tg_qn+whr_qn
uc001aix.1	59	4721	3910	0.438376	0.00743011	1	100	16074.1	16072.4	3.29686	0.0694124	-32131.3	-32136.4	tg_qn	tg_qn
uc001aix.1	59	4721	3910	0.438376	0.00743011	2	11	16073	16072.4	1.10661	0.575047	-32120.6	-32136.4	lnfi+whr_qn	lnfi+whr_qn
uc001aix.1	59	4721	3910	0.438376	0.00743011	1	10	16072.8	16072.4	0.625879	0.428871	-32128.6	-32136.4	lnfi	lnfi
uc001aix.1	59	4721	3910	0.438376	0.00743011	1	1	16072.8	16072.4	0.681474	0.40908	-32128.6	-32136.4	whr_qn	whr_qn
uc001aja.3	247	4721	19569	2.18128	0.00883111	3	111	14882	14881.7	0.647027	0.885587	-29730.1	-29754.9	tg_qn+lnfi+whr_qn	lnfi+tg_qn+whr_qn
uc001aja.3	247	4721	19569	2.18128	0.00883111	2	110	14881.8	14881.7	0.205883	0.90218	-29738.2	-29754.9	tg_qn+lnfi	lnfi+tg_qn
uc001aja.3	247	4721	19569	2.18128	0.00883111	2	101	14882	14881.7	0.626604	0.731029	-29738.6	-29754.9	tg_qn+whr_qn	tg_qn+whr_qn
uc001aja.3	247	4721	19569	2.18128	0.00883111	1	100	14881.8	14881.7	0.183663	0.668244	-29746.6	-29754.9	tg_qn	tg_qn
uc001aja.3	247	4721	19569	2.18128	0.00883111	2	11	14881.9	14881.7	0.408273	0.815351	-29738.4	-29754.9	lnfi+whr_qn	lnfi+whr_qn
uc001aja.3	247	4721	19569	2.18128	0.00883111	1	10	14881.7	14881.7	0.0306597	0.861002	-29746.4	-29754.9	lnfi	lnfi
uc001aja.3	247	4721	19569	2.18128	0.00883111	1	1	14881.8	14881.7	0.34474	0.557106	-29746.8	-29754.9	whr_qn	whr_qn
uc001ajc.3	4	4721	189	0.0212784	0.0053196	3	111	11787.7	11787.3	0.870452	0.832552	-23541.6	-23566.1	tg_qn+lnfi+whr_qn	lnfi+tg_qn+whr_qn
uc001ajc.3	4	4721	189	0.0212784	0.0053196	2	110	11787.5	11787.3	0.442203	0.801635	-23549.6	-23566.1	tg_qn+lnfi	lnfi+tg_qn
uc001ajc.3	4	4721	189	0.0212784	0.0053196	2	101	11787.5	11787.3	0.547001	0.760712	-23549.7	-23566.1	tg_qn+whr_qn	tg_qn+whr_qn
uc001ajc.3	4	4721	189	0.0212784	0.0053196	1	100	11787.3	11787.3	0.00717051	0.932517	-23557.6	-23566.1	tg_qn	tg_qn
uc001ajc.3	4	4721	189	0.0212784	0.0053196	2	11	11787.6	11787.3	0.725343	0.695815	-23549.9	-23566.1	lnfi+whr_qn	lnfi+whr_qn
uc001ajc.3	4	4721	189	0.0212784	0.0053196	1	10	11787.4	11787.3	0.347881	0.555315	-23558	-23566.1	lnfi	lnfi
uc001ajc.3	4	4721	189	0.0212784	0.0053196	1	1	11787.5	11787.3	0.506128	0.47682	-23558.1	-23566.1	whr_qn	whr_qn
uc001ajb.1	216	4721	11497	1.29639	0.00600179	3	111	16460.1	16459.4	1.35535	0.716033	-32886.4	-32910.4	tg_qn+lnfi+whr_qn	lnfi+tg_qn+whr_qn
uc001ajb.1	216	4721	11497	1.29639	0.00600179	2	110	16460.1	16459.4	1.33859	0.51207	-32894.9	-32910.4	tg_qn+lnfi	lnfi+tg_qn
uc001ajb.1	216	4721	11497	1.29639	0.00600179	2	101	16460.1	16459.4	1.31221	0.518868	-32894.8	-32910.4	tg_qn+whr_qn	tg_qn+whr_qn
uc001ajb.1	216	4721	11497	1.29639	0.00600179	1	100	16460.1	16459.4	1.29444	0.255231	-32903.3	-32910.4	tg_qn	tg_qn
uc001ajb.1	216	4721	11497	1.29639	0.00600179	2	11	16459.5	16459.4	0.112773	0.945174	-32893.6	-32910.4	lnfi+whr_qn	lnfi+whr_qn
uc001ajb.1	216	4721	11497	1.29639	0.00600179	1	10	16459.5	16459.4	0.0780534	0.779953	-32902.1	-32910.4	lnfi	lnfi
uc001ajb.1	216	4721	11497	1.29639	0.00600179	1	1	16459.5	16459.4	0.0492795	0.824322	-32902	-32910.4	whr_qn	whr_qn
uc009vld.2	188	4721	9579	1.07847	0.00573654	3	111	16186.7	16186	1.45173	0.693454	-32339.5	-32363.5	tg_qn+lnfi+whr_qn	lnfi+tg_qn+whr_qn
uc009vld.2	188	4721	9579	1.07847	0.00573654	2	110	16186.6	16186	1.25351	0.534323	-32347.8	-32363.5	tg_qn+lnfi	lnfi+tg_qn
uc009vld.2	188	4721	9579	1.07847	0.00573654	2	101	16186.7	16186	1.43007	0.489175	-32348	-32363.5	tg_qn+whr_qn	tg_qn+whr_qn
uc009vld.2	188	4721	9579	1.07847	0.00573654	1	100	16186.6	16186	1.2395	0.265568	-32356.2	-32363.5	tg_qn	tg_qn
uc009vld.2	188	4721	9579	1.07847	0.00573654	2	11	16186.2	16186	0.462549	0.793522	-32347	-32363.5	lnfi+whr_qn	lnfi+whr_qn
uc009vld.2	188	4721	9579	1.07847	0.00573654	1	10	16186	16186	0.145338	0.703031	-32355.1	-32363.5	lnfi	lnfi
uc009vld.2	188	4721	9579	1.07847	0.00573654	1	1	16186.1	16186	0.385144	0.534863	-32355.4	-32363.5	whr_qn	whr_qn
uc001ajd.1	125	4721	5737	0.645847	0.00516678	3	111	15328.8	15328.1	1.41226	0.702664	-30623.8	-30647.8	tg_qn+lnfi+whr_qn	lnfi+tg_qn+whr_qn
uc001ajd.1	125	4721	5737	0.645847	0.00516678	2	110	15328.6	15328.1	0.959321	0.618993	-30631.8	-30647.8	tg_qn+lnfi	lnfi+tg_qn
uc001ajd.1	125	4721	5737	0.645847	0.00516678	2	101	15328.8	15328.1	1.37913	0.501793	-30632.2	-30647.8	tg_qn+whr_qn	tg_qn+whr_qn
uc001ajd.1	125	4721	5737	0.645847	0.00516678	1	100	15328.6	15328.1	0.890072	0.345458	-30640.2	-30647.8	tg_qn	tg_qn
uc001ajd.1	125	4721	5737	0.645847	0.00516678	2	11	15328.6	15328.1	0.912891	0.633532	-30631.8	-30647.8	lnfi+whr_qn	lnfi+whr_qn
uc001ajd.1	125	4721	5737	0.645847	0.00516678	1	10	15328.3	15328.1	0.334082	0.563265	-30639.6	-30647.8	lnfi	lnfi
uc001ajd.1	125	4721	5737	0.645847	0.00516678	1	1	15328.5	15328.1	0.727636	0.393651	-30640	-30647.8	whr_qn	whr_qn
uc010nyy.1	56	4721	2713	0.306243	0.00546863	3	111	13243.1	13242.6	0.901509	0.825064	-26452.3	-26476.8	tg_qn+lnfi+whr_qn	lnfi+tg_qn+whr_qn
uc010nyy.1	56	4721	2713	0.306243	0.00546863	2	110	13243	13242.6	0.837244	0.657953	-26460.7	-26476.8	tg_qn+lnfi	lnfi+tg_qn
uc010nyy.1	56	4721	2713	0.306243	0.00546863	2	101	13243	13242.6	0.69117	0.707806	-26460.5	-26476.8	tg_qn+whr_qn	tg_qn+whr_qn
uc010nyy.1	56	4721	2713	0.306243	0.00546863	1	100	13242.9	13242.6	0.594279	0.440769	-26468.9	-26476.8	tg_qn	tg_qn
uc010nyy.1	56	4721	2713	0.306243	0.00546863	2	11	13242.9	13242.6	0.637237	0.727153	-26460.5	-26476.8	lnfi+whr_qn	lnfi+whr_qn
uc010nyy.1	56	4721	2713	0.306243	0.00546863	1	10	13242.9	13242.6	0.540191	0.462354	-26468.9	-26476.8	lnfi	lnfi
uc010nyy.1	56	4721	2713	0.306243	0.00546863	1	1	13242.7	13242.6	0.190703	0.662332	-26468.5	-26476.8	whr_qn	whr_qn
uc001aje.1	43	4721	1423	0.156714	0.00364451	3	111	15818.7	15814.7	8.02361	0.0455263	-31603.6	-31621	tg_qn+lnfi+whr_qn	lnfi+tg_qn+whr_qn
uc001aje.1	43	4721	1423	0.156714	0.00364451	2	110	15818.7	15814.7	7.90046	0.0192503	-31612	-31621	tg_qn+lnfi	lnfi+tg_qn
uc001aje.1	43	4721	1423	0.156714	0.00364451	2	101	15818.2	15814.7	6.87156	0.0322003	-31611	-31621	tg_qn+whr_qn	tg_qn+whr_qn
uc001aje.1	43	4721	1423	0.156714	0.00364451	1	100	15818.1	15814.7	6.82335	0.00899738	-31619.4	-31621	tg_qn	tg_qn
uc001aje.1	43	4721	1423	0.156714	0.00364451	2	11	15815	15814.7	0.467171	0.79169	-31604.5	-31621	lnfi+whr_qn	lnfi+whr_qn
uc001aje.1	43	4721	1423	0.156714	0.00364451	1	10	15814.7	15814.7	0.00913906	0.92384	-31612.5	-31621	lnfi	lnfi
uc001aje.1	43	4721	1423	0.156714	0.00364451	1	1	15815	15814.7	0.440533	0.506865	-31613	-31621	whr_qn	whr_qn
uc001ajf.1	43	4721	1423	0.156714	0.00364451	3	111	15818.7	15814.7	8.02361	0.0455263	-31603.6	-31621	tg_qn+lnfi+whr_qn	lnfi+tg_qn+whr_qn
uc001ajf.1	43	4721	1423	0.156714	0.00364451	2	110	15818.7	15814.7	7.90046	0.0192503	-31612	-31621	tg_qn+lnfi	lnfi+tg_qn
uc001ajf.1	43	4721	1423	0.156714	0.00364451	2	101	15818.2	15814.7	6.87156	0.0322003	-31611	-31621	tg_qn+whr_qn	tg_qn+whr_qn
uc001ajf.1	43	4721	1423	0.156714	0.00364451	1	100	15818.1	15814.7	6.82335	0.00899738	-31619.4	-31621	tg_qn	tg_qn
uc001ajf.1	43	4721	1423	0.156714	0.00364451	2	11	15815	15814.7	0.467171	0.79169	-31604.5	-31621	lnfi+whr_qn	lnfi+whr_qn
uc001ajf.1	43	4721	1423	0.156714	0.00364451	1	10	15814.7	15814.7	0.00913906	0.92384	-31612.5	-31621	lnfi	lnfi
uc001ajf.1	43	4721	1423	0.156714	0.00364451	1	1	15815	15814.7	0.440533	0.506865	-31613	-31621	whr_qn	whr_qn
uc001ajg.2	28	4721	658	0.0739571	0.00264132	3	111	17535.5	17533	4.924	0.177448	-35037.1	-35057.6	tg_qn+lnfi+whr_qn	lnfi+tg_qn+whr_qn
uc001ajg.2	28	4721	658	0.0739571	0.00264132	2	110	17535.3	17533	4.62028	0.0992473	-35045.3	-35057.6	tg_qn+lnfi	lnfi+tg_qn
uc001ajg.2	28	4721	658	0.0739571	0.00264132	2	101	17534.5	17533	2.89425	0.235245	-35043.6	-35057.6	tg_qn+whr_qn	tg_qn+whr_qn
uc001ajg.2	28	4721	658	0.0739571	0.00264132	1	100	17534.4	17533	2.75455	0.096978	-35051.9	-35057.6	tg_qn	tg_qn
uc001ajg.2	28	4721	658	0.0739571	0.00264132	2	11	17533.6	17533	1.0714	0.585261	-35041.7	-35057.6	lnfi+whr_qn	lnfi+whr_qn
uc001ajg.2	28	4721	658	0.0739571	0.00264132	1	10	17533.2	17533	0.454533	0.50019	-35049.6	-35057.6	lnfi	lnfi
uc001ajg.2	28	4721	658	0.0739571	0.00264132	1	1	17533.2	17533	0.423874	0.515011	-35049.5	-35057.6	whr_qn	whr_qn
uc001ajh.2	28	4721	658	0.0739571	0.00264132	3	111	17535.5	17533	4.924	0.177448	-35037.1	-35057.6	tg_qn+lnfi+whr_qn	lnfi+tg_qn+whr_qn
uc001ajh.2	28	4721	658	0.0739571	0.00264132	2	110	17535.3	17533	4.62028	0.0992473	-35045.3	-35057.6	tg_qn+lnfi	lnfi+tg_qn
uc001ajh.2	28	4721	658	0.0739571	0.00264132	2	101	17534.5	17533	2.89425	0.235245	-35043.6	-35057.6	tg_qn+whr_qn	tg_qn+whr_qn
uc001ajh.2	28	4721	658	0.0739571	0.00264132	1	100	17534.4	17533	2.75455	0.096978	-35051.9	-35057.6	tg_qn	tg_qn
uc001ajh.2	28	4721	658	0.0739571	0.00264132	2	11	17533.6	17533	1.0714	0.585261	-35041.7	-35057.6	lnfi+whr_qn	lnfi+whr_qn
uc001ajh.2	28	4721	658	0.0739571	0.00264132	1	10	17533.2	17533	0.454533	0.50019	-35049.6	-35057.6	lnfi	lnfi
uc001ajh.2	28	4721	658	0.0739571	0.00264132	1	1	17533.2	17533	0.423874	0.515011	-35049.5	-35057.6	whr_qn	whr_qn
uc010nyz.1	68	4721	3797	0.435237	0.00640055	3	111	13638.8	13637.9	1.86226	0.601482	-27243.8	-27267.3	tg_qn+lnfi+whr_qn	lnfi+tg_qn+whr_qn
uc010nyz.1	68	4721	3797	0.435237	0.00640055	2	110	13638.8	13637.9	1.72857	0.421353	-27252.1	-27267.3	tg_qn+lnfi	lnfi+tg_qn
uc010nyz.1	68	4721	3797	0.435237	0.00640055	2	101	13638.8	13637.9	1.83786	0.398946	-27252.3	-27267.3	tg_qn+whr_qn	tg_qn+whr_qn
uc010nyz.1	68	4721	3797	0.435237	0.00640055	1	100	13638.8	13637.9	1.7106	0.190907	-27260.6	-27267.3	tg_qn	tg_qn
uc010nyz.1	68	4721	3797	0.435237	0.00640055	2	11	13638.1	13637.9	0.452644	0.797461	-27250.9	-27267.3	lnfi+whr_qn	lnfi+whr_qn
uc010nyz.1	68	4721	3797	0.435237	0.00640055	1	10	13638	13637.9	0.198473	0.655956	-27259.1	-27267.3	lnfi	lnfi
uc010nyz.1	68	4721	3797	0.435237	0.00640055	1	1	13638.1	13637.9	0.329187	0.566138	-27259.2	-27267.3	whr_qn	whr_qn
uc001aji.1	81	4721	4444	0.507953	0.00627102	3	111	14083.8	14082.4	2.84648	0.415906	-28133.8	-28156.4	tg_qn+lnfi+whr_qn	lnfi+tg_qn+whr_qn
uc001aji.1	81	4721	4444	0.507953	0.00627102	2	110	14083.8	14082.4	2.72412	0.256132	-28142.2	-28156.4	tg_qn+lnfi	lnfi+tg_qn
uc001aji.1	81	4721	4444	0.507953	0.00627102	2	101	14083.8	14082.4	2.81462	0.244801	-28142.3	-28156.4	tg_qn+whr_qn	tg_qn+whr_qn
uc001aji.1	81	4721	4444	0.507953	0.00627102	1	100	14083.8	14082.4	2.68134	0.10153	-28150.6	-28156.4	tg_qn	tg_qn
uc001aji.1	81	4721	4444	0.507953	0.00627102	2	11	14082.6	14082.4	0.273414	0.872226	-28139.7	-28156.4	lnfi+whr_qn	lnfi+whr_qn
uc001aji.1	81	4721	4444	0.507953	0.00627102	1	10	14082.5	14082.4	0.234319	0.628339	-28148.1	-28156.4	lnfi	lnfi
uc001aji.1	81	4721	4444	0.507953	0.00627102	1	1	14082.4	14082.4	0.0251068	0.874101	-28147.9	-28156.4	whr_qn	whr_qn
uc009vle.1	68	4721	3797	0.435237	0.00640055	3	111	13638.8	13637.9	1.86226	0.601482	-27243.8	-27267.3	tg_qn+lnfi+whr_qn	lnfi+tg_qn+whr_qn
uc009vle.1	68	4721	3797	0.435237	0.00640055	2	110	13638.8	13637.9	1.72857	0.421353	-27252.1	-27267.3	tg_qn+lnfi	lnfi+tg_qn
uc009vle.1	68	4721	3797	0.435237	0.00640055	2	101	13638.8	13637.9	1.83786	0.398946	-27252.3	-27267.3	tg_qn+whr_qn	tg_qn+whr_qn
uc009vle.1	68	4721	3797	0.435237	0.00640055	1	100	13638.8	13637.9	1.7106	0.190907	-27260.6	-27267.3	tg_qn	tg_qn
uc009vle.1	68	4721	3797	0.435237	0.00640055	2	11	13638.1	13637.9	0.452644	0.797461	-27250.9	-27267.3	lnfi+whr_qn	lnfi+whr_qn
uc009vle.1	68	4721	3797	0.435237	0.00640055	1	10	13638	13637.9	0.198473	0.655956	-27259.1	-27267.3	lnfi	lnfi
uc009vle.1	68	4721	3797	0.435237	0.00640055	1	1	13638.1	13637.9	0.329187	0.566138	-27259.2	-27267.3	whr_qn	whr_qn
uc001ajl.1	22	4721	422	0.0464774	0.00211261	3	111	16596.9	16594.9	4.14111	0.246624	-33160	-33181.3	tg_qn+lnfi+whr_qn	lnfi+tg_qn+whr_qn
uc001ajl.1	22	4721	422	0.0464774	0.00211261	2	110	16596.8	16594.9	3.86879	0.144511	-33168.2	-33181.3	tg_qn+lnfi	lnfi+tg_qn
uc001ajl.1	22	4721	422	0.0464774	0.00211261	2	101	16595.2	16594.9	0.63004	0.729774	-33165	-33181.3	tg_qn+whr_qn	tg_qn+whr_qn
uc001ajl.1	22	4721	422	0.0464774	0.00211261	1	100	16594.9	16594.9	0.033542	0.854685	-33172.8	-33181.3	tg_qn	tg_qn
uc001ajl.1	22	4721	422	0.0464774	0.00211261	2	11	16596.7	16594.9	3.71003	0.15645	-33168.1	-33181.3	lnfi+whr_qn	lnfi+whr_qn
uc001ajl.1	22	4721	422	0.0464774	0.00211261	1	10	16596.6	16594.9	3.50708	0.061107	-33176.3	-33181.3	lnfi	lnfi
uc001ajl.1	22	4721	422	0.0464774	0.00211261	1	1	16595.2	16594.9	0.61479	0.43299	-33173.4	-33181.3	whr_qn	whr_qn
uc001ajj.1	68	4721	3797	0.435237	0.00640055	3	111	13638.8	13637.9	1.86226	0.601482	-27243.8	-27267.3	tg_qn+lnfi+whr_qn	lnfi+tg_qn+whr_qn
uc001ajj.1	68	4721	3797	0.435237	0.00640055	2	110	13638.8	13637.9	1.72857	0.421353	-27252.1	-27267.3	tg_qn+lnfi	lnfi+tg_qn
uc001ajj.1	68	4721	3797	0.435237	0.00640055	2	101	13638.8	13637.9	1.83786	0.398946	-27252.3	-27267.3	tg_qn+whr_qn	tg_qn+whr_qn
uc001ajj.1	68	4721	3797	0.435237	0.00640055	1	100	13638.8	13637.9	1.7106	0.190907	-27260.6	-27267.3	tg_qn	tg_qn
uc001ajj.1	68	4721	3797	0.435237	0.00640055	2	11	13638.1	13637.9	0.452644	0.797461	-27250.9	-27267.3	lnfi+whr_qn	lnfi+whr_qn
uc001ajj.1	68	4721	3797	0.435237	0.00640055	1	10	13638	13637.9	0.198473	0.655956	-27259.1	-27267.3	lnfi	lnfi
uc001ajj.1	68	4721	3797	0.435237	0.00640055	1	1	13638.1	13637.9	0.329187	0.566138	-27259.2	-27267.3	whr_qn	whr_qn
uc001ajk.1	68	4721	3797	0.435237	0.00640055	3	111	13638.8	13637.9	1.86226	0.601482	-27243.8	-27267.3	tg_qn+lnfi+whr_qn	lnfi+tg_qn+whr_qn
uc001ajk.1	68	4721	3797	0.435237	0.00640055	2	110	13638.8	13637.9	1.72857	0.421353	-27252.1	-27267.3	tg_qn+lnfi	lnfi+tg_qn
uc001ajk.1	68	4721	3797	0.435237	0.00640055	2	101	13638.8	13637.9	1.83786	0.398946	-27252.3	-27267.3	tg_qn+whr_qn	tg_qn+whr_qn
uc001ajk.1	68	4721	3797	0.435237	0.00640055	1	100	13638.8	13637.9	1.7106	0.190907	-27260.6	-27267.3	tg_qn	tg_qn
uc001ajk.1	68	4721	3797	0.435237	0.00640055	2	11	13638.1	13637.9	0.452644	0.797461	-27250.9	-27267.3	lnfi+whr_qn	lnfi+whr_qn
uc001ajk.1	68	4721	3797	0.435237	0.00640055	1	10	13638	13637.9	0.198473	0.655956	-27259.1	-27267.3	lnfi	lnfi
uc001ajk.1	68	4721	3797	0.435237	0.00640055	1	1	13638.1	13637.9	0.329187	0.566138	-27259.2	-27267.3	whr_qn	whr_qn
uc001ajm.1	63	4721	2649	0.297722	0.00472575	3	111	16074.8	16071.2	7.17026	0.0666645	-32115.7	-32133.9	tg_qn+lnfi+whr_qn	lnfi+tg_qn+whr_qn
uc001ajm.1	63	4721	2649	0.297722	0.00472575	2	110	16072.3	16071.2	2.12275	0.34598	-32119.1	-32133.9	tg_qn+lnfi	lnfi+tg_qn
uc001ajm.1	63	4721	2649	0.297722	0.00472575	2	101	16074.4	16071.2	6.43039	0.0401476	-32123.5	-32133.9	tg_qn+whr_qn	tg_qn+whr_qn
uc001ajm.1	63	4721	2649	0.297722	0.00472575	1	100	16071.6	16071.2	0.764466	0.381934	-32126.2	-32133.9	tg_qn	tg_qn
uc001ajm.1	63	4721	2649	0.297722	0.00472575	2	11	16074.8	16071.2	7.13857	0.028176	-32124.2	-32133.9	lnfi+whr_qn	lnfi+whr_qn
uc001ajm.1	63	4721	2649	0.297722	0.00472575	1	10	16072.2	16071.2	1.95806	0.161721	-32127.4	-32133.9	lnfi	lnfi
uc001ajm.1	63	4721	2649	0.297722	0.00472575	1	1	16074.3	16071.2	6.22777	0.0125762	-32131.7	-32133.9	whr_qn	whr_qn
uc010nza.1	63	4721	2649	0.297722	0.00472575	3	111	16074.8	16071.2	7.17026	0.0666645	-32115.7	-32133.9	tg_qn+lnfi+whr_qn	lnfi+tg_qn+whr_qn
uc010nza.1	63	4721	2649	0.297722	0.00472575	2	110	16072.3	16071.2	2.12275	0.34598	-32119.1	-32133.9	tg_qn+lnfi	lnfi+tg_qn
uc010nza.1	63	4721	2649	0.297722	0.00472575	2	101	16074.4	16071.2	6.43039	0.0401476	-32123.5	-32133.9	tg_qn+whr_qn	tg_qn+whr_qn
uc010nza.1	63	4721	2649	0.297722	0.00472575	1	100	16071.6	16071.2	0.764466	0.381934	-32126.2	-32133.9	tg_qn	tg_qn
uc010nza.1	63	4721	2649	0.297722	0.00472575	2	11	16074.8	16071.2	7.13857	0.028176	-32124.2	-32133.9	lnfi+whr_qn	lnfi+whr_qn
uc010nza.1	63	4721	2649	0.297722	0.00472575	1	10	16072.2	16071.2	1.95806	0.161721	-32127.4	-32133.9	lnfi	lnfi
uc010nza.1	63	4721	2649	0.297722	0.00472575	1	1	16074.3	16071.2	6.22777	0.0125762	-32131.7	-32133.9	whr_qn	whr_qn
uc001ajn.2	5	4721	386	0.0431713	0.00863427	3	111	11116.6	11113.9	5.39981	0.144756	-22199.4	-22219.3	tg_qn+lnfi+whr_qn	lnfi+tg_qn+whr_qn
uc001ajn.2	5	4721	386	0.0431713	0.00863427	2	110	11114.8	11113.9	1.8438	0.397762	-22204.3	-22219.3	tg_qn+lnfi	lnfi+tg_qn
uc001ajn.2	5	4721	386	0.0431713	0.00863427	2	101	11116.2	11113.9	4.53733	0.10345	-22207	-22219.3	tg_qn+whr_qn	tg_qn+whr_qn
uc001ajn.2	5	4721	386	0.0431713	0.00863427	1	100	11114.1	11113.9	0.436169	0.508978	-22211.3	-22219.3	tg_qn	tg_qn
uc001ajn.2	5	4721	386	0.0431713	0.00863427	2	11	11115.8	11113.9	3.82057	0.148038	-22206.2	-22219.3	lnfi+whr_qn	lnfi+whr_qn
uc001ajn.2	5	4721	386	0.0431713	0.00863427	1	10	11114.3	11113.9	0.760079	0.383304	-22211.6	-22219.3	lnfi	lnfi
uc001ajn.2	5	4721	386	0.0431713	0.00863427	1	1	11115.7	11113.9	3.53032	0.0602563	-22214.4	-22219.3	whr_qn	whr_qn
uc001ajp.2	13	4721	189	0.020421	0.00157085	3	111	15890.4	15883.4	13.9503	0.00297354	-31746.9	-31758.4	tg_qn+lnfi+whr_qn	lnfi+tg_qn+whr_qn
uc001ajp.2	13	4721	189	0.020421	0.00157085	2	110	15888.5	15883.4	10.156	0.00623223	-31751.6	-31758.4	tg_qn+lnfi	lnfi+tg_qn
uc001ajp.2	13	4721	189	0.020421	0.00157085	2	101	15890	15883.4	13.1985	0.00136137	-31754.6	-31758.4	tg_qn+whr_qn	tg_qn+whr_qn
uc001ajp.2	13	4721	189	0.020421	0.00157085	1	100	15887.8	15883.4	8.87192	0.0028959	-31758.8	-31758.4	tg_qn	tg_qn
uc001ajp.2	13	4721	189	0.020421	0.00157085	2	11	15884.6	15883.4	2.42952	0.296781	-31743.9	-31758.4	lnfi+whr_qn	lnfi+whr_qn
uc001ajp.2	13	4721	189	0.020421	0.00157085	1	10	15883.4	15883.4	0.0169212	0.896502	-31749.9	-31758.4	lnfi	lnfi
uc001ajp.2	13	4721	189	0.020421	0.00157085	1	1	15884.6	15883.4	2.30714	0.128781	-31752.2	-31758.4	whr_qn	whr_qn
uc001ajo.2	13	4721	189	0.020421	0.00157085	3	111	15890.4	15883.4	13.9503	0.00297354	-31746.9	-31758.4	tg_qn+lnfi+whr_qn	lnfi+tg_qn+whr_qn
uc001ajo.2	13	4721	189	0.020421	0.00157085	2	110	15888.5	15883.4	10.156	0.00623223	-31751.6	-31758.4	tg_qn+lnfi	lnfi+tg_qn
uc001ajo.2	13	4721	189	0.020421	0.00157085	2	101	15890	15883.4	13.1985	0.00136137	-31754.6	-31758.4	tg_qn+whr_qn	tg_qn+whr_qn
uc001ajo.2	13	4721	189	0.020421	0.00157085	1	100	15887.8	15883.4	8.87192	0.0028959	-31758.8	-31758.4	tg_qn	tg_qn
uc001ajo.2	13	4721	189	0.020421	0.00157085	2	11	15884.6	15883.4	2.42952	0.296781	-31743.9	-31758.4	lnfi+whr_qn	lnfi+whr_qn
uc001ajo.2	13	4721	189	0.020421	0.00157085	1	10	15883.4	15883.4	0.0169212	0.896502	-31749.9	-31758.4	lnfi	lnfi
uc001ajo.2	13	4721	189	0.020421	0.00157085	1	1	15884.6	15883.4	2.30714	0.128781	-31752.2	-31758.4	whr_qn	whr_qn
uc001ajq.2	13	4721	189	0.020421	0.00157085	3	111	15890.4	15883.4	13.9503	0.00297354	-31746.9	-31758.4	tg_qn+lnfi+whr_qn	lnfi+tg_qn+whr_qn
uc001ajq.2	13	4721	189	0.020421	0.00157085	2	110	15888.5	15883.4	10.156	0.00623223	-31751.6	-31758.4	tg_qn+lnfi	lnfi+tg_qn
uc001ajq.2	13	4721	189	0.020421	0.00157085	2	101	15890	15883.4	13.1985	0.00136137	-31754.6	-31758.4	tg_qn+whr_qn	tg_qn+whr_qn
uc001ajq.2	13	4721	189	0.020421	0.00157085	1	100	15887.8	15883.4	8.87192	0.0028959	-31758.8	-31758.4	tg_qn	tg_qn
uc001ajq.2	13	4721	189	0.020421	0.00157085	2	11	15884.6	15883.4	2.42952	0.296781	-31743.9	-31758.4	lnfi+whr_qn	lnfi+whr_qn
uc001ajq.2	13	4721	189	0.020421	0.00157085	1	10	15883.4	15883.4	0.0169212	0.896502	-31749.9	-31758.4	lnfi	lnfi
uc001ajq.2	13	4721	189	0.020421	0.00157085	1	1	15884.6	15883.4	2.30714	0.128781	-31752.2	-31758.4	whr_qn	whr_qn
uc010nzb.1	12	4721	336	0.0371901	0.00309917	3	111	14722.8	14718.5	8.5716	0.0355638	-29411.8	-29428.6	tg_qn+lnfi+whr_qn	lnfi+tg_qn+whr_qn
uc010nzb.1	12	4721	336	0.0371901	0.00309917	2	110	14720.5	14718.5	3.83778	0.146769	-29415.5	-29428.6	tg_qn+lnfi	lnfi+tg_qn
uc010nzb.1	12	4721	336	0.0371901	0.00309917	2	101	14722.6	14718.5	8.19785	0.0165905	-29419.9	-29428.6	tg_qn+whr_qn	tg_qn+whr_qn
uc010nzb.1	12	4721	336	0.0371901	0.00309917	1	100	14720	14718.5	3.02087	0.0821992	-29423.2	-29428.6	tg_qn	tg_qn
uc010nzb.1	12	4721	336	0.0371901	0.00309917	2	11	14720.4	14718.5	3.76984	0.151841	-29415.5	-29428.6	lnfi+whr_qn	lnfi+whr_qn
uc010nzb.1	12	4721	336	0.0371901	0.00309917	1	10	14718.6	14718.5	0.0526501	0.818514	-29420.2	-29428.6	lnfi	lnfi
uc010nzb.1	12	4721	336	0.0371901	0.00309917	1	1	14720.4	14718.5	3.73074	0.0534198	-29423.9	-29428.6	whr_qn	whr_qn
uc010nzc.1	7	4721	209	0.0226057	0.00322938	3	111	12979.9	12970.9	18.0963	0.000420179	-25926	-25933.2	tg_qn+lnfi+whr_qn	lnfi+tg_qn+whr_qn
uc010nzc.1	7	4721	209	0.0226057	0.00322938	2	110	12977	12970.9	12.3811	0.0020487	-25928.7	-25933.2	tg_qn+lnfi	lnfi+tg_qn
uc010nzc.1	7	4721	209	0.0226057	0.00322938	2	101	12979.8	12970.9	17.9525	0.000126375	-25934.3	-25933.2	tg_qn+whr_qn	tg_qn+whr_qn
uc010nzc.1	7	4721	209	0.0226057	0.00322938	1	100	12976.8	12970.9	11.9024	0.000560619	-25936.7	-25933.2	tg_qn	tg_qn
uc010nzc.1	7	4721	209	0.0226057	0.00322938	2	11	12973	12970.9	4.24671	0.11963	-25920.6	-25933.2	lnfi+whr_qn	lnfi+whr_qn
uc010nzc.1	7	4721	209	0.0226057	0.00322938	1	10	12971.1	12970.9	0.409288	0.522331	-25925.2	-25933.2	lnfi	lnfi
uc010nzc.1	7	4721	209	0.0226057	0.00322938	1	1	12972.5	12970.9	3.26901	0.0706002	-25928.1	-25933.2	whr_qn	whr_qn
uc009vlf.1	16	4721	822	0.0907051	0.00566907	3	111	12733.9	12726.8	14.2865	0.00254006	-25434	-25445.1	tg_qn+lnfi+whr_qn	lnfi+tg_qn+whr_qn
uc009vlf.1	16	4721	822	0.0907051	0.00566907	2	110	12732.6	12726.8	11.6486	0.0029548	-25439.8	-25445.1	tg_qn+lnfi	lnfi+tg_qn
uc009vlf.1	16	4721	822	0.0907051	0.00566907	2	101	12732.4	12726.8	11.3813	0.00337745	-25439.5	-25445.1	tg_qn+whr_qn	tg_qn+whr_qn
uc009vlf.1	16	4721	822	0.0907051	0.00566907	1	100	12730.7	12726.8	7.90192	0.00493824	-25444.5	-25445.1	tg_qn	tg_qn
uc009vlf.1	16	4721	822	0.0907051	0.00566907	2	11	12727.8	12726.8	2.08841	0.351972	-25430.2	-25445.1	lnfi+whr_qn	lnfi+whr_qn
uc009vlf.1	16	4721	822	0.0907051	0.00566907	1	10	12727.1	12726.8	0.608925	0.435193	-25437.2	-25445.1	lnfi	lnfi
uc009vlf.1	16	4721	822	0.0907051	0.00566907	1	1	12727.7	12726.8	1.79079	0.18083	-25438.4	-25445.1	whr_qn	whr_qn
uc001ajt.1	20	4721	1003	0.11195	0.00559751	3	111	13619.1	13611.5	15.0572	0.00176839	-27204.3	-27214.6	tg_qn+lnfi+whr_qn	lnfi+tg_qn+whr_qn
uc001ajt.1	20	4721	1003	0.11195	0.00559751	2	110	13617.3	13611.5	11.5103	0.00316638	-27209.2	-27214.6	tg_qn+lnfi	lnfi+tg_qn
uc001ajt.1	20	4721	1003	0.11195	0.00559751	2	101	13618	13611.5	13.0094	0.00149639	-27210.7	-27214.6	tg_qn+whr_qn	tg_qn+whr_qn
uc001ajt.1	20	4721	1003	0.11195	0.00559751	1	100	13615.9	13611.5	8.63922	0.00329002	-27214.8	-27214.6	tg_qn	tg_qn
uc001ajt.1	20	4721	1003	0.11195	0.00559751	2	11	13612.8	13611.5	2.41977	0.298232	-27200.1	-27214.6	lnfi+whr_qn	lnfi+whr_qn
uc001ajt.1	20	4721	1003	0.11195	0.00559751	1	10	13611.7	13611.5	0.262093	0.608686	-27206.4	-27214.6	lnfi	lnfi
uc001ajt.1	20	4721	1003	0.11195	0.00559751	1	1	13612.7	13611.5	2.35943	0.124528	-27208.5	-27214.6	whr_qn	whr_qn
uc001ajr.2	20	4721	1003	0.11195	0.00559751	3	111	13619.1	13611.5	15.0572	0.00176839	-27204.3	-27214.6	tg_qn+lnfi+whr_qn	lnfi+tg_qn+whr_qn
uc001ajr.2	20	4721	1003	0.11195	0.00559751	2	110	13617.3	13611.5	11.5103	0.00316638	-27209.2	-27214.6	tg_qn+lnfi	lnfi+tg_qn
uc001ajr.2	20	4721	1003	0.11195	0.00559751	2	101	13618	13611.5	13.0094	0.00149639	-27210.7	-27214.6	tg_qn+whr_qn	tg_qn+whr_qn
uc001ajr.2	20	4721	1003	0.11195	0.00559751	1	100	13615.9	13611.5	8.63922	0.00329002	-27214.8	-27214.6	tg_qn	tg_qn
uc001ajr.2	20	4721	1003	0.11195	0.00559751	2	11	13612.8	13611.5	2.41977	0.298232	-27200.1	-27214.6	lnfi+whr_qn	lnfi+whr_qn
uc001ajr.2	20	4721	1003	0.11195	0.00559751	1	10	13611.7	13611.5	0.262093	0.608686	-27206.4	-27214.6	lnfi	lnfi
uc001ajr.2	20	4721	1003	0.11195	0.00559751	1	1	13612.7	13611.5	2.35943	0.124528	-27208.5	-27214.6	whr_qn	whr_qn
uc001ajs.2	20	4721	1003	0.11195	0.00559751	3	111	13619.1	13611.5	15.0572	0.00176839	-27204.3	-27214.6	tg_qn+lnfi+whr_qn	lnfi+tg_qn+whr_qn
uc001ajs.2	20	4721	1003	0.11195	0.00559751	2	110	13617.3	13611.5	11.5103	0.00316638	-27209.2	-27214.6	tg_qn+lnfi	lnfi+tg_qn
uc001ajs.2	20	4721	1003	0.11195	0.00559751	2	101	13618	13611.5	13.0094	0.00149639	-27210.7	-27214.6	tg_qn+whr_qn	tg_qn+whr_qn
uc001ajs.2	20	4721	1003	0.11195	0.00559751	1	100	13615.9	13611.5	8.63922	0.00329002	-27214.8	-27214.6	tg_qn	tg_qn
uc001ajs.2	20	4721	1003	0.11195	0.00559751	2	11	13612.8	13611.5	2.41977	0.298232	-27200.1	-27214.6	lnfi+whr_qn	lnfi+whr_qn
uc001ajs.2	20	4721	1003	0.11195	0.00559751	1	10	13611.7	13611.5	0.262093	0.608686	-27206.4	-27214.6	lnfi	lnfi
uc001ajs.2	20	4721	1003	0.11195	0.00559751	1	1	13612.7	13611.5	2.35943	0.124528	-27208.5	-27214.6	whr_qn	whr_qn
uc001aju.1	11	4721	829	0.090365	0.008215	3	111	11504	11500.3	7.50323	0.0574754	-22974.2	-22992.1	tg_qn+lnfi+whr_qn	lnfi+tg_qn+whr_qn
uc001aju.1	11	4721	829	0.090365	0.008215	2	110	11503.5	11500.3	6.56742	0.037489	-22981.7	-22992.1	tg_qn+lnfi	lnfi+tg_qn
uc001aju.1	11	4721	829	0.090365	0.008215	2	101	11503.9	11500.3	7.36039	0.0252181	-22982.5	-22992.1	tg_qn+whr_qn	tg_qn+whr_qn
uc001aju.1	11	4721	829	0.090365	0.008215	1	100	11503.4	11500.3	6.31386	0.0119798	-22989.9	-22992.1	tg_qn	tg_qn
uc001aju.1	11	4721	829	0.090365	0.008215	2	11	11502	11500.3	3.37685	0.18481	-22978.5	-22992.1	lnfi+whr_qn	lnfi+whr_qn
uc001aju.1	11	4721	829	0.090365	0.008215	1	10	11501.2	11500.3	1.89799	0.168304	-22985.5	-22992.1	lnfi	lnfi
uc001aju.1	11	4721	829	0.090365	0.008215	1	1	11501.3	11500.3	2.10013	0.147287	-22985.7	-22992.1	whr_qn	whr_qn
uc001ajw.1	11	4721	829	0.090365	0.008215	3	111	11504	11500.3	7.50323	0.0574754	-22974.2	-22992.1	tg_qn+lnfi+whr_qn	lnfi+tg_qn+whr_qn
uc001ajw.1	11	4721	829	0.090365	0.008215	2	110	11503.5	11500.3	6.56742	0.037489	-22981.7	-22992.1	tg_qn+lnfi	lnfi+tg_qn
uc001ajw.1	11	4721	829	0.090365	0.008215	2	101	11503.9	11500.3	7.36039	0.0252181	-22982.5	-22992.1	tg_qn+whr_qn	tg_qn+whr_qn
uc001ajw.1	11	4721	829	0.090365	0.008215	1	100	11503.4	11500.3	6.31386	0.0119798	-22989.9	-22992.1	tg_qn	tg_qn
uc001ajw.1	11	4721	829	0.090365	0.008215	2	11	11502	11500.3	3.37685	0.18481	-22978.5	-22992.1	lnfi+whr_qn	lnfi+whr_qn
uc001ajw.1	11	4721	829	0.090365	0.008215	1	10	11501.2	11500.3	1.89799	0.168304	-22985.5	-22992.1	lnfi	lnfi
uc001ajw.1	11	4721	829	0.090365	0.008215	1	1	11501.3	11500.3	2.10013	0.147287	-22985.7	-22992.1	whr_qn	whr_qn
uc001ajv.1	11	4721	829	0.090365	0.008215	3	111	11504	11500.3	7.50323	0.0574754	-22974.2	-22992.1	tg_qn+lnfi+whr_qn	lnfi+tg_qn+whr_qn
uc001ajv.1	11	4721	829	0.090365	0.008215	2	110	11503.5	11500.3	6.56742	0.037489	-22981.7	-22992.1	tg_qn+lnfi	lnfi+tg_qn
uc001ajv.1	11	4721	829	0.090365	0.008215	2	101	11503.9	11500.3	7.36039	0.0252181	-22982.5	-22992.1	tg_qn+whr_qn	tg_qn+whr_qn
uc001ajv.1	11	4721	829	0.090365	0.008215	1	100	11503.4	11500.3	6.31386	0.0119798	-22989.9	-22992.1	tg_qn	tg_qn
uc001ajv.1	11	4721	829	0.090365	0.008215	2	11	11502	11500.3	3.37685	0.18481	-22978.5	-22992.1	lnfi+whr_qn	lnfi+whr_qn
uc001ajv.1	11	4721	829	0.090365	0.008215	1	10	11501.2	11500.3	1.89799	0.168304	-22985.5	-22992.1	lnfi	lnfi
uc001ajv.1	11	4721	829	0.090365	0.008215	1	1	11501.3	11500.3	2.10013	0.147287	-22985.7	-22992.1	whr_qn	whr_qn
uc010nzd.1	11	4721	829	0.090365	0.008215	3	111	11504	11500.3	7.50323	0.0574754	-22974.2	-22992.1	tg_qn+lnfi+whr_qn	lnfi+tg_qn+whr_qn
uc010nzd.1	11	4721	829	0.090365	0.008215	2	110	11503.5	11500.3	6.56742	0.037489	-22981.7	-22992.1	tg_qn+lnfi	lnfi+tg_qn
uc010nzd.1	11	4721	829	0.090365	0.008215	2	101	11503.9	11500.3	7.36039	0.0252181	-22982.5	-22992.1	tg_qn+whr_qn	tg_qn+whr_qn
uc010nzd.1	11	4721	829	0.090365	0.008215	1	100	11503.4	11500.3	6.31386	0.0119798	-22989.9	-22992.1	tg_qn	tg_qn
uc010nzd.1	11	4721	829	0.090365	0.008215	2	11	11502	11500.3	3.37685	0.18481	-22978.5	-22992.1	lnfi+whr_qn	lnfi+whr_qn
uc010nzd.1	11	4721	829	0.090365	0.008215	1	10	11501.2	11500.3	1.89799	0.168304	-22985.5	-22992.1	lnfi	lnfi
uc010nzd.1	11	4721	829	0.090365	0.008215	1	1	11501.3	11500.3	2.10013	0.147287	-22985.7	-22992.1	whr_qn	whr_qn
uc010nze.1	11	4721	829	0.090365	0.008215	3	111	11504	11500.3	7.50323	0.0574754	-22974.2	-22992.1	tg_qn+lnfi+whr_qn	lnfi+tg_qn+whr_qn
uc010nze.1	11	4721	829	0.090365	0.008215	2	110	11503.5	11500.3	6.56742	0.037489	-22981.7	-22992.1	tg_qn+lnfi	lnfi+tg_qn
uc010nze.1	11	4721	829	0.090365	0.008215	2	101	11503.9	11500.3	7.36039	0.0252181	-22982.5	-22992.1	tg_qn+whr_qn	tg_qn+whr_qn
uc010nze.1	11	4721	829	0.090365	0.008215	1	100	11503.4	11500.3	6.31386	0.0119798	-22989.9	-22992.1	tg_qn	tg_qn
uc010nze.1	11	4721	829	0.090365	0.008215	2	11	11502	11500.3	3.37685	0.18481	-22978.5	-22992.1	lnfi+whr_qn	lnfi+whr_qn
uc010nze.1	11	4721	829	0.090365	0.008215	1	10	11501.2	11500.3	1.89799	0.168304	-22985.5	-22992.1	lnfi	lnfi
uc010nze.1	11	4721	829	0.090365	0.008215	1	1	11501.3	11500.3	2.10013	0.147287	-22985.7	-22992.1	whr_qn	whr_qn
uc010nzf.1	11	4721	829	0.090365	0.008215	3	111	11504	11500.3	7.50323	0.0574754	-22974.2	-22992.1	tg_qn+lnfi+whr_qn	lnfi+tg_qn+whr_qn
uc010nzf.1	11	4721	829	0.090365	0.008215	2	110	11503.5	11500.3	6.56742	0.037489	-22981.7	-22992.1	tg_qn+lnfi	lnfi+tg_qn
uc010nzf.1	11	4721	829	0.090365	0.008215	2	101	11503.9	11500.3	7.36039	0.0252181	-22982.5	-22992.1	tg_qn+whr_qn	tg_qn+whr_qn
uc010nzf.1	11	4721	829	0.090365	0.008215	1	100	11503.4	11500.3	6.31386	0.0119798	-22989.9	-22992.1	tg_qn	tg_qn
uc010nzf.1	11	4721	829	0.090365	0.008215	2	11	11502	11500.3	3.37685	0.18481	-22978.5	-22992.1	lnfi+whr_qn	lnfi+whr_qn
uc010nzf.1	11	4721	829	0.090365	0.008215	1	10	11501.2	11500.3	1.89799	0.168304	-22985.5	-22992.1	lnfi	lnfi
uc010nzf.1	11	4721	829	0.090365	0.008215	1	1	11501.3	11500.3	2.10013	0.147287	-22985.7	-22992.1	whr_qn	whr_qn
uc001ajx.1	10	4721	644	0.0706407	0.00706407	3	111	12582.9	12578.8	8.21618	0.041749	-25132	-25149.1	tg_qn+lnfi+whr_qn	lnfi+tg_qn+whr_qn
uc001ajx.1	10	4721	644	0.0706407	0.00706407	2	110	12582.1	12578.8	6.563	0.0375719	-25138.8	-25149.1	tg_qn+lnfi	lnfi+tg_qn
uc001ajx.1	10	4721	644	0.0706407	0.00706407	2	101	12582.8	12578.8	8.07593	0.0176333	-25140.3	-25149.1	tg_qn+whr_qn	tg_qn+whr_qn
uc001ajx.1	10	4721	644	0.0706407	0.00706407	1	100	12581.9	12578.8	6.26905	0.0122865	-25146.9	-25149.1	tg_qn	tg_qn
uc001ajx.1	10	4721	644	0.0706407	0.00706407	2	11	12581	12578.8	4.33341	0.114554	-25136.5	-25149.1	lnfi+whr_qn	lnfi+whr_qn
uc001ajx.1	10	4721	644	0.0706407	0.00706407	1	10	12579.8	12578.8	1.99206	0.158126	-25142.7	-25149.1	lnfi	lnfi
uc001ajx.1	10	4721	644	0.0706407	0.00706407	1	1	12580.3	12578.8	3.11374	0.0776347	-25143.8	-25149.1	whr_qn	whr_qn
uc009vlg.1	122	4721	9105	0.991435	0.00812652	3	111	11855.3	11852.8	5.12269	0.16303	-23676.8	-23697.1	tg_qn+lnfi+whr_qn	lnfi+tg_qn+whr_qn
uc009vlg.1	122	4721	9105	0.991435	0.00812652	2	110	11855.3	11852.8	5.09189	0.078399	-23685.2	-23697.1	tg_qn+lnfi	lnfi+tg_qn
uc009vlg.1	122	4721	9105	0.991435	0.00812652	2	101	11855.3	11852.8	5.10688	0.0778137	-23685.2	-23697.1	tg_qn+whr_qn	tg_qn+whr_qn
uc009vlg.1	122	4721	9105	0.991435	0.00812652	1	100	11855.3	11852.8	5.07356	0.0242935	-23693.7	-23697.1	tg_qn	tg_qn
uc009vlg.1	122	4721	9105	0.991435	0.00812652	2	11	11853.2	11852.8	0.959613	0.618903	-23681.1	-23697.1	lnfi+whr_qn	lnfi+whr_qn
uc009vlg.1	122	4721	9105	0.991435	0.00812652	1	10	11853.2	11852.8	0.802616	0.370312	-23689.4	-23697.1	lnfi	lnfi
uc009vlg.1	122	4721	9105	0.991435	0.00812652	1	1	11852.9	11852.8	0.303098	0.581947	-23688.9	-23697.1	whr_qn	whr_qn
uc001ajy.2	134	4721	9699	1.05501	0.00787323	3	111	11872.3	11869.8	4.9864	0.172795	-23710.8	-23731.2	tg_qn+lnfi+whr_qn	lnfi+tg_qn+whr_qn
uc001ajy.2	134	4721	9699	1.05501	0.00787323	2	110	11872.3	11869.8	4.95522	0.0839437	-23719.2	-23731.2	tg_qn+lnfi	lnfi+tg_qn
uc001ajy.2	134	4721	9699	1.05501	0.00787323	2	101	11872.3	11869.8	4.97045	0.0833068	-23719.2	-23731.2	tg_qn+whr_qn	tg_qn+whr_qn
uc001ajy.2	134	4721	9699	1.05501	0.00787323	1	100	11872.3	11869.8	4.93719	0.0262848	-23727.7	-23731.2	tg_qn	tg_qn
uc001ajy.2	134	4721	9699	1.05501	0.00787323	2	11	11870.3	11869.8	0.91989	0.631318	-23715.2	-23731.2	lnfi+whr_qn	lnfi+whr_qn
uc001ajy.2	134	4721	9699	1.05501	0.00787323	1	10	11870.2	11869.8	0.766347	0.38135	-23723.5	-23731.2	lnfi	lnfi
uc001ajy.2	134	4721	9699	1.05501	0.00787323	1	1	11870	11869.8	0.293568	0.587943	-23723	-23731.2	whr_qn	whr_qn
uc001ajz.2	4	4721	19	0.00203421	0.000508553	3	111	16213.9	16211.2	5.36447	0.146973	-32394	-32414	tg_qn+lnfi+whr_qn	lnfi+tg_qn+whr_qn
uc001ajz.2	4	4721	19	0.00203421	0.000508553	2	110	16213.9	16211.2	5.31361	0.0701722	-32402.4	-32414	tg_qn+lnfi	lnfi+tg_qn
uc001ajz.2	4	4721	19	0.00203421	0.000508553	2	101	16211.9	16211.2	1.28242	0.526656	-32398.4	-32414	tg_qn+whr_qn	tg_qn+whr_qn
uc001ajz.2	4	4721	19	0.00203421	0.000508553	1	100	16211.7	16211.2	1.03307	0.30944	-32406.6	-32414	tg_qn	tg_qn
uc001ajz.2	4	4721	19	0.00203421	0.000508553	2	11	16213.9	16211.2	5.3389	0.0692903	-32402.4	-32414	lnfi+whr_qn	lnfi+whr_qn
uc001ajz.2	4	4721	19	0.00203421	0.000508553	1	10	16213.9	16211.2	5.27778	0.0215992	-32410.8	-32414	lnfi	lnfi
uc001ajz.2	4	4721	19	0.00203421	0.000508553	1	1	16211.5	16211.2	0.451394	0.501674	-32406	-32414	whr_qn	whr_qn
uc001aka.2	16	4721	532	0.0587069	0.00366918	3	111	15806.7	15805.9	1.59223	0.661152	-31579.6	-31603.3	tg_qn+lnfi+whr_qn	lnfi+tg_qn+whr_qn
uc001aka.2	16	4721	532	0.0587069	0.00366918	2	110	15806.6	15805.9	1.49435	0.473703	-31587.9	-31603.3	tg_qn+lnfi	lnfi+tg_qn
uc001aka.2	16	4721	532	0.0587069	0.00366918	2	101	15806.4	15805.9	1.03919	0.594762	-31587.5	-31603.3	tg_qn+whr_qn	tg_qn+whr_qn
uc001aka.2	16	4721	532	0.0587069	0.00366918	1	100	15806.3	15805.9	0.871034	0.350669	-31595.8	-31603.3	tg_qn	tg_qn
uc001aka.2	16	4721	532	0.0587069	0.00366918	2	11	15806	15805.9	0.198196	0.905654	-31586.6	-31603.3	lnfi+whr_qn	lnfi+whr_qn
uc001aka.2	16	4721	532	0.0587069	0.00366918	1	10	15806	15805.9	0.163201	0.686227	-31595	-31603.3	lnfi	lnfi
uc001aka.2	16	4721	532	0.0587069	0.00366918	1	1	15805.9	15805.9	0.0617777	0.803708	-31594.9	-31603.3	whr_qn	whr_qn
uc010nzg.1	11	4721	302	0.0326633	0.0029694	3	111	15100.9	15099.2	3.38763	0.335631	-30168	-30190	tg_qn+lnfi+whr_qn	lnfi+tg_qn+whr_qn
uc010nzg.1	11	4721	302	0.0326633	0.0029694	2	110	15099.6	15099.2	0.836748	0.658116	-30173.9	-30190	tg_qn+lnfi	lnfi+tg_qn
uc010nzg.1	11	4721	302	0.0326633	0.0029694	2	101	15100.8	15099.2	3.23999	0.1979	-30176.3	-30190	tg_qn+whr_qn	tg_qn+whr_qn
uc010nzg.1	11	4721	302	0.0326633	0.0029694	1	100	15099.5	15099.2	0.489151	0.484306	-30182	-30190	tg_qn	tg_qn
uc010nzg.1	11	4721	302	0.0326633	0.0029694	2	11	15100.4	15099.2	2.30871	0.315261	-30175.3	-30190	lnfi+whr_qn	lnfi+whr_qn
uc010nzg.1	11	4721	302	0.0326633	0.0029694	1	10	15099.3	15099.2	0.101312	0.750261	-30181.6	-30190	lnfi	lnfi
uc010nzg.1	11	4721	302	0.0326633	0.0029694	1	1	15100.4	15099.2	2.28681	0.130478	-30183.8	-30190	whr_qn	whr_qn
uc001akc.2	1278	4721	114629	12.7878	0.0100061	3	111	16380.4	16380.3	0.235308	0.971698	-32727	-32752.2	tg_qn+lnfi+whr_qn	lnfi+tg_qn+whr_qn
uc001akc.2	1278	4721	114629	12.7878	0.0100061	2	110	16380.4	16380.3	0.0970281	0.952644	-32735.4	-32752.2	tg_qn+lnfi	lnfi+tg_qn
uc001akc.2	1278	4721	114629	12.7878	0.0100061	2	101	16380.4	16380.3	0.151172	0.9272	-32735.4	-32752.2	tg_qn+whr_qn	tg_qn+whr_qn
uc001akc.2	1278	4721	114629	12.7878	0.0100061	1	100	16380.3	16380.3	0.0304415	0.861492	-32743.8	-32752.2	tg_qn	tg_qn
uc001akc.2	1278	4721	114629	12.7878	0.0100061	2	11	16380.4	16380.3	0.204167	0.902954	-32735.5	-32752.2	lnfi+whr_qn	lnfi+whr_qn
uc001akc.2	1278	4721	114629	12.7878	0.0100061	1	10	16380.4	16380.3	0.061478	0.804175	-32743.8	-32752.2	lnfi	lnfi
uc001akc.2	1278	4721	114629	12.7878	0.0100061	1	1	16380.4	16380.3	0.118456	0.730716	-32743.9	-32752.2	whr_qn	whr_qn
uc001akd.2	1278	4721	114629	12.7878	0.0100061	3	111	16380.4	16380.3	0.235308	0.971698	-32727	-32752.2	tg_qn+lnfi+whr_qn	lnfi+tg_qn+whr_qn
uc001akd.2	1278	4721	114629	12.7878	0.0100061	2	110	16380.4	16380.3	0.0970281	0.952644	-32735.4	-32752.2	tg_qn+lnfi	lnfi+tg_qn
uc001akd.2	1278	4721	114629	12.7878	0.0100061	2	101	16380.4	16380.3	0.151172	0.9272	-32735.4	-32752.2	tg_qn+whr_qn	tg_qn+whr_qn
uc001akd.2	1278	4721	114629	12.7878	0.0100061	1	100	16380.3	16380.3	0.0304415	0.861492	-32743.8	-32752.2	tg_qn	tg_qn
uc001akd.2	1278	4721	114629	12.7878	0.0100061	2	11	16380.4	16380.3	0.204167	0.902954	-32735.5	-32752.2	lnfi+whr_qn	lnfi+whr_qn
uc001akd.2	1278	4721	114629	12.7878	0.0100061	1	10	16380.4	16380.3	0.061478	0.804175	-32743.8	-32752.2	lnfi	lnfi
uc001akd.2	1278	4721	114629	12.7878	0.0100061	1	1	16380.4	16380.3	0.118456	0.730716	-32743.9	-32752.2	whr_qn	whr_qn
uc001ake.2	1278	4721	114629	12.7878	0.0100061	3	111	16380.4	16380.3	0.235308	0.971698	-32727	-32752.2	tg_qn+lnfi+whr_qn	lnfi+tg_qn+whr_qn
uc001ake.2	1278	4721	114629	12.7878	0.0100061	2	110	16380.4	16380.3	0.0970281	0.952644	-32735.4	-32752.2	tg_qn+lnfi	lnfi+tg_qn
uc001ake.2	1278	4721	114629	12.7878	0.0100061	2	101	16380.4	16380.3	0.151172	0.9272	-32735.4	-32752.2	tg_qn+whr_qn	tg_qn+whr_qn
uc001ake.2	1278	4721	114629	12.7878	0.0100061	1	100	16380.3	16380.3	0.0304415	0.861492	-32743.8	-32752.2	tg_qn	tg_qn
uc001ake.2	1278	4721	114629	12.7878	0.0100061	2	11	16380.4	16380.3	0.204167	0.902954	-32735.5	-32752.2	lnfi+whr_qn	lnfi+whr_qn
uc001ake.2	1278	4721	114629	12.7878	0.0100061	1	10	16380.4	16380.3	0.061478	0.804175	-32743.8	-32752.2	lnfi	lnfi
uc001ake.2	1278	4721	114629	12.7878	0.0100061	1	1	16380.4	16380.3	0.118456	0.730716	-32743.9	-32752.2	whr_qn	whr_qn
uc001akf.2	1278	4721	114629	12.7878	0.0100061	3	111	16380.4	16380.3	0.235308	0.971698	-32727	-32752.2	tg_qn+lnfi+whr_qn	lnfi+tg_qn+whr_qn
uc001akf.2	1278	4721	114629	12.7878	0.0100061	2	110	16380.4	16380.3	0.0970281	0.952644	-32735.4	-32752.2	tg_qn+lnfi	lnfi+tg_qn
uc001akf.2	1278	4721	114629	12.7878	0.0100061	2	101	16380.4	16380.3	0.151172	0.9272	-32735.4	-32752.2	tg_qn+whr_qn	tg_qn+whr_qn
uc001akf.2	1278	4721	114629	12.7878	0.0100061	1	100	16380.3	16380.3	0.0304415	0.861492	-32743.8	-32752.2	tg_qn	tg_qn
uc001akf.2	1278	4721	114629	12.7878	0.0100061	2	11	16380.4	16380.3	0.204167	0.902954	-32735.5	-32752.2	lnfi+whr_qn	lnfi+whr_qn
uc001akf.2	1278	4721	114629	12.7878	0.0100061	1	10	16380.4	16380.3	0.061478	0.804175	-32743.8	-32752.2	lnfi	lnfi
uc001akf.2	1278	4721	114629	12.7878	0.0100061	1	1	16380.4	16380.3	0.118456	0.730716	-32743.9	-32752.2	whr_qn	whr_qn
uc009vlh.2	1278	4721	114629	12.7878	0.0100061	3	111	16380.4	16380.3	0.235308	0.971698	-32727	-32752.2	tg_qn+lnfi+whr_qn	lnfi+tg_qn+whr_qn
uc009vlh.2	1278	4721	114629	12.7878	0.0100061	2	110	16380.4	16380.3	0.0970281	0.952644	-32735.4	-32752.2	tg_qn+lnfi	lnfi+tg_qn
uc009vlh.2	1278	4721	114629	12.7878	0.0100061	2	101	16380.4	16380.3	0.151172	0.9272	-32735.4	-32752.2	tg_qn+whr_qn	tg_qn+whr_qn
uc009vlh.2	1278	4721	114629	12.7878	0.0100061	1	100	16380.3	16380.3	0.0304415	0.861492	-32743.8	-32752.2	tg_qn	tg_qn
uc009vlh.2	1278	4721	114629	12.7878	0.0100061	2	11	16380.4	16380.3	0.204167	0.902954	-32735.5	-32752.2	lnfi+whr_qn	lnfi+whr_qn
uc009vlh.2	1278	4721	114629	12.7878	0.0100061	1	10	16380.4	16380.3	0.061478	0.804175	-32743.8	-32752.2	lnfi	lnfi
uc009vlh.2	1278	4721	114629	12.7878	0.0100061	1	1	16380.4	16380.3	0.118456	0.730716	-32743.9	-32752.2	whr_qn	whr_qn
uc009vli.1	10	4721	2443	0.267382	0.0267382	3	111	7526.52	7524.79	3.46084	0.325876	-15019.2	-15041.1	tg_qn+lnfi+whr_qn	lnfi+tg_qn+whr_qn
uc009vli.1	10	4721	2443	0.267382	0.0267382	2	110	7524.92	7524.79	0.257497	0.879195	-15024.5	-15041.1	tg_qn+lnfi	lnfi+tg_qn
uc009vli.1	10	4721	2443	0.267382	0.0267382	2	101	7526.31	7524.79	3.04282	0.218404	-15027.2	-15041.1	tg_qn+whr_qn	tg_qn+whr_qn
uc009vli.1	10	4721	2443	0.267382	0.0267382	1	100	7524.83	7524.79	0.0813346	0.775497	-15032.7	-15041.1	tg_qn	tg_qn
uc009vli.1	10	4721	2443	0.267382	0.0267382	2	11	7526.5	7524.79	3.41458	0.181357	-15027.6	-15041.1	lnfi+whr_qn	lnfi+whr_qn
uc009vli.1	10	4721	2443	0.267382	0.0267382	1	10	7524.84	7524.79	0.0941117	0.759014	-15032.8	-15041.1	lnfi	lnfi
uc009vli.1	10	4721	2443	0.267382	0.0267382	1	1	7526.3	7524.79	3.02073	0.0822066	-15035.7	-15041.1	whr_qn	whr_qn
uc001akg.3	103	4721	19090	2.08316	0.0202248	3	111	9418.49	9414.83	7.31194	0.0625926	-18803.1	-18821.2	tg_qn+lnfi+whr_qn	lnfi+tg_qn+whr_qn
uc001akg.3	103	4721	19090	2.08316	0.0202248	2	110	9415.69	9414.83	1.7142	0.424392	-18806	-18821.2	tg_qn+lnfi	lnfi+tg_qn
uc001akg.3	103	4721	19090	2.08316	0.0202248	2	101	9417.6	9414.83	5.53358	0.0628636	-18809.8	-18821.2	tg_qn+whr_qn	tg_qn+whr_qn
uc001akg.3	103	4721	19090	2.08316	0.0202248	1	100	9415.16	9414.83	0.654885	0.418372	-18813.4	-18821.2	tg_qn	tg_qn
uc001akg.3	103	4721	19090	2.08316	0.0202248	2	11	9418.14	9414.83	6.61198	0.036663	-18810.9	-18821.2	lnfi+whr_qn	lnfi+whr_qn
uc001akg.3	103	4721	19090	2.08316	0.0202248	1	10	9415.06	9414.83	0.449808	0.502426	-18813.2	-18821.2	lnfi	lnfi
uc001akg.3	103	4721	19090	2.08316	0.0202248	1	1	9417.51	9414.83	5.36237	0.0205758	-18818.1	-18821.2	whr_qn	whr_qn
uc001aki.2	55	4721	10364	1.13334	0.0206061	3	111	9278.09	9274.28	7.62022	0.0545485	-18522.3	-18540.1	tg_qn+lnfi+whr_qn	lnfi+tg_qn+whr_qn
uc001aki.2	55	4721	10364	1.13334	0.0206061	2	110	9275.25	9274.28	1.94302	0.378511	-18525.1	-18540.1	tg_qn+lnfi	lnfi+tg_qn
uc001aki.2	55	4721	10364	1.13334	0.0206061	2	101	9277.07	9274.28	5.57532	0.061565	-18528.8	-18540.1	tg_qn+whr_qn	tg_qn+whr_qn
uc001aki.2	55	4721	10364	1.13334	0.0206061	1	100	9274.62	9274.28	0.67943	0.409783	-18532.3	-18540.1	tg_qn	tg_qn
uc001aki.2	55	4721	10364	1.13334	0.0206061	2	11	9277.7	9274.28	6.83952	0.0327202	-18530	-18540.1	lnfi+whr_qn	lnfi+whr_qn
uc001aki.2	55	4721	10364	1.13334	0.0206061	1	10	9274.57	9274.28	0.566504	0.451651	-18532.2	-18540.1	lnfi	lnfi
uc001aki.2	55	4721	10364	1.13334	0.0206061	1	1	9276.98	9274.28	5.39117	0.0202389	-18537	-18540.1	whr_qn	whr_qn
uc001akj.2	53	4721	9494	1.03812	0.0195871	3	111	9528.36	9524.25	8.23221	0.0414487	-19022.9	-19040	tg_qn+lnfi+whr_qn	lnfi+tg_qn+whr_qn
uc001akj.2	53	4721	9494	1.03812	0.0195871	2	110	9525.43	9524.25	2.36245	0.306902	-19025.5	-19040	tg_qn+lnfi	lnfi+tg_qn
uc001akj.2	53	4721	9494	1.03812	0.0195871	2	101	9527.12	9524.25	5.7511	0.056385	-19028.9	-19040	tg_qn+whr_qn	tg_qn+whr_qn
uc001akj.2	53	4721	9494	1.03812	0.0195871	1	100	9524.63	9524.25	0.762761	0.382466	-19032.3	-19040	tg_qn	tg_qn
uc001akj.2	53	4721	9494	1.03812	0.0195871	2	11	9527.89	9524.25	7.2809	0.0262405	-19030.4	-19040	lnfi+whr_qn	lnfi+whr_qn
uc001akj.2	53	4721	9494	1.03812	0.0195871	1	10	9524.62	9524.25	0.74743	0.387291	-19032.3	-19040	lnfi	lnfi
uc001akj.2	53	4721	9494	1.03812	0.0195871	1	1	9527.01	9524.25	5.5282	0.0187124	-19037.1	-19040	whr_qn	whr_qn
uc010nzh.1	32	4721	6905	0.755855	0.0236205	3	111	8625.54	8621.7	7.68655	0.0529541	-17217.2	-17234.9	tg_qn+lnfi+whr_qn	lnfi+tg_qn+whr_qn
uc010nzh.1	32	4721	6905	0.755855	0.0236205	2	110	8622.62	8621.7	1.84818	0.396892	-17219.9	-17234.9	tg_qn+lnfi	lnfi+tg_qn
uc010nzh.1	32	4721	6905	0.755855	0.0236205	2	101	8624.49	8621.7	5.57754	0.0614967	-17223.6	-17234.9	tg_qn+whr_qn	tg_qn+whr_qn
uc010nzh.1	32	4721	6905	0.755855	0.0236205	1	100	8621.97	8621.7	0.544644	0.460514	-17227	-17234.9	tg_qn	tg_qn
uc010nzh.1	32	4721	6905	0.755855	0.0236205	2	11	8625.21	8621.7	7.03564	0.0296641	-17225	-17234.9	lnfi+whr_qn	lnfi+whr_qn
uc010nzh.1	32	4721	6905	0.755855	0.0236205	1	10	8622.02	8621.7	0.639192	0.424003	-17227.1	-17234.9	lnfi	lnfi
uc010nzh.1	32	4721	6905	0.755855	0.0236205	1	1	8624.43	8621.7	5.46036	0.0194527	-17231.9	-17234.9	whr_qn	whr_qn
uc001akk.2	125	4721	7335	0.814389	0.00651511	3	111	14256	14253.8	4.39378	0.221963	-28478.2	-28499.2	tg_qn+lnfi+whr_qn	lnfi+tg_qn+whr_qn
uc001akk.2	125	4721	7335	0.814389	0.00651511	2	110	14253.9	14253.8	0.101713	0.950415	-28482.4	-28499.2	tg_qn+lnfi	lnfi+tg_qn
uc001akk.2	125	4721	7335	0.814389	0.00651511	2	101	14256	14253.8	4.25047	0.119405	-28486.6	-28499.2	tg_qn+whr_qn	tg_qn+whr_qn
uc001akk.2	125	4721	7335	0.814389	0.00651511	1	100	14253.9	14253.8	0.0792492	0.778317	-28490.8	-28499.2	tg_qn	tg_qn
[truncated: 148,263 more rows]
