# Supplementary material for: MARV: a tool for genome-wide multi-phenotype analysis of rare variants
Source: BMC Bioinformatics. 2017 Feb 16;18:110. doi: 10.1186/s12859-017-1530-2 (PMC5311849; doi:10.1186/s12859-017-1530-2)
Supplement: Additional file 2: — marv_chr6-10.result. Original results files outputted from MARV from the case study using NFBC1966 data. (RESULT 12614 kb) [file 12859_2017_1530_MOESM2_ESM.result]

Gene	RareCount	N	RareVariantSum	TotalMAF	AverageMAF	PhenotypeCount	Mask	LogLikelihood	nullLogLikelihood	LikelihoodRatio	P.value	BIC	BICnull	Model	sortedModel
uc011dhn.1	47	4721	1086	0.121586	0.00258694	3	111	18481.6	18480.9	1.37376	0.711698	-36929.4	-36953.4	tg_qn+lnfi+whr_qn	lnfi+tg_qn+whr_qn
uc011dhn.1	47	4721	1086	0.121586	0.00258694	2	110	18481	18480.9	0.19702	0.906187	-36936.7	-36953.4	tg_qn+lnfi	lnfi+tg_qn
uc011dhn.1	47	4721	1086	0.121586	0.00258694	2	101	18481.6	18480.9	1.34781	0.509715	-36937.8	-36953.4	tg_qn+whr_qn	tg_qn+whr_qn
uc011dhn.1	47	4721	1086	0.121586	0.00258694	1	100	18481	18480.9	0.166069	0.68363	-36945.1	-36953.4	tg_qn	tg_qn
uc011dhn.1	47	4721	1086	0.121586	0.00258694	2	11	18481.6	18480.9	1.31525	0.51808	-36937.8	-36953.4	lnfi+whr_qn	lnfi+whr_qn
uc011dhn.1	47	4721	1086	0.121586	0.00258694	1	10	18481	18480.9	0.071989	0.788462	-36945	-36953.4	lnfi	lnfi
uc011dhn.1	47	4721	1086	0.121586	0.00258694	1	1	18481.6	18480.9	1.29195	0.255689	-36946.2	-36953.4	whr_qn	whr_qn
uc003msx.2	47	4721	1086	0.121586	0.00258694	3	111	18481.6	18480.9	1.37376	0.711698	-36929.4	-36953.4	tg_qn+lnfi+whr_qn	lnfi+tg_qn+whr_qn
uc003msx.2	47	4721	1086	0.121586	0.00258694	2	110	18481	18480.9	0.19702	0.906187	-36936.7	-36953.4	tg_qn+lnfi	lnfi+tg_qn
uc003msx.2	47	4721	1086	0.121586	0.00258694	2	101	18481.6	18480.9	1.34781	0.509715	-36937.8	-36953.4	tg_qn+whr_qn	tg_qn+whr_qn
uc003msx.2	47	4721	1086	0.121586	0.00258694	1	100	18481	18480.9	0.166069	0.68363	-36945.1	-36953.4	tg_qn	tg_qn
uc003msx.2	47	4721	1086	0.121586	0.00258694	2	11	18481.6	18480.9	1.31525	0.51808	-36937.8	-36953.4	lnfi+whr_qn	lnfi+whr_qn
uc003msx.2	47	4721	1086	0.121586	0.00258694	1	10	18481	18480.9	0.071989	0.788462	-36945	-36953.4	lnfi	lnfi
uc003msx.2	47	4721	1086	0.121586	0.00258694	1	1	18481.6	18480.9	1.29195	0.255689	-36946.2	-36953.4	whr_qn	whr_qn
uc003msy.1	33	4721	894	0.100163	0.00303525	3	111	17283.3	17282.4	1.9183	0.589536	-34532.8	-34556.3	tg_qn+lnfi+whr_qn	lnfi+tg_qn+whr_qn
uc003msy.1	33	4721	894	0.100163	0.00303525	2	110	17282.6	17282.4	0.535961	0.764923	-34539.9	-34556.3	tg_qn+lnfi	lnfi+tg_qn
uc003msy.1	33	4721	894	0.100163	0.00303525	2	101	17283.3	17282.4	1.85532	0.395479	-34541.2	-34556.3	tg_qn+whr_qn	tg_qn+whr_qn
uc003msy.1	33	4721	894	0.100163	0.00303525	1	100	17282.5	17282.4	0.382931	0.536039	-34548.2	-34556.3	tg_qn	tg_qn
uc003msy.1	33	4721	894	0.100163	0.00303525	2	11	17283.3	17282.4	1.81597	0.403336	-34541.1	-34556.3	lnfi+whr_qn	lnfi+whr_qn
uc003msy.1	33	4721	894	0.100163	0.00303525	1	10	17282.5	17282.4	0.332375	0.564264	-34548.1	-34556.3	lnfi	lnfi
uc003msy.1	33	4721	894	0.100163	0.00303525	1	1	17283.2	17282.4	1.69067	0.193512	-34549.5	-34556.3	whr_qn	whr_qn
uc010jne.1	26	4721	2185	0.244584	0.00940706	3	111	12442.8	12442	1.62759	0.65315	-24851.8	-24875.6	tg_qn+lnfi+whr_qn	lnfi+tg_qn+whr_qn
uc010jne.1	26	4721	2185	0.244584	0.00940706	2	110	12442.2	12442	0.284897	0.867232	-24858.9	-24875.6	tg_qn+lnfi	lnfi+tg_qn
uc010jne.1	26	4721	2185	0.244584	0.00940706	2	101	12442.6	12442	1.23255	0.539952	-24859.9	-24875.6	tg_qn+whr_qn	tg_qn+whr_qn
uc010jne.1	26	4721	2185	0.244584	0.00940706	1	100	12442	12442	0.048384	0.825899	-24867.2	-24875.6	tg_qn	tg_qn
uc010jne.1	26	4721	2185	0.244584	0.00940706	2	11	12442.8	12442	1.57354	0.455312	-24860.2	-24875.6	lnfi+whr_qn	lnfi+whr_qn
uc010jne.1	26	4721	2185	0.244584	0.00940706	1	10	12442.1	12442	0.164493	0.685053	-24867.3	-24875.6	lnfi	lnfi
uc010jne.1	26	4721	2185	0.244584	0.00940706	1	1	12442.6	12442	1.20481	0.272363	-24868.3	-24875.6	whr_qn	whr_qn
uc003mtc.1	13	4721	1763	0.19675	0.0151346	3	111	9312.73	9311.85	1.7715	0.621157	-18591.6	-18615.2	tg_qn+lnfi+whr_qn	lnfi+tg_qn+whr_qn
uc003mtc.1	13	4721	1763	0.19675	0.0151346	2	110	9311.96	9311.85	0.221339	0.895235	-18598.5	-18615.2	tg_qn+lnfi	lnfi+tg_qn
uc003mtc.1	13	4721	1763	0.19675	0.0151346	2	101	9312.69	9311.85	1.69194	0.429142	-18600	-18615.2	tg_qn+whr_qn	tg_qn+whr_qn
uc003mtc.1	13	4721	1763	0.19675	0.0151346	1	100	9311.95	9311.85	0.196084	0.6579	-18607	-18615.2	tg_qn	tg_qn
uc003mtc.1	13	4721	1763	0.19675	0.0151346	2	11	9312.69	9311.85	1.67563	0.432655	-18600	-18615.2	lnfi+whr_qn	lnfi+whr_qn
uc003mtc.1	13	4721	1763	0.19675	0.0151346	1	10	9311.86	9311.85	0.0189726	0.890445	-18606.8	-18615.2	lnfi	lnfi
uc003mtc.1	13	4721	1763	0.19675	0.0151346	1	1	9312.67	9311.85	1.63583	0.200899	-18608.4	-18615.2	whr_qn	whr_qn
uc003msz.3	53	4721	3326	0.369989	0.00698093	3	111	14662	14661.3	1.30959	0.726856	-29290.1	-29314.2	tg_qn+lnfi+whr_qn	lnfi+tg_qn+whr_qn
uc003msz.3	53	4721	3326	0.369989	0.00698093	2	110	14661.9	14661.3	1.16358	0.558896	-29298.5	-29314.2	tg_qn+lnfi	lnfi+tg_qn
uc003msz.3	53	4721	3326	0.369989	0.00698093	2	101	14661.5	14661.3	0.266301	0.875334	-29297.6	-29314.2	tg_qn+whr_qn	tg_qn+whr_qn
uc003msz.3	53	4721	3326	0.369989	0.00698093	1	100	14661.4	14661.3	0.194339	0.65933	-29305.9	-29314.2	tg_qn	tg_qn
uc003msz.3	53	4721	3326	0.369989	0.00698093	2	11	14661.7	14661.3	0.804849	0.668697	-29298.1	-29314.2	lnfi+whr_qn	lnfi+whr_qn
uc003msz.3	53	4721	3326	0.369989	0.00698093	1	10	14661.6	14661.3	0.59255	0.441435	-29306.3	-29314.2	lnfi	lnfi
uc003msz.3	53	4721	3326	0.369989	0.00698093	1	1	14661.4	14661.3	0.105778	0.745003	-29305.9	-29314.2	whr_qn	whr_qn
uc003mta.3	53	4721	3326	0.369989	0.00698093	3	111	14662	14661.3	1.30959	0.726856	-29290.1	-29314.2	tg_qn+lnfi+whr_qn	lnfi+tg_qn+whr_qn
uc003mta.3	53	4721	3326	0.369989	0.00698093	2	110	14661.9	14661.3	1.16358	0.558896	-29298.5	-29314.2	tg_qn+lnfi	lnfi+tg_qn
uc003mta.3	53	4721	3326	0.369989	0.00698093	2	101	14661.5	14661.3	0.266301	0.875334	-29297.6	-29314.2	tg_qn+whr_qn	tg_qn+whr_qn
uc003mta.3	53	4721	3326	0.369989	0.00698093	1	100	14661.4	14661.3	0.194339	0.65933	-29305.9	-29314.2	tg_qn	tg_qn
uc003mta.3	53	4721	3326	0.369989	0.00698093	2	11	14661.7	14661.3	0.804849	0.668697	-29298.1	-29314.2	lnfi+whr_qn	lnfi+whr_qn
uc003mta.3	53	4721	3326	0.369989	0.00698093	1	10	14661.6	14661.3	0.59255	0.441435	-29306.3	-29314.2	lnfi	lnfi
uc003mta.3	53	4721	3326	0.369989	0.00698093	1	1	14661.4	14661.3	0.105778	0.745003	-29305.9	-29314.2	whr_qn	whr_qn
uc003mtb.3	53	4721	3326	0.369989	0.00698093	3	111	14662	14661.3	1.30959	0.726856	-29290.1	-29314.2	tg_qn+lnfi+whr_qn	lnfi+tg_qn+whr_qn
uc003mtb.3	53	4721	3326	0.369989	0.00698093	2	110	14661.9	14661.3	1.16358	0.558896	-29298.5	-29314.2	tg_qn+lnfi	lnfi+tg_qn
uc003mtb.3	53	4721	3326	0.369989	0.00698093	2	101	14661.5	14661.3	0.266301	0.875334	-29297.6	-29314.2	tg_qn+whr_qn	tg_qn+whr_qn
uc003mtb.3	53	4721	3326	0.369989	0.00698093	1	100	14661.4	14661.3	0.194339	0.65933	-29305.9	-29314.2	tg_qn	tg_qn
uc003mtb.3	53	4721	3326	0.369989	0.00698093	2	11	14661.7	14661.3	0.804849	0.668697	-29298.1	-29314.2	lnfi+whr_qn	lnfi+whr_qn
uc003mtb.3	53	4721	3326	0.369989	0.00698093	1	10	14661.6	14661.3	0.59255	0.441435	-29306.3	-29314.2	lnfi	lnfi
uc003mtb.3	53	4721	3326	0.369989	0.00698093	1	1	14661.4	14661.3	0.105778	0.745003	-29305.9	-29314.2	whr_qn	whr_qn
uc003mtg.2	2	4721	456	0.0494464	0.0247232	3	111	6458.58	6454.28	8.59811	0.0351401	-12883.3	-12900.1	tg_qn+lnfi+whr_qn	lnfi+tg_qn+whr_qn
uc003mtg.2	2	4721	456	0.0494464	0.0247232	2	110	6458.08	6454.28	7.58639	0.0225235	-12890.8	-12900.1	tg_qn+lnfi	lnfi+tg_qn
uc003mtg.2	2	4721	456	0.0494464	0.0247232	2	101	6457.56	6454.28	6.544	0.0379306	-12889.7	-12900.1	tg_qn+whr_qn	tg_qn+whr_qn
uc003mtg.2	2	4721	456	0.0494464	0.0247232	1	100	6456.82	6454.28	5.07795	0.024232	-12896.7	-12900.1	tg_qn	tg_qn
uc003mtg.2	2	4721	456	0.0494464	0.0247232	2	11	6457.6	6454.28	6.62893	0.0363534	-12889.8	-12900.1	lnfi+whr_qn	lnfi+whr_qn
uc003mtg.2	2	4721	456	0.0494464	0.0247232	1	10	6456.9	6454.28	5.23762	0.0221035	-12896.9	-12900.1	lnfi	lnfi
uc003mtg.2	2	4721	456	0.0494464	0.0247232	1	1	6455.55	6454.28	2.52774	0.11186	-12894.2	-12900.1	whr_qn	whr_qn
uc003mtd.2	555	4721	62485	6.85622	0.0123536	3	111	12470.4	12468.8	3.19803	0.362089	-24907	-24929.2	tg_qn+lnfi+whr_qn	lnfi+tg_qn+whr_qn
uc003mtd.2	555	4721	62485	6.85622	0.0123536	2	110	12470	12468.8	2.3861	0.303295	-24914.6	-24929.2	tg_qn+lnfi	lnfi+tg_qn
uc003mtd.2	555	4721	62485	6.85622	0.0123536	2	101	12470.3	12468.8	3.01878	0.221044	-24915.3	-24929.2	tg_qn+whr_qn	tg_qn+whr_qn
uc003mtd.2	555	4721	62485	6.85622	0.0123536	1	100	12469.9	12468.8	2.0924	0.148033	-24922.8	-24929.2	tg_qn	tg_qn
uc003mtd.2	555	4721	62485	6.85622	0.0123536	2	11	12469.9	12468.8	2.11072	0.348067	-24914.4	-24929.2	lnfi+whr_qn	lnfi+whr_qn
uc003mtd.2	555	4721	62485	6.85622	0.0123536	1	10	12469.3	12468.8	1.04867	0.305814	-24921.8	-24929.2	lnfi	lnfi
uc003mtd.2	555	4721	62485	6.85622	0.0123536	1	1	12469.5	12468.8	1.44192	0.229829	-24922.2	-24929.2	whr_qn	whr_qn
uc003mte.2	555	4721	62485	6.85622	0.0123536	3	111	12470.4	12468.8	3.19803	0.362089	-24907	-24929.2	tg_qn+lnfi+whr_qn	lnfi+tg_qn+whr_qn
uc003mte.2	555	4721	62485	6.85622	0.0123536	2	110	12470	12468.8	2.3861	0.303295	-24914.6	-24929.2	tg_qn+lnfi	lnfi+tg_qn
uc003mte.2	555	4721	62485	6.85622	0.0123536	2	101	12470.3	12468.8	3.01878	0.221044	-24915.3	-24929.2	tg_qn+whr_qn	tg_qn+whr_qn
uc003mte.2	555	4721	62485	6.85622	0.0123536	1	100	12469.9	12468.8	2.0924	0.148033	-24922.8	-24929.2	tg_qn	tg_qn
uc003mte.2	555	4721	62485	6.85622	0.0123536	2	11	12469.9	12468.8	2.11072	0.348067	-24914.4	-24929.2	lnfi+whr_qn	lnfi+whr_qn
uc003mte.2	555	4721	62485	6.85622	0.0123536	1	10	12469.3	12468.8	1.04867	0.305814	-24921.8	-24929.2	lnfi	lnfi
uc003mte.2	555	4721	62485	6.85622	0.0123536	1	1	12469.5	12468.8	1.44192	0.229829	-24922.2	-24929.2	whr_qn	whr_qn
uc011dho.1	555	4721	62485	6.85622	0.0123536	3	111	12470.4	12468.8	3.19803	0.362089	-24907	-24929.2	tg_qn+lnfi+whr_qn	lnfi+tg_qn+whr_qn
uc011dho.1	555	4721	62485	6.85622	0.0123536	2	110	12470	12468.8	2.3861	0.303295	-24914.6	-24929.2	tg_qn+lnfi	lnfi+tg_qn
uc011dho.1	555	4721	62485	6.85622	0.0123536	2	101	12470.3	12468.8	3.01878	0.221044	-24915.3	-24929.2	tg_qn+whr_qn	tg_qn+whr_qn
uc011dho.1	555	4721	62485	6.85622	0.0123536	1	100	12469.9	12468.8	2.0924	0.148033	-24922.8	-24929.2	tg_qn	tg_qn
uc011dho.1	555	4721	62485	6.85622	0.0123536	2	11	12469.9	12468.8	2.11072	0.348067	-24914.4	-24929.2	lnfi+whr_qn	lnfi+whr_qn
uc011dho.1	555	4721	62485	6.85622	0.0123536	1	10	12469.3	12468.8	1.04867	0.305814	-24921.8	-24929.2	lnfi	lnfi
uc011dho.1	555	4721	62485	6.85622	0.0123536	1	1	12469.5	12468.8	1.44192	0.229829	-24922.2	-24929.2	whr_qn	whr_qn
uc003mth.1	3	4721	533	0.0592117	0.0197372	3	111	6969.52	6968.74	1.57371	0.665365	-13905.2	-13929	tg_qn+lnfi+whr_qn	lnfi+tg_qn+whr_qn
uc003mth.1	3	4721	533	0.0592117	0.0197372	2	110	6969.16	6968.74	0.852103	0.653083	-13912.9	-13929	tg_qn+lnfi	lnfi+tg_qn
uc003mth.1	3	4721	533	0.0592117	0.0197372	2	101	6969.51	6968.74	1.54026	0.462953	-13913.6	-13929	tg_qn+whr_qn	tg_qn+whr_qn
uc003mth.1	3	4721	533	0.0592117	0.0197372	1	100	6969.13	6968.74	0.779511	0.377291	-13921.3	-13929	tg_qn	tg_qn
uc003mth.1	3	4721	533	0.0592117	0.0197372	2	11	6969.31	6968.74	1.15614	0.560979	-13913.2	-13929	lnfi+whr_qn	lnfi+whr_qn
uc003mth.1	3	4721	533	0.0592117	0.0197372	1	10	6968.88	6968.74	0.289153	0.590764	-13920.8	-13929	lnfi	lnfi
uc003mth.1	3	4721	533	0.0592117	0.0197372	1	1	6969.25	6968.74	1.02647	0.310988	-13921.6	-13929	whr_qn	whr_qn
uc003mti.1	12	4721	1811	0.200582	0.0167152	3	111	8847.28	8845.59	3.36706	0.338417	-17660.7	-17682.7	tg_qn+lnfi+whr_qn	lnfi+tg_qn+whr_qn
uc003mti.1	12	4721	1811	0.200582	0.0167152	2	110	8846.19	8845.59	1.18272	0.553573	-17667	-17682.7	tg_qn+lnfi	lnfi+tg_qn
uc003mti.1	12	4721	1811	0.200582	0.0167152	2	101	8846.48	8845.59	1.76375	0.414007	-17667.6	-17682.7	tg_qn+whr_qn	tg_qn+whr_qn
uc003mti.1	12	4721	1811	0.200582	0.0167152	1	100	8845.6	8845.59	0.0148971	0.902856	-17674.3	-17682.7	tg_qn	tg_qn
uc003mti.1	12	4721	1811	0.200582	0.0167152	2	11	8847.25	8845.59	3.32098	0.190046	-17669.1	-17682.7	lnfi+whr_qn	lnfi+whr_qn
uc003mti.1	12	4721	1811	0.200582	0.0167152	1	10	8846.11	8845.59	1.04021	0.307773	-17675.3	-17682.7	lnfi	lnfi
uc003mti.1	12	4721	1811	0.200582	0.0167152	1	1	8846.43	8845.59	1.67783	0.195213	-17675.9	-17682.7	whr_qn	whr_qn
uc011dhp.1	454	4721	45574	5.04711	0.011117	3	111	14104.5	14104.4	0.317824	0.956642	-28175.2	-28200.3	tg_qn+lnfi+whr_qn	lnfi+tg_qn+whr_qn
uc011dhp.1	454	4721	45574	5.04711	0.011117	2	110	14104.4	14104.4	0.174391	0.916498	-28183.5	-28200.3	tg_qn+lnfi	lnfi+tg_qn
uc011dhp.1	454	4721	45574	5.04711	0.011117	2	101	14104.5	14104.4	0.258634	0.878695	-28183.6	-28200.3	tg_qn+whr_qn	tg_qn+whr_qn
uc011dhp.1	454	4721	45574	5.04711	0.011117	1	100	14104.4	14104.4	0.0929506	0.760459	-28191.9	-28200.3	tg_qn	tg_qn
uc011dhp.1	454	4721	45574	5.04711	0.011117	2	11	14104.5	14104.4	0.285282	0.867065	-28183.6	-28200.3	lnfi+whr_qn	lnfi+whr_qn
uc011dhp.1	454	4721	45574	5.04711	0.011117	1	10	14104.4	14104.4	0.129591	0.718857	-28191.9	-28200.3	lnfi	lnfi
uc011dhp.1	454	4721	45574	5.04711	0.011117	1	1	14104.5	14104.4	0.199806	0.654877	-28192	-28200.3	whr_qn	whr_qn
uc010jnf.1	454	4721	45574	5.04711	0.011117	3	111	14104.5	14104.4	0.317824	0.956642	-28175.2	-28200.3	tg_qn+lnfi+whr_qn	lnfi+tg_qn+whr_qn
uc010jnf.1	454	4721	45574	5.04711	0.011117	2	110	14104.4	14104.4	0.174391	0.916498	-28183.5	-28200.3	tg_qn+lnfi	lnfi+tg_qn
uc010jnf.1	454	4721	45574	5.04711	0.011117	2	101	14104.5	14104.4	0.258634	0.878695	-28183.6	-28200.3	tg_qn+whr_qn	tg_qn+whr_qn
uc010jnf.1	454	4721	45574	5.04711	0.011117	1	100	14104.4	14104.4	0.0929506	0.760459	-28191.9	-28200.3	tg_qn	tg_qn
uc010jnf.1	454	4721	45574	5.04711	0.011117	2	11	14104.5	14104.4	0.285282	0.867065	-28183.6	-28200.3	lnfi+whr_qn	lnfi+whr_qn
uc010jnf.1	454	4721	45574	5.04711	0.011117	1	10	14104.4	14104.4	0.129591	0.718857	-28191.9	-28200.3	lnfi	lnfi
uc010jnf.1	454	4721	45574	5.04711	0.011117	1	1	14104.5	14104.4	0.199806	0.654877	-28192	-28200.3	whr_qn	whr_qn
uc003mtj.2	454	4721	45574	5.04711	0.011117	3	111	14104.5	14104.4	0.317824	0.956642	-28175.2	-28200.3	tg_qn+lnfi+whr_qn	lnfi+tg_qn+whr_qn
uc003mtj.2	454	4721	45574	5.04711	0.011117	2	110	14104.4	14104.4	0.174391	0.916498	-28183.5	-28200.3	tg_qn+lnfi	lnfi+tg_qn
uc003mtj.2	454	4721	45574	5.04711	0.011117	2	101	14104.5	14104.4	0.258634	0.878695	-28183.6	-28200.3	tg_qn+whr_qn	tg_qn+whr_qn
uc003mtj.2	454	4721	45574	5.04711	0.011117	1	100	14104.4	14104.4	0.0929506	0.760459	-28191.9	-28200.3	tg_qn	tg_qn
uc003mtj.2	454	4721	45574	5.04711	0.011117	2	11	14104.5	14104.4	0.285282	0.867065	-28183.6	-28200.3	lnfi+whr_qn	lnfi+whr_qn
uc003mtj.2	454	4721	45574	5.04711	0.011117	1	10	14104.4	14104.4	0.129591	0.718857	-28191.9	-28200.3	lnfi	lnfi
uc003mtj.2	454	4721	45574	5.04711	0.011117	1	1	14104.5	14104.4	0.199806	0.654877	-28192	-28200.3	whr_qn	whr_qn
uc003mtk.1	85	4721	4970	0.543346	0.0063923	3	111	15664.8	15663.7	2.24535	0.523071	-31295.8	-31319	tg_qn+lnfi+whr_qn	lnfi+tg_qn+whr_qn
uc003mtk.1	85	4721	4970	0.543346	0.0063923	2	110	15664.8	15663.7	2.19213	0.334183	-31304.2	-31319	tg_qn+lnfi	lnfi+tg_qn
uc003mtk.1	85	4721	4970	0.543346	0.0063923	2	101	15664.1	15663.7	0.798599	0.67079	-31302.9	-31319	tg_qn+whr_qn	tg_qn+whr_qn
uc003mtk.1	85	4721	4970	0.543346	0.0063923	1	100	15664.1	15663.7	0.78668	0.375106	-31311.3	-31319	tg_qn	tg_qn
uc003mtk.1	85	4721	4970	0.543346	0.0063923	2	11	15664.1	15663.7	0.751953	0.686618	-31302.8	-31319	lnfi+whr_qn	lnfi+whr_qn
uc003mtk.1	85	4721	4970	0.543346	0.0063923	1	10	15664	15663.7	0.614376	0.433145	-31311.1	-31319	lnfi	lnfi
uc003mtk.1	85	4721	4970	0.543346	0.0063923	1	1	15663.7	15663.7	0.0524465	0.81886	-31310.6	-31319	whr_qn	whr_qn
uc003mtl.3	5	4721	853	0.0996932	0.0199386	3	111	7836.41	7834.76	3.31103	0.34611	-15639	-15661.1	tg_qn+lnfi+whr_qn	lnfi+tg_qn+whr_qn
uc003mtl.3	5	4721	853	0.0996932	0.0199386	2	110	7836.39	7834.76	3.26189	0.195745	-15647.4	-15661.1	tg_qn+lnfi	lnfi+tg_qn
uc003mtl.3	5	4721	853	0.0996932	0.0199386	2	101	7835.81	7834.76	2.09813	0.350265	-15646.2	-15661.1	tg_qn+whr_qn	tg_qn+whr_qn
uc003mtl.3	5	4721	853	0.0996932	0.0199386	1	100	7835.8	7834.76	2.08441	0.14881	-15654.7	-15661.1	tg_qn	tg_qn
uc003mtl.3	5	4721	853	0.0996932	0.0199386	2	11	7834.96	7834.76	0.411893	0.813876	-15644.5	-15661.1	lnfi+whr_qn	lnfi+whr_qn
uc003mtl.3	5	4721	853	0.0996932	0.0199386	1	10	7834.88	7834.76	0.240061	0.624162	-15652.8	-15661.1	lnfi	lnfi
uc003mtl.3	5	4721	853	0.0996932	0.0199386	1	1	7834.81	7834.76	0.104093	0.746972	-15652.7	-15661.1	whr_qn	whr_qn
uc003mtm.2	19	4721	888	0.10157	0.00534578	3	111	12951.7	12951.1	1.16483	0.761451	-25869.6	-25893.8	tg_qn+lnfi+whr_qn	lnfi+tg_qn+whr_qn
uc003mtm.2	19	4721	888	0.10157	0.00534578	2	110	12951.7	12951.1	1.10593	0.575242	-25878	-25893.8	tg_qn+lnfi	lnfi+tg_qn
uc003mtm.2	19	4721	888	0.10157	0.00534578	2	101	12951.6	12951.1	0.891228	0.640431	-25877.8	-25893.8	tg_qn+whr_qn	tg_qn+whr_qn
uc003mtm.2	19	4721	888	0.10157	0.00534578	1	100	12951.6	12951.1	0.852049	0.355973	-25886.2	-25893.8	tg_qn	tg_qn
uc003mtm.2	19	4721	888	0.10157	0.00534578	2	11	12951.2	12951.1	0.149245	0.928094	-25877.1	-25893.8	lnfi+whr_qn	lnfi+whr_qn
uc003mtm.2	19	4721	888	0.10157	0.00534578	1	10	12951.2	12951.1	0.0358553	0.849815	-25885.4	-25893.8	lnfi	lnfi
uc003mtm.2	19	4721	888	0.10157	0.00534578	1	1	12951.2	12951.1	0.0952876	0.75756	-25885.5	-25893.8	whr_qn	whr_qn
uc003mtn.2	19	4721	888	0.10157	0.00534578	3	111	12951.7	12951.1	1.16483	0.761451	-25869.6	-25893.8	tg_qn+lnfi+whr_qn	lnfi+tg_qn+whr_qn
uc003mtn.2	19	4721	888	0.10157	0.00534578	2	110	12951.7	12951.1	1.10593	0.575242	-25878	-25893.8	tg_qn+lnfi	lnfi+tg_qn
uc003mtn.2	19	4721	888	0.10157	0.00534578	2	101	12951.6	12951.1	0.891228	0.640431	-25877.8	-25893.8	tg_qn+whr_qn	tg_qn+whr_qn
uc003mtn.2	19	4721	888	0.10157	0.00534578	1	100	12951.6	12951.1	0.852049	0.355973	-25886.2	-25893.8	tg_qn	tg_qn
uc003mtn.2	19	4721	888	0.10157	0.00534578	2	11	12951.2	12951.1	0.149245	0.928094	-25877.1	-25893.8	lnfi+whr_qn	lnfi+whr_qn
uc003mtn.2	19	4721	888	0.10157	0.00534578	1	10	12951.2	12951.1	0.0358553	0.849815	-25885.4	-25893.8	lnfi	lnfi
uc003mtn.2	19	4721	888	0.10157	0.00534578	1	1	12951.2	12951.1	0.0952876	0.75756	-25885.5	-25893.8	whr_qn	whr_qn
uc003mto.2	74	4721	5707	0.640354	0.00865343	3	111	14745.5	14745.1	0.698554	0.873544	-29457.1	-29481.8	tg_qn+lnfi+whr_qn	lnfi+tg_qn+whr_qn
uc003mto.2	74	4721	5707	0.640354	0.00865343	2	110	14745.4	14745.1	0.564182	0.754205	-29465.5	-29481.8	tg_qn+lnfi	lnfi+tg_qn
uc003mto.2	74	4721	5707	0.640354	0.00865343	2	101	14745.4	14745.1	0.591313	0.744043	-29465.5	-29481.8	tg_qn+whr_qn	tg_qn+whr_qn
uc003mto.2	74	4721	5707	0.640354	0.00865343	1	100	14745.4	14745.1	0.424982	0.514461	-29473.8	-29481.8	tg_qn	tg_qn
uc003mto.2	74	4721	5707	0.640354	0.00865343	2	11	14745.4	14745.1	0.503712	0.777357	-29465.4	-29481.8	lnfi+whr_qn	lnfi+whr_qn
uc003mto.2	74	4721	5707	0.640354	0.00865343	1	10	14745.3	14745.1	0.329611	0.565888	-29473.7	-29481.8	lnfi	lnfi
uc003mto.2	74	4721	5707	0.640354	0.00865343	1	1	14745.3	14745.1	0.26107	0.609386	-29473.6	-29481.8	whr_qn	whr_qn
uc003mtp.2	6	4721	500	0.0591301	0.00985501	3	111	11555.8	11555	1.51487	0.678843	-23077.7	-23101.6	tg_qn+lnfi+whr_qn	lnfi+tg_qn+whr_qn
uc003mtp.2	6	4721	500	0.0591301	0.00985501	2	110	11555.8	11555	1.48535	0.475838	-23086.1	-23101.6	tg_qn+lnfi	lnfi+tg_qn
uc003mtp.2	6	4721	500	0.0591301	0.00985501	2	101	11555.8	11555	1.50325	0.471599	-23086.1	-23101.6	tg_qn+whr_qn	tg_qn+whr_qn
uc003mtp.2	6	4721	500	0.0591301	0.00985501	1	100	11555.7	11555	1.47236	0.224974	-23094.6	-23101.6	tg_qn	tg_qn
uc003mtp.2	6	4721	500	0.0591301	0.00985501	2	11	11555.2	11555	0.349526	0.839656	-23085	-23101.6	lnfi+whr_qn	lnfi+whr_qn
uc003mtp.2	6	4721	500	0.0591301	0.00985501	1	10	11555.1	11555	0.262749	0.608238	-23093.4	-23101.6	lnfi	lnfi
uc003mtp.2	6	4721	500	0.0591301	0.00985501	1	1	11555.1	11555	0.143633	0.704695	-23093.2	-23101.6	whr_qn	whr_qn
uc003mtr.2	4	4721	183	0.019642	0.00491051	3	111	11898.7	11896.7	3.95765	0.266074	-23763.6	-23785	tg_qn+lnfi+whr_qn	lnfi+tg_qn+whr_qn
uc003mtr.2	4	4721	183	0.019642	0.00491051	2	110	11898.7	11896.7	3.9323	0.139995	-23772	-23785	tg_qn+lnfi	lnfi+tg_qn
uc003mtr.2	4	4721	183	0.019642	0.00491051	2	101	11898.4	11896.7	3.29382	0.192645	-23771.4	-23785	tg_qn+whr_qn	tg_qn+whr_qn
uc003mtr.2	4	4721	183	0.019642	0.00491051	1	100	11898.4	11896.7	3.22034	0.0727287	-23779.8	-23785	tg_qn	tg_qn
uc003mtr.2	4	4721	183	0.019642	0.00491051	2	11	11897.8	11896.7	2.18004	0.336209	-23770.3	-23785	lnfi+whr_qn	lnfi+whr_qn
uc003mtr.2	4	4721	183	0.019642	0.00491051	1	10	11897.8	11896.7	2.07647	0.149585	-23778.7	-23785	lnfi	lnfi
uc003mtr.2	4	4721	183	0.019642	0.00491051	1	1	11896.9	11896.7	0.342571	0.558349	-23776.9	-23785	whr_qn	whr_qn
uc003mtq.2	1826	4721	137929	15.1631	0.00830402	3	111	15694.4	15692	4.81128	0.186149	-31355	-31375.6	tg_qn+lnfi+whr_qn	lnfi+tg_qn+whr_qn
uc003mtq.2	1826	4721	137929	15.1631	0.00830402	2	110	15694.4	15692	4.78991	0.0911766	-31363.5	-31375.6	tg_qn+lnfi	lnfi+tg_qn
uc003mtq.2	1826	4721	137929	15.1631	0.00830402	2	101	15693.6	15692	3.07781	0.214616	-31361.8	-31375.6	tg_qn+whr_qn	tg_qn+whr_qn
uc003mtq.2	1826	4721	137929	15.1631	0.00830402	1	100	15693.6	15692	3.04923	0.0807755	-31370.2	-31375.6	tg_qn	tg_qn
uc003mtq.2	1826	4721	137929	15.1631	0.00830402	2	11	15693.8	15692	3.49159	0.174506	-31362.2	-31375.6	lnfi+whr_qn	lnfi+whr_qn
uc003mtq.2	1826	4721	137929	15.1631	0.00830402	1	10	15693.8	15692	3.46984	0.0624973	-31370.6	-31375.6	lnfi	lnfi
uc003mtq.2	1826	4721	137929	15.1631	0.00830402	1	1	15692.1	15692	0.18892	0.663817	-31367.3	-31375.6	whr_qn	whr_qn
uc003mts.1	127	4721	8514	0.932127	0.00733959	3	111	12699.5	12698.6	1.70503	0.635817	-25365.1	-25388.8	tg_qn+lnfi+whr_qn	lnfi+tg_qn+whr_qn
uc003mts.1	127	4721	8514	0.932127	0.00733959	2	110	12699	12698.6	0.802081	0.669623	-25372.6	-25388.8	tg_qn+lnfi	lnfi+tg_qn
uc003mts.1	127	4721	8514	0.932127	0.00733959	2	101	12699	12698.6	0.71412	0.699731	-25372.5	-25388.8	tg_qn+whr_qn	tg_qn+whr_qn
uc003mts.1	127	4721	8514	0.932127	0.00733959	1	100	12698.6	12698.6	0.0304008	0.861584	-25380.3	-25388.8	tg_qn	tg_qn
uc003mts.1	127	4721	8514	0.932127	0.00733959	2	11	12699.5	12698.6	1.68809	0.429967	-25373.5	-25388.8	lnfi+whr_qn	lnfi+whr_qn
uc003mts.1	127	4721	8514	0.932127	0.00733959	1	10	12699	12698.6	0.754334	0.385108	-25381	-25388.8	lnfi	lnfi
uc003mts.1	127	4721	8514	0.932127	0.00733959	1	1	12698.9	12698.6	0.624209	0.429488	-25380.9	-25388.8	whr_qn	whr_qn
uc003mtt.1	54	4721	1601	0.172595	0.00319621	3	111	14594	14592.2	3.52754	0.317207	-29154.1	-29175.9	tg_qn+lnfi+whr_qn	lnfi+tg_qn+whr_qn
uc003mtt.1	54	4721	1601	0.172595	0.00319621	2	110	14592.7	14592.2	1.02639	0.598581	-29160	-29175.9	tg_qn+lnfi	lnfi+tg_qn
uc003mtt.1	54	4721	1601	0.172595	0.00319621	2	101	14593.2	14592.2	2.07382	0.354548	-29161.1	-29175.9	tg_qn+whr_qn	tg_qn+whr_qn
uc003mtt.1	54	4721	1601	0.172595	0.00319621	1	100	14592.2	14592.2	0.0153973	0.901247	-29167.5	-29175.9	tg_qn	tg_qn
uc003mtt.1	54	4721	1601	0.172595	0.00319621	2	11	14594	14592.2	3.50742	0.173131	-29162.5	-29175.9	lnfi+whr_qn	lnfi+whr_qn
uc003mtt.1	54	4721	1601	0.172595	0.00319621	1	10	14592.7	14592.2	0.929752	0.334927	-29168.4	-29175.9	lnfi	lnfi
uc003mtt.1	54	4721	1601	0.172595	0.00319621	1	1	14593.2	14592.2	1.95686	0.161849	-29169.4	-29175.9	whr_qn	whr_qn
uc003mtu.1	219	4721	14937	1.67059	0.00762828	3	111	14314	14312.3	3.46173	0.325759	-28594.2	-28616.1	tg_qn+lnfi+whr_qn	lnfi+tg_qn+whr_qn
uc003mtu.1	219	4721	14937	1.67059	0.00762828	2	110	14312.9	14312.3	1.20368	0.547804	-28600.4	-28616.1	tg_qn+lnfi	lnfi+tg_qn
uc003mtu.1	219	4721	14937	1.67059	0.00762828	2	101	14313.3	14312.3	2.14933	0.341411	-28601.3	-28616.1	tg_qn+whr_qn	tg_qn+whr_qn
uc003mtu.1	219	4721	14937	1.67059	0.00762828	1	100	14312.4	14312.3	0.288469	0.591203	-28607.9	-28616.1	tg_qn	tg_qn
uc003mtu.1	219	4721	14937	1.67059	0.00762828	2	11	14313.9	14312.3	3.34392	0.187878	-28602.5	-28616.1	lnfi+whr_qn	lnfi+whr_qn
uc003mtu.1	219	4721	14937	1.67059	0.00762828	1	10	14312.8	14312.3	1.166	0.280224	-28608.8	-28616.1	lnfi	lnfi
uc003mtu.1	219	4721	14937	1.67059	0.00762828	1	1	14313	14312.3	1.5657	0.210833	-28609.2	-28616.1	whr_qn	whr_qn
uc003mtv.2	91	4721	8264	0.946227	0.0103981	3	111	11162.1	11161	2.29225	0.514008	-22290.4	-22313.5	tg_qn+lnfi+whr_qn	lnfi+tg_qn+whr_qn
uc003mtv.2	91	4721	8264	0.946227	0.0103981	2	110	11161.6	11161	1.19221	0.550954	-22297.7	-22313.5	tg_qn+lnfi	lnfi+tg_qn
uc003mtv.2	91	4721	8264	0.946227	0.0103981	2	101	11161.8	11161	1.63985	0.440465	-22298.2	-22313.5	tg_qn+whr_qn	tg_qn+whr_qn
uc003mtv.2	91	4721	8264	0.946227	0.0103981	1	100	11161.3	11161	0.733914	0.391617	-22305.7	-22313.5	tg_qn	tg_qn
uc003mtv.2	91	4721	8264	0.946227	0.0103981	2	11	11161.9	11161	1.83355	0.399806	-22298.4	-22313.5	lnfi+whr_qn	lnfi+whr_qn
uc003mtv.2	91	4721	8264	0.946227	0.0103981	1	10	11161.4	11161	0.880088	0.348178	-22305.9	-22313.5	lnfi	lnfi
uc003mtv.2	91	4721	8264	0.946227	0.0103981	1	1	11161.3	11161	0.620211	0.430969	-22305.6	-22313.5	whr_qn	whr_qn
uc003mtw.2	31	4721	1011	0.109561	0.00353422	3	111	16693.4	16691.5	3.76682	0.28777	-33353	-33374.6	tg_qn+lnfi+whr_qn	lnfi+tg_qn+whr_qn
uc003mtw.2	31	4721	1011	0.109561	0.00353422	2	110	16691.5	16691.5	0.0283139	0.985943	-33357.7	-33374.6	tg_qn+lnfi	lnfi+tg_qn
uc003mtw.2	31	4721	1011	0.109561	0.00353422	2	101	16693.4	16691.5	3.71263	0.156247	-33361.4	-33374.6	tg_qn+whr_qn	tg_qn+whr_qn
uc003mtw.2	31	4721	1011	0.109561	0.00353422	1	100	16691.5	16691.5	0.0219684	0.882171	-33366.2	-33374.6	tg_qn	tg_qn
uc003mtw.2	31	4721	1011	0.109561	0.00353422	2	11	16693.4	16691.5	3.74588	0.153672	-33361.4	-33374.6	lnfi+whr_qn	lnfi+whr_qn
uc003mtw.2	31	4721	1011	0.109561	0.00353422	1	10	16691.5	16691.5	0.011808	0.913468	-33366.2	-33374.6	lnfi	lnfi
uc003mtw.2	31	4721	1011	0.109561	0.00353422	1	1	16693.4	16691.5	3.66085	0.0557051	-33369.8	-33374.6	whr_qn	whr_qn
uc003mtx.3	48	4721	2454	0.265751	0.00553649	3	111	14339	14338.3	1.40181	0.70511	-28644.2	-28668.2	tg_qn+lnfi+whr_qn	lnfi+tg_qn+whr_qn
uc003mtx.3	48	4721	2454	0.265751	0.00553649	2	110	14339	14338.3	1.39278	0.49838	-28652.6	-28668.2	tg_qn+lnfi	lnfi+tg_qn
uc003mtx.3	48	4721	2454	0.265751	0.00553649	2	101	14338.8	14338.3	0.942616	0.624185	-28652.2	-28668.2	tg_qn+whr_qn	tg_qn+whr_qn
uc003mtx.3	48	4721	2454	0.265751	0.00553649	1	100	14338.8	14338.3	0.91721	0.338209	-28660.6	-28668.2	tg_qn	tg_qn
uc003mtx.3	48	4721	2454	0.265751	0.00553649	2	11	14338.8	14338.3	0.999958	0.606543	-28652.3	-28668.2	lnfi+whr_qn	lnfi+whr_qn
uc003mtx.3	48	4721	2454	0.265751	0.00553649	1	10	14338.8	14338.3	0.978269	0.322626	-28660.7	-28668.2	lnfi	lnfi
uc003mtx.3	48	4721	2454	0.265751	0.00553649	1	1	14338.4	14338.3	0.098422	0.753732	-28659.8	-28668.2	whr_qn	whr_qn
uc003mty.3	267	4721	26937	2.92827	0.0109673	3	111	14686.6	14685.8	1.4191	0.701063	-29339.3	-29363.2	tg_qn+lnfi+whr_qn	lnfi+tg_qn+whr_qn
uc003mty.3	267	4721	26937	2.92827	0.0109673	2	110	14686.6	14685.8	1.40411	0.495566	-29347.7	-29363.2	tg_qn+lnfi	lnfi+tg_qn
uc003mty.3	267	4721	26937	2.92827	0.0109673	2	101	14685.9	14685.8	0.197389	0.906019	-29346.5	-29363.2	tg_qn+whr_qn	tg_qn+whr_qn
uc003mty.3	267	4721	26937	2.92827	0.0109673	1	100	14685.9	14685.8	0.147574	0.700864	-29354.9	-29363.2	tg_qn	tg_qn
uc003mty.3	267	4721	26937	2.92827	0.0109673	2	11	14686.3	14685.8	0.846122	0.655039	-29347.2	-29363.2	lnfi+whr_qn	lnfi+whr_qn
uc003mty.3	267	4721	26937	2.92827	0.0109673	1	10	14686.3	14685.8	0.830681	0.362076	-29355.6	-29363.2	lnfi	lnfi
uc003mty.3	267	4721	26937	2.92827	0.0109673	1	1	14685.9	14685.8	0.0285884	0.865733	-29354.8	-29363.2	whr_qn	whr_qn
uc003mtz.2	50	4721	3348	0.371196	0.00742391	3	111	16366.2	16364.3	3.79666	0.284275	-32698.6	-32720.2	tg_qn+lnfi+whr_qn	lnfi+tg_qn+whr_qn
uc003mtz.2	50	4721	3348	0.371196	0.00742391	2	110	16365.8	16364.3	2.9752	0.225914	-32706.3	-32720.2	tg_qn+lnfi	lnfi+tg_qn
uc003mtz.2	50	4721	3348	0.371196	0.00742391	2	101	16365.7	16364.3	2.7468	0.253244	-32706	-32720.2	tg_qn+whr_qn	tg_qn+whr_qn
uc003mtz.2	50	4721	3348	0.371196	0.00742391	1	100	16365.2	16364.3	1.64424	0.199744	-32713.4	-32720.2	tg_qn	tg_qn
uc003mtz.2	50	4721	3348	0.371196	0.00742391	2	11	16366	16364.3	3.35301	0.187027	-32706.6	-32720.2	lnfi+whr_qn	lnfi+whr_qn
uc003mtz.2	50	4721	3348	0.371196	0.00742391	1	10	16365.5	16364.3	2.37041	0.123655	-32714.1	-32720.2	lnfi	lnfi
uc003mtz.2	50	4721	3348	0.371196	0.00742391	1	1	16365.1	16364.3	1.58482	0.208067	-32713.3	-32720.2	whr_qn	whr_qn
uc003mua.2	50	4721	3348	0.371196	0.00742391	3	111	16366.2	16364.3	3.79666	0.284275	-32698.6	-32720.2	tg_qn+lnfi+whr_qn	lnfi+tg_qn+whr_qn
uc003mua.2	50	4721	3348	0.371196	0.00742391	2	110	16365.8	16364.3	2.9752	0.225914	-32706.3	-32720.2	tg_qn+lnfi	lnfi+tg_qn
uc003mua.2	50	4721	3348	0.371196	0.00742391	2	101	16365.7	16364.3	2.7468	0.253244	-32706	-32720.2	tg_qn+whr_qn	tg_qn+whr_qn
uc003mua.2	50	4721	3348	0.371196	0.00742391	1	100	16365.2	16364.3	1.64424	0.199744	-32713.4	-32720.2	tg_qn	tg_qn
uc003mua.2	50	4721	3348	0.371196	0.00742391	2	11	16366	16364.3	3.35301	0.187027	-32706.6	-32720.2	lnfi+whr_qn	lnfi+whr_qn
uc003mua.2	50	4721	3348	0.371196	0.00742391	1	10	16365.5	16364.3	2.37041	0.123655	-32714.1	-32720.2	lnfi	lnfi
uc003mua.2	50	4721	3348	0.371196	0.00742391	1	1	16365.1	16364.3	1.58482	0.208067	-32713.3	-32720.2	whr_qn	whr_qn
uc003mub.2	15	4721	327	0.0353315	0.00235543	3	111	14066.5	14066.1	0.817237	0.84534	-28099.2	-28123.8	tg_qn+lnfi+whr_qn	lnfi+tg_qn+whr_qn
uc003mub.2	15	4721	327	0.0353315	0.00235543	2	110	14066.4	14066.1	0.44765	0.799455	-28107.3	-28123.8	tg_qn+lnfi	lnfi+tg_qn
uc003mub.2	15	4721	327	0.0353315	0.00235543	2	101	14066.3	14066.1	0.286806	0.866405	-28107.2	-28123.8	tg_qn+whr_qn	tg_qn+whr_qn
uc003mub.2	15	4721	327	0.0353315	0.00235543	1	100	14066.1	14066.1	0.016855	0.896704	-28115.4	-28123.8	tg_qn	tg_qn
uc003mub.2	15	4721	327	0.0353315	0.00235543	2	11	14066.5	14066.1	0.780241	0.676975	-28107.7	-28123.8	lnfi+whr_qn	lnfi+whr_qn
uc003mub.2	15	4721	327	0.0353315	0.00235543	1	10	14066.3	14066.1	0.384115	0.535409	-28115.7	-28123.8	lnfi	lnfi
uc003mub.2	15	4721	327	0.0353315	0.00235543	1	1	14066.3	14066.1	0.258923	0.610861	-28115.6	-28123.8	whr_qn	whr_qn
uc003muc.2	15	4721	327	0.0353315	0.00235543	3	111	14066.5	14066.1	0.817237	0.84534	-28099.2	-28123.8	tg_qn+lnfi+whr_qn	lnfi+tg_qn+whr_qn
uc003muc.2	15	4721	327	0.0353315	0.00235543	2	110	14066.4	14066.1	0.44765	0.799455	-28107.3	-28123.8	tg_qn+lnfi	lnfi+tg_qn
uc003muc.2	15	4721	327	0.0353315	0.00235543	2	101	14066.3	14066.1	0.286806	0.866405	-28107.2	-28123.8	tg_qn+whr_qn	tg_qn+whr_qn
uc003muc.2	15	4721	327	0.0353315	0.00235543	1	100	14066.1	14066.1	0.016855	0.896704	-28115.4	-28123.8	tg_qn	tg_qn
uc003muc.2	15	4721	327	0.0353315	0.00235543	2	11	14066.5	14066.1	0.780241	0.676975	-28107.7	-28123.8	lnfi+whr_qn	lnfi+whr_qn
uc003muc.2	15	4721	327	0.0353315	0.00235543	1	10	14066.3	14066.1	0.384115	0.535409	-28115.7	-28123.8	lnfi	lnfi
uc003muc.2	15	4721	327	0.0353315	0.00235543	1	1	14066.3	14066.1	0.258923	0.610861	-28115.6	-28123.8	whr_qn	whr_qn
uc003mud.2	123	4721	10283	1.17919	0.0095869	3	111	11133.4	11133.2	0.413086	0.937526	-22232.9	-22257.8	tg_qn+lnfi+whr_qn	lnfi+tg_qn+whr_qn
uc003mud.2	123	4721	10283	1.17919	0.0095869	2	110	11133.3	11133.2	0.206854	0.901742	-22241.1	-22257.8	tg_qn+lnfi	lnfi+tg_qn
uc003mud.2	123	4721	10283	1.17919	0.0095869	2	101	11133.3	11133.2	0.206375	0.901958	-22241.1	-22257.8	tg_qn+whr_qn	tg_qn+whr_qn
uc003mud.2	123	4721	10283	1.17919	0.0095869	1	100	11133.2	11133.2	0.0447452	0.832473	-22249.4	-22257.8	tg_qn	tg_qn
uc003mud.2	123	4721	10283	1.17919	0.0095869	2	11	11133.3	11133.2	0.392493	0.821809	-22241.3	-22257.8	lnfi+whr_qn	lnfi+whr_qn
uc003mud.2	123	4721	10283	1.17919	0.0095869	1	10	11133.2	11133.2	0.190695	0.662339	-22249.6	-22257.8	lnfi	lnfi
uc003mud.2	123	4721	10283	1.17919	0.0095869	1	1	11133.2	11133.2	0.135442	0.712855	-22249.5	-22257.8	whr_qn	whr_qn
uc003muf.2	13	4721	1450	0.164262	0.0126356	3	111	12805.4	12804.8	1.19396	0.754454	-25577	-25601.1	tg_qn+lnfi+whr_qn	lnfi+tg_qn+whr_qn
uc003muf.2	13	4721	1450	0.164262	0.0126356	2	110	12804.9	12804.8	0.0925729	0.954768	-25584.3	-25601.1	tg_qn+lnfi	lnfi+tg_qn
uc003muf.2	13	4721	1450	0.164262	0.0126356	2	101	12805.4	12804.8	1.16588	0.558255	-25585.4	-25601.1	tg_qn+whr_qn	tg_qn+whr_qn
uc003muf.2	13	4721	1450	0.164262	0.0126356	1	100	12804.8	12804.8	0.0254201	0.873325	-25592.7	-25601.1	tg_qn	tg_qn
uc003muf.2	13	4721	1450	0.164262	0.0126356	2	11	12805.4	12804.8	1.10519	0.575455	-25585.3	-25601.1	lnfi+whr_qn	lnfi+whr_qn
uc003muf.2	13	4721	1450	0.164262	0.0126356	1	10	12804.8	12804.8	0.051962	0.819684	-25592.7	-25601.1	lnfi	lnfi
uc003muf.2	13	4721	1450	0.164262	0.0126356	1	1	12805.3	12804.8	1.08219	0.298209	-25593.8	-25601.1	whr_qn	whr_qn
uc003mue.2	45	4721	4290	0.486742	0.0108165	3	111	14654.9	14654.1	1.68543	0.640178	-29276	-29299.7	tg_qn+lnfi+whr_qn	lnfi+tg_qn+whr_qn
uc003mue.2	45	4721	4290	0.486742	0.0108165	2	110	14654.1	14654.1	0.128159	0.937931	-29282.9	-29299.7	tg_qn+lnfi	lnfi+tg_qn
uc003mue.2	45	4721	4290	0.486742	0.0108165	2	101	14654.9	14654.1	1.65999	0.436052	-29284.4	-29299.7	tg_qn+whr_qn	tg_qn+whr_qn
uc003mue.2	45	4721	4290	0.486742	0.0108165	1	100	14654.1	14654.1	0.100475	0.751261	-29291.3	-29299.7	tg_qn	tg_qn
uc003mue.2	45	4721	4290	0.486742	0.0108165	2	11	14654.8	14654.1	1.46935	0.479662	-29284.3	-29299.7	lnfi+whr_qn	lnfi+whr_qn
uc003mue.2	45	4721	4290	0.486742	0.0108165	1	10	14654.1	14654.1	0.0202643	0.886801	-29291.3	-29299.7	lnfi	lnfi
uc003mue.2	45	4721	4290	0.486742	0.0108165	1	1	14654.8	14654.1	1.39014	0.238381	-29292.6	-29299.7	whr_qn	whr_qn
uc003muh.2	7	4721	926	0.106822	0.0152603	3	111	9052	9051.62	0.74862	0.861713	-18070.2	-18094.8	tg_qn+lnfi+whr_qn	lnfi+tg_qn+whr_qn
uc003muh.2	7	4721	926	0.106822	0.0152603	2	110	9051.78	9051.62	0.319651	0.852292	-18078.2	-18094.8	tg_qn+lnfi	lnfi+tg_qn
uc003muh.2	7	4721	926	0.106822	0.0152603	2	101	9052	9051.62	0.742258	0.689955	-18078.6	-18094.8	tg_qn+whr_qn	tg_qn+whr_qn
uc003muh.2	7	4721	926	0.106822	0.0152603	1	100	9051.77	9051.62	0.297024	0.585754	-18086.6	-18094.8	tg_qn	tg_qn
uc003muh.2	7	4721	926	0.106822	0.0152603	2	11	9051.92	9051.62	0.594329	0.742922	-18078.5	-18094.8	lnfi+whr_qn	lnfi+whr_qn
uc003muh.2	7	4721	926	0.106822	0.0152603	1	10	9051.67	9051.62	0.0936156	0.75963	-18086.4	-18094.8	lnfi	lnfi
uc003muh.2	7	4721	926	0.106822	0.0152603	1	1	9051.91	9051.62	0.572032	0.449453	-18086.9	-18094.8	whr_qn	whr_qn
uc003mug.2	53	4721	4548	0.518177	0.00977693	3	111	14383.2	14382.6	1.13115	0.76956	-28732.5	-28756.8	tg_qn+lnfi+whr_qn	lnfi+tg_qn+whr_qn
uc003mug.2	53	4721	4548	0.518177	0.00977693	2	110	14382.7	14382.6	0.109452	0.946744	-28740	-28756.8	tg_qn+lnfi	lnfi+tg_qn
uc003mug.2	53	4721	4548	0.518177	0.00977693	2	101	14383.2	14382.6	1.0974	0.577701	-28740.9	-28756.8	tg_qn+whr_qn	tg_qn+whr_qn
uc003mug.2	53	4721	4548	0.518177	0.00977693	1	100	14382.7	14382.6	0.0881492	0.766543	-28748.4	-28756.8	tg_qn	tg_qn
uc003mug.2	53	4721	4548	0.518177	0.00977693	2	11	14383.1	14382.6	0.974528	0.614305	-28740.8	-28756.8	lnfi+whr_qn	lnfi+whr_qn
uc003mug.2	53	4721	4548	0.518177	0.00977693	1	10	14382.6	14382.6	0.0262443	0.871305	-28748.3	-28756.8	lnfi	lnfi
uc003mug.2	53	4721	4548	0.518177	0.00977693	1	1	14383.1	14382.6	0.88834	0.345927	-28749.2	-28756.8	whr_qn	whr_qn
uc003mui.2	15	4721	1320	0.141882	0.00945881	3	111	10080.2	10079.9	0.660345	0.882489	-20126.6	-20151.3	tg_qn+lnfi+whr_qn	lnfi+tg_qn+whr_qn
uc003mui.2	15	4721	1320	0.141882	0.00945881	2	110	10080.2	10079.9	0.572412	0.751108	-20135	-20151.3	tg_qn+lnfi	lnfi+tg_qn
uc003mui.2	15	4721	1320	0.141882	0.00945881	2	101	10080	10079.9	0.276985	0.87067	-20134.7	-20151.3	tg_qn+whr_qn	tg_qn+whr_qn
uc003mui.2	15	4721	1320	0.141882	0.00945881	1	100	10080	10079.9	0.227568	0.633333	-20143.1	-20151.3	tg_qn	tg_qn
uc003mui.2	15	4721	1320	0.141882	0.00945881	2	11	10080	10079.9	0.281322	0.868784	-20134.7	-20151.3	lnfi+whr_qn	lnfi+whr_qn
uc003mui.2	15	4721	1320	0.141882	0.00945881	1	10	10080	10079.9	0.144549	0.7038	-20143	-20151.3	lnfi	lnfi
uc003mui.2	15	4721	1320	0.141882	0.00945881	1	1	10079.9	10079.9	0.0890226	0.765423	-20142.9	-20151.3	whr_qn	whr_qn
uc003muj.2	18	4721	1576	0.16923	0.00940167	3	111	10066.1	10065.8	0.662653	0.881951	-20098.4	-20123.2	tg_qn+lnfi+whr_qn	lnfi+tg_qn+whr_qn
uc003muj.2	18	4721	1576	0.16923	0.00940167	2	110	10066.1	10065.8	0.594891	0.742713	-20106.8	-20123.2	tg_qn+lnfi	lnfi+tg_qn
uc003muj.2	18	4721	1576	0.16923	0.00940167	2	101	10065.9	10065.8	0.266548	0.875225	-20106.5	-20123.2	tg_qn+whr_qn	tg_qn+whr_qn
uc003muj.2	18	4721	1576	0.16923	0.00940167	1	100	10065.9	10065.8	0.232153	0.629932	-20114.9	-20123.2	tg_qn	tg_qn
uc003muj.2	18	4721	1576	0.16923	0.00940167	2	11	10065.9	10065.8	0.265456	0.875703	-20106.5	-20123.2	lnfi+whr_qn	lnfi+whr_qn
uc003muj.2	18	4721	1576	0.16923	0.00940167	1	10	10065.9	10065.8	0.15315	0.695543	-20114.9	-20123.2	lnfi	lnfi
uc003muj.2	18	4721	1576	0.16923	0.00940167	1	1	10065.8	10065.8	0.068906	0.792936	-20114.8	-20123.2	whr_qn	whr_qn
uc003muk.2	27	4721	2585	0.277023	0.0102601	3	111	9469.69	9469.41	0.553279	0.90704	-18905.5	-18930.4	tg_qn+lnfi+whr_qn	lnfi+tg_qn+whr_qn
uc003muk.2	27	4721	2585	0.277023	0.0102601	2	110	9469.65	9469.41	0.473543	0.789172	-18913.9	-18930.4	tg_qn+lnfi	lnfi+tg_qn
uc003muk.2	27	4721	2585	0.277023	0.0102601	2	101	9469.54	9469.41	0.260408	0.877916	-18913.7	-18930.4	tg_qn+whr_qn	tg_qn+whr_qn
uc003muk.2	27	4721	2585	0.277023	0.0102601	1	100	9469.52	9469.41	0.212071	0.645149	-18922.1	-18930.4	tg_qn	tg_qn
uc003muk.2	27	4721	2585	0.277023	0.0102601	2	11	9469.52	9469.41	0.223938	0.894072	-18913.7	-18930.4	lnfi+whr_qn	lnfi+whr_qn
uc003muk.2	27	4721	2585	0.277023	0.0102601	1	10	9469.46	9469.41	0.101609	0.749907	-18922	-18930.4	lnfi	lnfi
uc003muk.2	27	4721	2585	0.277023	0.0102601	1	1	9469.46	9469.41	0.085252	0.770302	-18922	-18930.4	whr_qn	whr_qn
uc003mul.2	31	4721	2861	0.306504	0.00988723	3	111	9603.91	9603.62	0.579986	0.900999	-19174	-19198.8	tg_qn+lnfi+whr_qn	lnfi+tg_qn+whr_qn
uc003mul.2	31	4721	2861	0.306504	0.00988723	2	110	9603.86	9603.62	0.483181	0.785378	-19182.3	-19198.8	tg_qn+lnfi	lnfi+tg_qn
uc003mul.2	31	4721	2861	0.306504	0.00988723	2	101	9603.76	9603.62	0.285392	0.867018	-19182.1	-19198.8	tg_qn+whr_qn	tg_qn+whr_qn
uc003mul.2	31	4721	2861	0.306504	0.00988723	1	100	9603.73	9603.62	0.223563	0.636339	-19190.5	-19198.8	tg_qn	tg_qn
uc003mul.2	31	4721	2861	0.306504	0.00988723	2	11	9603.74	9603.62	0.244054	0.885125	-19182.1	-19198.8	lnfi+whr_qn	lnfi+whr_qn
uc003mul.2	31	4721	2861	0.306504	0.00988723	1	10	9603.67	9603.62	0.100188	0.751604	-19190.4	-19198.8	lnfi	lnfi
uc003mul.2	31	4721	2861	0.306504	0.00988723	1	1	9603.67	9603.62	0.104068	0.747002	-19190.4	-19198.8	whr_qn	whr_qn
uc003mum.2	53	4721	5171	0.556005	0.0104907	3	111	10305.1	10304.9	0.498043	0.919321	-20576.4	-20601.3	tg_qn+lnfi+whr_qn	lnfi+tg_qn+whr_qn
uc003mum.2	53	4721	5171	0.556005	0.0104907	2	110	10305.1	10304.9	0.461148	0.794078	-20584.9	-20601.3	tg_qn+lnfi	lnfi+tg_qn
uc003mum.2	53	4721	5171	0.556005	0.0104907	2	101	10305	10304.9	0.131091	0.936556	-20584.5	-20601.3	tg_qn+whr_qn	tg_qn+whr_qn
uc003mum.2	53	4721	5171	0.556005	0.0104907	1	100	10304.9	10304.9	0.109526	0.740684	-20593	-20601.3	tg_qn	tg_qn
uc003mum.2	53	4721	5171	0.556005	0.0104907	2	11	10305	10304.9	0.257074	0.879381	-20584.7	-20601.3	lnfi+whr_qn	lnfi+whr_qn
uc003mum.2	53	4721	5171	0.556005	0.0104907	1	10	10305	10304.9	0.200292	0.654485	-20593.1	-20601.3	lnfi	lnfi
uc003mum.2	53	4721	5171	0.556005	0.0104907	1	1	10304.9	10304.9	0.0314196	0.859308	-20592.9	-20601.3	whr_qn	whr_qn
uc003mun.2	54	4721	5192	0.558271	0.0103384	3	111	10393.6	10393.3	0.510839	0.916504	-20753.4	-20778.2	tg_qn+lnfi+whr_qn	lnfi+tg_qn+whr_qn
uc003mun.2	54	4721	5192	0.558271	0.0103384	2	110	10393.6	10393.3	0.477523	0.787603	-20761.8	-20778.2	tg_qn+lnfi	lnfi+tg_qn
uc003mun.2	54	4721	5192	0.558271	0.0103384	2	101	10393.4	10393.3	0.142554	0.931204	-20761.5	-20778.2	tg_qn+whr_qn	tg_qn+whr_qn
uc003mun.2	54	4721	5192	0.558271	0.0103384	1	100	10393.4	10393.3	0.122338	0.726513	-20769.9	-20778.2	tg_qn	tg_qn
uc003mun.2	54	4721	5192	0.558271	0.0103384	2	11	10393.5	10393.3	0.249056	0.882914	-20761.6	-20778.2	lnfi+whr_qn	lnfi+whr_qn
uc003mun.2	54	4721	5192	0.558271	0.0103384	1	10	10393.4	10393.3	0.196689	0.657407	-20770	-20778.2	lnfi	lnfi
uc003mun.2	54	4721	5192	0.558271	0.0103384	1	1	10393.4	10393.3	0.0291885	0.864345	-20769.8	-20778.2	whr_qn	whr_qn
uc003muo.2	54	4721	5192	0.558271	0.0103384	3	111	10393.6	10393.3	0.510839	0.916504	-20753.4	-20778.2	tg_qn+lnfi+whr_qn	lnfi+tg_qn+whr_qn
uc003muo.2	54	4721	5192	0.558271	0.0103384	2	110	10393.6	10393.3	0.477523	0.787603	-20761.8	-20778.2	tg_qn+lnfi	lnfi+tg_qn
uc003muo.2	54	4721	5192	0.558271	0.0103384	2	101	10393.4	10393.3	0.142554	0.931204	-20761.5	-20778.2	tg_qn+whr_qn	tg_qn+whr_qn
uc003muo.2	54	4721	5192	0.558271	0.0103384	1	100	10393.4	10393.3	0.122338	0.726513	-20769.9	-20778.2	tg_qn	tg_qn
uc003muo.2	54	4721	5192	0.558271	0.0103384	2	11	10393.5	10393.3	0.249056	0.882914	-20761.6	-20778.2	lnfi+whr_qn	lnfi+whr_qn
uc003muo.2	54	4721	5192	0.558271	0.0103384	1	10	10393.4	10393.3	0.196689	0.657407	-20770	-20778.2	lnfi	lnfi
uc003muo.2	54	4721	5192	0.558271	0.0103384	1	1	10393.4	10393.3	0.0291885	0.864345	-20769.8	-20778.2	whr_qn	whr_qn
uc011dhq.1	9	4721	1449	0.159051	0.0176723	3	111	10428.6	10428.2	0.792831	0.851181	-20823.4	-20848	tg_qn+lnfi+whr_qn	lnfi+tg_qn+whr_qn
uc011dhq.1	9	4721	1449	0.159051	0.0176723	2	110	10428.3	10428.2	0.0645375	0.968246	-20831.2	-20848	tg_qn+lnfi	lnfi+tg_qn
uc011dhq.1	9	4721	1449	0.159051	0.0176723	2	101	10428.6	10428.2	0.716782	0.6988	-20831.8	-20848	tg_qn+whr_qn	tg_qn+whr_qn
uc011dhq.1	9	4721	1449	0.159051	0.0176723	1	100	10428.3	10428.2	0.033861	0.854003	-20839.6	-20848	tg_qn	tg_qn
uc011dhq.1	9	4721	1449	0.159051	0.0176723	2	11	10428.6	10428.2	0.74713	0.688276	-20831.8	-20848	lnfi+whr_qn	lnfi+whr_qn
uc011dhq.1	9	4721	1449	0.159051	0.0176723	1	10	10428.3	10428.2	0.048338	0.825981	-20839.6	-20848	lnfi	lnfi
uc011dhq.1	9	4721	1449	0.159051	0.0176723	1	1	10428.5	10428.2	0.615986	0.432543	-20840.2	-20848	whr_qn	whr_qn
uc003mur.3	7	4721	1085	0.117473	0.0167818	3	111	9657.96	9657.28	1.35639	0.715788	-19282.1	-19306.1	tg_qn+lnfi+whr_qn	lnfi+tg_qn+whr_qn
uc003mur.3	7	4721	1085	0.117473	0.0167818	2	110	9657.78	9657.28	1.00246	0.605786	-19290.2	-19306.1	tg_qn+lnfi	lnfi+tg_qn
uc003mur.3	7	4721	1085	0.117473	0.0167818	2	101	9657.42	9657.28	0.276277	0.870978	-19289.5	-19306.1	tg_qn+whr_qn	tg_qn+whr_qn
uc003mur.3	7	4721	1085	0.117473	0.0167818	1	100	9657.31	9657.28	0.0625194	0.802557	-19297.7	-19306.1	tg_qn	tg_qn
uc003mur.3	7	4721	1085	0.117473	0.0167818	2	11	9657.95	9657.28	1.34877	0.509469	-19290.5	-19306.1	lnfi+whr_qn	lnfi+whr_qn
uc003mur.3	7	4721	1085	0.117473	0.0167818	1	10	9657.77	9657.28	0.981222	0.321897	-19298.6	-19306.1	lnfi	lnfi
uc003mur.3	7	4721	1085	0.117473	0.0167818	1	1	9657.36	9657.28	0.170828	0.679377	-19297.8	-19306.1	whr_qn	whr_qn
uc003mup.1	131	4721	21189	2.33583	0.0178308	3	111	10018.2	10015.9	4.63124	0.200878	-20002.6	-20023.4	tg_qn+lnfi+whr_qn	lnfi+tg_qn+whr_qn
uc003mup.1	131	4721	21189	2.33583	0.0178308	2	110	10017.9	10015.9	3.86211	0.144995	-20010.3	-20023.4	tg_qn+lnfi	lnfi+tg_qn
uc003mup.1	131	4721	21189	2.33583	0.0178308	2	101	10016.6	10015.9	1.37216	0.503545	-20007.8	-20023.4	tg_qn+whr_qn	tg_qn+whr_qn
uc003mup.1	131	4721	21189	2.33583	0.0178308	1	100	10016	10015.9	0.111494	0.73845	-20015	-20023.4	tg_qn	tg_qn
uc003mup.1	131	4721	21189	2.33583	0.0178308	2	11	10018.1	10015.9	4.33349	0.11455	-20010.8	-20023.4	lnfi+whr_qn	lnfi+whr_qn
uc003mup.1	131	4721	21189	2.33583	0.0178308	1	10	10017.8	10015.9	3.65998	0.0557341	-20018.6	-20023.4	lnfi	lnfi
uc003mup.1	131	4721	21189	2.33583	0.0178308	1	1	10016.6	10015.9	1.34042	0.24696	-20016.3	-20023.4	whr_qn	whr_qn
uc003mus.2	120	4721	22149	2.44127	0.0203439	3	111	7855.23	7851.91	6.64293	0.084193	-15676.6	-15695.4	tg_qn+lnfi+whr_qn	lnfi+tg_qn+whr_qn
uc003mus.2	120	4721	22149	2.44127	0.0203439	2	110	7854.27	7851.91	4.71791	0.094519	-15683.2	-15695.4	tg_qn+lnfi	lnfi+tg_qn
uc003mus.2	120	4721	22149	2.44127	0.0203439	2	101	7853.34	7851.91	2.8585	0.239489	-15681.3	-15695.4	tg_qn+whr_qn	tg_qn+whr_qn
uc003mus.2	120	4721	22149	2.44127	0.0203439	1	100	7851.96	7851.91	0.114904	0.734628	-15687	-15695.4	tg_qn	tg_qn
uc003mus.2	120	4721	22149	2.44127	0.0203439	2	11	7854.99	7851.91	6.15821	0.0460004	-15684.6	-15695.4	lnfi+whr_qn	lnfi+whr_qn
uc003mus.2	120	4721	22149	2.44127	0.0203439	1	10	7854.12	7851.91	4.42274	0.035463	-15691.3	-15695.4	lnfi	lnfi
uc003mus.2	120	4721	22149	2.44127	0.0203439	1	1	7853.32	7851.91	2.82696	0.0926936	-15689.7	-15695.4	whr_qn	whr_qn
uc003mut.2	120	4721	22149	2.44127	0.0203439	3	111	7855.23	7851.91	6.64293	0.084193	-15676.6	-15695.4	tg_qn+lnfi+whr_qn	lnfi+tg_qn+whr_qn
uc003mut.2	120	4721	22149	2.44127	0.0203439	2	110	7854.27	7851.91	4.71791	0.094519	-15683.2	-15695.4	tg_qn+lnfi	lnfi+tg_qn
uc003mut.2	120	4721	22149	2.44127	0.0203439	2	101	7853.34	7851.91	2.8585	0.239489	-15681.3	-15695.4	tg_qn+whr_qn	tg_qn+whr_qn
uc003mut.2	120	4721	22149	2.44127	0.0203439	1	100	7851.96	7851.91	0.114904	0.734628	-15687	-15695.4	tg_qn	tg_qn
uc003mut.2	120	4721	22149	2.44127	0.0203439	2	11	7854.99	7851.91	6.15821	0.0460004	-15684.6	-15695.4	lnfi+whr_qn	lnfi+whr_qn
uc003mut.2	120	4721	22149	2.44127	0.0203439	1	10	7854.12	7851.91	4.42274	0.035463	-15691.3	-15695.4	lnfi	lnfi
uc003mut.2	120	4721	22149	2.44127	0.0203439	1	1	7853.32	7851.91	2.82696	0.0926936	-15689.7	-15695.4	whr_qn	whr_qn
uc011dhr.1	1	4721	1	0.000105955	0.000105955	3	111	17610.2	17609.3	1.8806	0.597553	-35186.6	-35210.1	tg_qn+lnfi+whr_qn	lnfi+tg_qn+whr_qn
uc011dhr.1	1	4721	1	0.000105955	0.000105955	2	110	17609.8	17609.3	0.936877	0.625979	-35194.2	-35210.1	tg_qn+lnfi	lnfi+tg_qn
uc011dhr.1	1	4721	1	0.000105955	0.000105955	2	101	17610.2	17609.3	1.75509	0.415801	-35195	-35210.1	tg_qn+whr_qn	tg_qn+whr_qn
uc011dhr.1	1	4721	1	0.000105955	0.000105955	1	100	17609.7	17609.3	0.885348	0.346741	-35202.6	-35210.1	tg_qn	tg_qn
uc011dhr.1	1	4721	1	0.000105955	0.000105955	2	11	17609.8	17609.3	1.06582	0.586895	-35194.3	-35210.1	lnfi+whr_qn	lnfi+whr_qn
uc011dhr.1	1	4721	1	0.000105955	0.000105955	1	10	17609.5	17609.3	0.309038	0.578271	-35202	-35210.1	lnfi	lnfi
uc011dhr.1	1	4721	1	0.000105955	0.000105955	1	1	17609.6	17609.3	0.563969	0.452665	-35202.2	-35210.1	whr_qn	whr_qn
uc003muv.3	197	4721	3650	0.402524	0.00204327	3	111	17237	17236.2	1.51626	0.678523	-34440.1	-34464	tg_qn+lnfi+whr_qn	lnfi+tg_qn+whr_qn
uc003muv.3	197	4721	3650	0.402524	0.00204327	2	110	17236.3	17236.2	0.174539	0.91643	-34447.2	-34464	tg_qn+lnfi	lnfi+tg_qn
uc003muv.3	197	4721	3650	0.402524	0.00204327	2	101	17236.9	17236.2	1.34306	0.510926	-34448.4	-34464	tg_qn+whr_qn	tg_qn+whr_qn
uc003muv.3	197	4721	3650	0.402524	0.00204327	1	100	17236.3	17236.2	0.0866338	0.768501	-34455.6	-34464	tg_qn	tg_qn
uc003muv.3	197	4721	3650	0.402524	0.00204327	2	11	17236.9	17236.2	1.40748	0.494732	-34448.5	-34464	lnfi+whr_qn	lnfi+whr_qn
uc003muv.3	197	4721	3650	0.402524	0.00204327	1	10	17236.3	17236.2	0.121825	0.727063	-34455.6	-34464	lnfi	lnfi
uc003muv.3	197	4721	3650	0.402524	0.00204327	1	1	17236.8	17236.2	1.13038	0.287695	-34456.6	-34464	whr_qn	whr_qn
uc010jni.2	197	4721	3650	0.402524	0.00204327	3	111	17237	17236.2	1.51626	0.678523	-34440.1	-34464	tg_qn+lnfi+whr_qn	lnfi+tg_qn+whr_qn
uc010jni.2	197	4721	3650	0.402524	0.00204327	2	110	17236.3	17236.2	0.174539	0.91643	-34447.2	-34464	tg_qn+lnfi	lnfi+tg_qn
uc010jni.2	197	4721	3650	0.402524	0.00204327	2	101	17236.9	17236.2	1.34306	0.510926	-34448.4	-34464	tg_qn+whr_qn	tg_qn+whr_qn
uc010jni.2	197	4721	3650	0.402524	0.00204327	1	100	17236.3	17236.2	0.0866338	0.768501	-34455.6	-34464	tg_qn	tg_qn
uc010jni.2	197	4721	3650	0.402524	0.00204327	2	11	17236.9	17236.2	1.40748	0.494732	-34448.5	-34464	lnfi+whr_qn	lnfi+whr_qn
uc010jni.2	197	4721	3650	0.402524	0.00204327	1	10	17236.3	17236.2	0.121825	0.727063	-34455.6	-34464	lnfi	lnfi
uc010jni.2	197	4721	3650	0.402524	0.00204327	1	1	17236.8	17236.2	1.13038	0.287695	-34456.6	-34464	whr_qn	whr_qn
uc003muw.3	197	4721	3650	0.402524	0.00204327	3	111	17237	17236.2	1.51626	0.678523	-34440.1	-34464	tg_qn+lnfi+whr_qn	lnfi+tg_qn+whr_qn
uc003muw.3	197	4721	3650	0.402524	0.00204327	2	110	17236.3	17236.2	0.174539	0.91643	-34447.2	-34464	tg_qn+lnfi	lnfi+tg_qn
uc003muw.3	197	4721	3650	0.402524	0.00204327	2	101	17236.9	17236.2	1.34306	0.510926	-34448.4	-34464	tg_qn+whr_qn	tg_qn+whr_qn
uc003muw.3	197	4721	3650	0.402524	0.00204327	1	100	17236.3	17236.2	0.0866338	0.768501	-34455.6	-34464	tg_qn	tg_qn
uc003muw.3	197	4721	3650	0.402524	0.00204327	2	11	17236.9	17236.2	1.40748	0.494732	-34448.5	-34464	lnfi+whr_qn	lnfi+whr_qn
uc003muw.3	197	4721	3650	0.402524	0.00204327	1	10	17236.3	17236.2	0.121825	0.727063	-34455.6	-34464	lnfi	lnfi
uc003muw.3	197	4721	3650	0.402524	0.00204327	1	1	17236.8	17236.2	1.13038	0.287695	-34456.6	-34464	whr_qn	whr_qn
uc003mux.2	159	4721	2081	0.228469	0.00143691	3	111	16467.6	16467.2	0.825262	0.843416	-32901.5	-32926	tg_qn+lnfi+whr_qn	lnfi+tg_qn+whr_qn
uc003mux.2	159	4721	2081	0.228469	0.00143691	2	110	16467.5	16467.2	0.625533	0.731421	-32909.7	-32926	tg_qn+lnfi	lnfi+tg_qn
uc003mux.2	159	4721	2081	0.228469	0.00143691	2	101	16467.5	16467.2	0.504113	0.777201	-32909.6	-32926	tg_qn+whr_qn	tg_qn+whr_qn
uc003mux.2	159	4721	2081	0.228469	0.00143691	1	100	16467.4	16467.2	0.349231	0.554549	-32917.9	-32926	tg_qn	tg_qn
uc003mux.2	159	4721	2081	0.228469	0.00143691	2	11	16467.5	16467.2	0.6288	0.730227	-32909.7	-32926	lnfi+whr_qn	lnfi+whr_qn
uc003mux.2	159	4721	2081	0.228469	0.00143691	1	10	16467.5	16467.2	0.461644	0.496857	-32918	-32926	lnfi	lnfi
uc003mux.2	159	4721	2081	0.228469	0.00143691	1	1	16467.3	16467.2	0.0988091	0.753263	-32917.6	-32926	whr_qn	whr_qn
uc011dhs.1	159	4721	2081	0.228469	0.00143691	3	111	16467.6	16467.2	0.825262	0.843416	-32901.5	-32926	tg_qn+lnfi+whr_qn	lnfi+tg_qn+whr_qn
uc011dhs.1	159	4721	2081	0.228469	0.00143691	2	110	16467.5	16467.2	0.625533	0.731421	-32909.7	-32926	tg_qn+lnfi	lnfi+tg_qn
uc011dhs.1	159	4721	2081	0.228469	0.00143691	2	101	16467.5	16467.2	0.504113	0.777201	-32909.6	-32926	tg_qn+whr_qn	tg_qn+whr_qn
uc011dhs.1	159	4721	2081	0.228469	0.00143691	1	100	16467.4	16467.2	0.349231	0.554549	-32917.9	-32926	tg_qn	tg_qn
uc011dhs.1	159	4721	2081	0.228469	0.00143691	2	11	16467.5	16467.2	0.6288	0.730227	-32909.7	-32926	lnfi+whr_qn	lnfi+whr_qn
uc011dhs.1	159	4721	2081	0.228469	0.00143691	1	10	16467.5	16467.2	0.461644	0.496857	-32918	-32926	lnfi	lnfi
uc011dhs.1	159	4721	2081	0.228469	0.00143691	1	1	16467.3	16467.2	0.0988091	0.753263	-32917.6	-32926	whr_qn	whr_qn
uc003muz.2	128	4721	3040	0.333257	0.00260357	3	111	15766.1	15763.8	4.44705	0.217062	-31498.3	-31519.2	tg_qn+lnfi+whr_qn	lnfi+tg_qn+whr_qn
uc003muz.2	128	4721	3040	0.333257	0.00260357	2	110	15765.8	15763.8	3.97843	0.136803	-31506.3	-31519.2	tg_qn+lnfi	lnfi+tg_qn
uc003muz.2	128	4721	3040	0.333257	0.00260357	2	101	15764.7	15763.8	1.73571	0.419851	-31504	-31519.2	tg_qn+whr_qn	tg_qn+whr_qn
uc003muz.2	128	4721	3040	0.333257	0.00260357	1	100	15764.6	15763.8	1.51125	0.218949	-31512.3	-31519.2	tg_qn	tg_qn
uc003muz.2	128	4721	3040	0.333257	0.00260357	2	11	15764.7	15763.8	1.81084	0.404372	-31504.1	-31519.2	lnfi+whr_qn	lnfi+whr_qn
uc003muz.2	128	4721	3040	0.333257	0.00260357	1	10	15764.3	15763.8	1.03249	0.309574	-31511.8	-31519.2	lnfi	lnfi
uc003muz.2	128	4721	3040	0.333257	0.00260357	1	1	15764.1	15763.8	0.462441	0.496485	-31511.2	-31519.2	whr_qn	whr_qn
uc011dht.1	128	4721	3040	0.333257	0.00260357	3	111	15766.1	15763.8	4.44705	0.217062	-31498.3	-31519.2	tg_qn+lnfi+whr_qn	lnfi+tg_qn+whr_qn
uc011dht.1	128	4721	3040	0.333257	0.00260357	2	110	15765.8	15763.8	3.97843	0.136803	-31506.3	-31519.2	tg_qn+lnfi	lnfi+tg_qn
uc011dht.1	128	4721	3040	0.333257	0.00260357	2	101	15764.7	15763.8	1.73571	0.419851	-31504	-31519.2	tg_qn+whr_qn	tg_qn+whr_qn
uc011dht.1	128	4721	3040	0.333257	0.00260357	1	100	15764.6	15763.8	1.51125	0.218949	-31512.3	-31519.2	tg_qn	tg_qn
uc011dht.1	128	4721	3040	0.333257	0.00260357	2	11	15764.7	15763.8	1.81084	0.404372	-31504.1	-31519.2	lnfi+whr_qn	lnfi+whr_qn
uc011dht.1	128	4721	3040	0.333257	0.00260357	1	10	15764.3	15763.8	1.03249	0.309574	-31511.8	-31519.2	lnfi	lnfi
uc011dht.1	128	4721	3040	0.333257	0.00260357	1	1	15764.1	15763.8	0.462441	0.496485	-31511.2	-31519.2	whr_qn	whr_qn
uc003muy.2	128	4721	3040	0.333257	0.00260357	3	111	15766.1	15763.8	4.44705	0.217062	-31498.3	-31519.2	tg_qn+lnfi+whr_qn	lnfi+tg_qn+whr_qn
uc003muy.2	128	4721	3040	0.333257	0.00260357	2	110	15765.8	15763.8	3.97843	0.136803	-31506.3	-31519.2	tg_qn+lnfi	lnfi+tg_qn
uc003muy.2	128	4721	3040	0.333257	0.00260357	2	101	15764.7	15763.8	1.73571	0.419851	-31504	-31519.2	tg_qn+whr_qn	tg_qn+whr_qn
uc003muy.2	128	4721	3040	0.333257	0.00260357	1	100	15764.6	15763.8	1.51125	0.218949	-31512.3	-31519.2	tg_qn	tg_qn
uc003muy.2	128	4721	3040	0.333257	0.00260357	2	11	15764.7	15763.8	1.81084	0.404372	-31504.1	-31519.2	lnfi+whr_qn	lnfi+whr_qn
uc003muy.2	128	4721	3040	0.333257	0.00260357	1	10	15764.3	15763.8	1.03249	0.309574	-31511.8	-31519.2	lnfi	lnfi
uc003muy.2	128	4721	3040	0.333257	0.00260357	1	1	15764.1	15763.8	0.462441	0.496485	-31511.2	-31519.2	whr_qn	whr_qn
uc003mva.2	128	4721	3040	0.333257	0.00260357	3	111	15766.1	15763.8	4.44705	0.217062	-31498.3	-31519.2	tg_qn+lnfi+whr_qn	lnfi+tg_qn+whr_qn
uc003mva.2	128	4721	3040	0.333257	0.00260357	2	110	15765.8	15763.8	3.97843	0.136803	-31506.3	-31519.2	tg_qn+lnfi	lnfi+tg_qn
uc003mva.2	128	4721	3040	0.333257	0.00260357	2	101	15764.7	15763.8	1.73571	0.419851	-31504	-31519.2	tg_qn+whr_qn	tg_qn+whr_qn
uc003mva.2	128	4721	3040	0.333257	0.00260357	1	100	15764.6	15763.8	1.51125	0.218949	-31512.3	-31519.2	tg_qn	tg_qn
uc003mva.2	128	4721	3040	0.333257	0.00260357	2	11	15764.7	15763.8	1.81084	0.404372	-31504.1	-31519.2	lnfi+whr_qn	lnfi+whr_qn
uc003mva.2	128	4721	3040	0.333257	0.00260357	1	10	15764.3	15763.8	1.03249	0.309574	-31511.8	-31519.2	lnfi	lnfi
uc003mva.2	128	4721	3040	0.333257	0.00260357	1	1	15764.1	15763.8	0.462441	0.496485	-31511.2	-31519.2	whr_qn	whr_qn
uc003mvb.2	2	4721	26	0.00283779	0.00141889	3	111	13204.8	13203.4	2.66613	0.446014	-26375.7	-26398.4	tg_qn+lnfi+whr_qn	lnfi+tg_qn+whr_qn
uc003mvb.2	2	4721	26	0.00283779	0.00141889	2	110	13204.3	13203.4	1.7847	0.409693	-26383.3	-26398.4	tg_qn+lnfi	lnfi+tg_qn
uc003mvb.2	2	4721	26	0.00283779	0.00141889	2	101	13204.4	13203.4	1.97609	0.372303	-26383.5	-26398.4	tg_qn+whr_qn	tg_qn+whr_qn
uc003mvb.2	2	4721	26	0.00283779	0.00141889	1	100	13203.9	13203.4	0.855175	0.355093	-26390.8	-26398.4	tg_qn	tg_qn
uc003mvb.2	2	4721	26	0.00283779	0.00141889	2	11	13203.9	13203.4	0.933156	0.627145	-26382.4	-26398.4	lnfi+whr_qn	lnfi+whr_qn
uc003mvb.2	2	4721	26	0.00283779	0.00141889	1	10	13203.6	13203.4	0.313114	0.575775	-26390.3	-26398.4	lnfi	lnfi
uc003mvb.2	2	4721	26	0.00283779	0.00141889	1	1	13203.8	13203.4	0.771075	0.379885	-26390.7	-26398.4	whr_qn	whr_qn
uc003mvc.2	4	4721	57	0.00614699	0.00153675	3	111	13415.1	13413.3	3.69507	0.29633	-26796.4	-26818.1	tg_qn+lnfi+whr_qn	lnfi+tg_qn+whr_qn
uc003mvc.2	4	4721	57	0.00614699	0.00153675	2	110	13414.8	13413.3	3.00753	0.222292	-26804.2	-26818.1	tg_qn+lnfi	lnfi+tg_qn
uc003mvc.2	4	4721	57	0.00614699	0.00153675	2	101	13414.5	13413.3	2.46054	0.292213	-26803.6	-26818.1	tg_qn+whr_qn	tg_qn+whr_qn
uc003mvc.2	4	4721	57	0.00614699	0.00153675	1	100	13414	13413.3	1.49353	0.221669	-26811.1	-26818.1	tg_qn	tg_qn
uc003mvc.2	4	4721	57	0.00614699	0.00153675	2	11	13413.7	13413.3	0.902801	0.636736	-26802.1	-26818.1	lnfi+whr_qn	lnfi+whr_qn
uc003mvc.2	4	4721	57	0.00614699	0.00153675	1	10	13413.5	13413.3	0.496778	0.480919	-26810.1	-26818.1	lnfi	lnfi
uc003mvc.2	4	4721	57	0.00614699	0.00153675	1	1	13413.6	13413.3	0.568808	0.450733	-26810.2	-26818.1	whr_qn	whr_qn
uc003mvd.2	4	4721	57	0.00614699	0.00153675	3	111	13415.1	13413.3	3.69507	0.29633	-26796.4	-26818.1	tg_qn+lnfi+whr_qn	lnfi+tg_qn+whr_qn
uc003mvd.2	4	4721	57	0.00614699	0.00153675	2	110	13414.8	13413.3	3.00753	0.222292	-26804.2	-26818.1	tg_qn+lnfi	lnfi+tg_qn
uc003mvd.2	4	4721	57	0.00614699	0.00153675	2	101	13414.5	13413.3	2.46054	0.292213	-26803.6	-26818.1	tg_qn+whr_qn	tg_qn+whr_qn
uc003mvd.2	4	4721	57	0.00614699	0.00153675	1	100	13414	13413.3	1.49353	0.221669	-26811.1	-26818.1	tg_qn	tg_qn
uc003mvd.2	4	4721	57	0.00614699	0.00153675	2	11	13413.7	13413.3	0.902801	0.636736	-26802.1	-26818.1	lnfi+whr_qn	lnfi+whr_qn
uc003mvd.2	4	4721	57	0.00614699	0.00153675	1	10	13413.5	13413.3	0.496778	0.480919	-26810.1	-26818.1	lnfi	lnfi
uc003mvd.2	4	4721	57	0.00614699	0.00153675	1	1	13413.6	13413.3	0.568808	0.450733	-26810.2	-26818.1	whr_qn	whr_qn
uc003mve.2	62	4721	9645	1.05147	0.0169591	3	111	7093.21	7090.8	4.82537	0.18504	-14152.6	-14173.1	tg_qn+lnfi+whr_qn	lnfi+tg_qn+whr_qn
uc003mve.2	62	4721	9645	1.05147	0.0169591	2	110	7093.09	7090.8	4.58689	0.100918	-14160.8	-14173.1	tg_qn+lnfi	lnfi+tg_qn
uc003mve.2	62	4721	9645	1.05147	0.0169591	2	101	7091.01	7090.8	0.421189	0.810103	-14156.6	-14173.1	tg_qn+whr_qn	tg_qn+whr_qn
uc003mve.2	62	4721	9645	1.05147	0.0169591	1	100	7090.97	7090.8	0.336931	0.561606	-14165	-14173.1	tg_qn	tg_qn
uc003mve.2	62	4721	9645	1.05147	0.0169591	2	11	7092.49	7090.8	3.38096	0.184431	-14159.6	-14173.1	lnfi+whr_qn	lnfi+whr_qn
uc003mve.2	62	4721	9645	1.05147	0.0169591	1	10	7092.3	7090.8	3.00099	0.0832138	-14167.7	-14173.1	lnfi	lnfi
uc003mve.2	62	4721	9645	1.05147	0.0169591	1	1	7090.86	7090.8	0.118308	0.730877	-14164.8	-14173.1	whr_qn	whr_qn
uc003mvf.2	62	4721	9645	1.05147	0.0169591	3	111	7093.21	7090.8	4.82537	0.18504	-14152.6	-14173.1	tg_qn+lnfi+whr_qn	lnfi+tg_qn+whr_qn
uc003mvf.2	62	4721	9645	1.05147	0.0169591	2	110	7093.09	7090.8	4.58689	0.100918	-14160.8	-14173.1	tg_qn+lnfi	lnfi+tg_qn
uc003mvf.2	62	4721	9645	1.05147	0.0169591	2	101	7091.01	7090.8	0.421189	0.810103	-14156.6	-14173.1	tg_qn+whr_qn	tg_qn+whr_qn
uc003mvf.2	62	4721	9645	1.05147	0.0169591	1	100	7090.97	7090.8	0.336931	0.561606	-14165	-14173.1	tg_qn	tg_qn
uc003mvf.2	62	4721	9645	1.05147	0.0169591	2	11	7092.49	7090.8	3.38096	0.184431	-14159.6	-14173.1	lnfi+whr_qn	lnfi+whr_qn
uc003mvf.2	62	4721	9645	1.05147	0.0169591	1	10	7092.3	7090.8	3.00099	0.0832138	-14167.7	-14173.1	lnfi	lnfi
uc003mvf.2	62	4721	9645	1.05147	0.0169591	1	1	7090.86	7090.8	0.118308	0.730877	-14164.8	-14173.1	whr_qn	whr_qn
uc011dhu.1	2	4721	94	0.0100693	0.00503464	3	111	10206.3	10204.2	4.17818	0.242856	-20378.7	-20399.9	tg_qn+lnfi+whr_qn	lnfi+tg_qn+whr_qn
uc011dhu.1	2	4721	94	0.0100693	0.00503464	2	110	10206.2	10204.2	4.05506	0.13166	-20387	-20399.9	tg_qn+lnfi	lnfi+tg_qn
uc011dhu.1	2	4721	94	0.0100693	0.00503464	2	101	10204.6	10204.2	0.873415	0.64616	-20383.8	-20399.9	tg_qn+whr_qn	tg_qn+whr_qn
uc011dhu.1	2	4721	94	0.0100693	0.00503464	1	100	10204.4	10204.2	0.515679	0.472691	-20391.9	-20399.9	tg_qn	tg_qn
uc011dhu.1	2	4721	94	0.0100693	0.00503464	2	11	10205.3	10204.2	2.2504	0.324588	-20385.2	-20399.9	lnfi+whr_qn	lnfi+whr_qn
uc011dhu.1	2	4721	94	0.0100693	0.00503464	1	10	10205.3	10204.2	2.21567	0.136616	-20393.6	-20399.9	lnfi	lnfi
uc011dhu.1	2	4721	94	0.0100693	0.00503464	1	1	10204.3	10204.2	0.21281	0.644574	-20391.6	-20399.9	whr_qn	whr_qn
uc003mvg.2	8	4721	524	0.0599846	0.00749807	3	111	12875.7	12872.7	6.12234	0.105807	-25717.6	-25736.9	tg_qn+lnfi+whr_qn	lnfi+tg_qn+whr_qn
uc003mvg.2	8	4721	524	0.0599846	0.00749807	2	110	12874.9	12872.7	4.46609	0.107201	-25724.4	-25736.9	tg_qn+lnfi	lnfi+tg_qn
uc003mvg.2	8	4721	524	0.0599846	0.00749807	2	101	12874.1	12872.7	2.92105	0.232114	-25722.9	-25736.9	tg_qn+whr_qn	tg_qn+whr_qn
uc003mvg.2	8	4721	524	0.0599846	0.00749807	1	100	12872.9	12872.7	0.558505	0.454863	-25729	-25736.9	tg_qn	tg_qn
uc003mvg.2	8	4721	524	0.0599846	0.00749807	2	11	12874.5	12872.7	3.69353	0.157747	-25723.7	-25736.9	lnfi+whr_qn	lnfi+whr_qn
uc003mvg.2	8	4721	524	0.0599846	0.00749807	1	10	12873.9	12872.7	2.46263	0.116583	-25730.9	-25736.9	lnfi	lnfi
uc003mvg.2	8	4721	524	0.0599846	0.00749807	1	1	12873.6	12872.7	1.90805	0.16718	-25730.3	-25736.9	whr_qn	whr_qn
uc010jnj.2	8	4721	524	0.0599846	0.00749807	3	111	12875.7	12872.7	6.12234	0.105807	-25717.6	-25736.9	tg_qn+lnfi+whr_qn	lnfi+tg_qn+whr_qn
uc010jnj.2	8	4721	524	0.0599846	0.00749807	2	110	12874.9	12872.7	4.46609	0.107201	-25724.4	-25736.9	tg_qn+lnfi	lnfi+tg_qn
uc010jnj.2	8	4721	524	0.0599846	0.00749807	2	101	12874.1	12872.7	2.92105	0.232114	-25722.9	-25736.9	tg_qn+whr_qn	tg_qn+whr_qn
uc010jnj.2	8	4721	524	0.0599846	0.00749807	1	100	12872.9	12872.7	0.558505	0.454863	-25729	-25736.9	tg_qn	tg_qn
uc010jnj.2	8	4721	524	0.0599846	0.00749807	2	11	12874.5	12872.7	3.69353	0.157747	-25723.7	-25736.9	lnfi+whr_qn	lnfi+whr_qn
uc010jnj.2	8	4721	524	0.0599846	0.00749807	1	10	12873.9	12872.7	2.46263	0.116583	-25730.9	-25736.9	lnfi	lnfi
uc010jnj.2	8	4721	524	0.0599846	0.00749807	1	1	12873.6	12872.7	1.90805	0.16718	-25730.3	-25736.9	whr_qn	whr_qn
uc010jnk.2	8	4721	524	0.0599846	0.00749807	3	111	12875.7	12872.7	6.12234	0.105807	-25717.6	-25736.9	tg_qn+lnfi+whr_qn	lnfi+tg_qn+whr_qn
uc010jnk.2	8	4721	524	0.0599846	0.00749807	2	110	12874.9	12872.7	4.46609	0.107201	-25724.4	-25736.9	tg_qn+lnfi	lnfi+tg_qn
uc010jnk.2	8	4721	524	0.0599846	0.00749807	2	101	12874.1	12872.7	2.92105	0.232114	-25722.9	-25736.9	tg_qn+whr_qn	tg_qn+whr_qn
uc010jnk.2	8	4721	524	0.0599846	0.00749807	1	100	12872.9	12872.7	0.558505	0.454863	-25729	-25736.9	tg_qn	tg_qn
uc010jnk.2	8	4721	524	0.0599846	0.00749807	2	11	12874.5	12872.7	3.69353	0.157747	-25723.7	-25736.9	lnfi+whr_qn	lnfi+whr_qn
uc010jnk.2	8	4721	524	0.0599846	0.00749807	1	10	12873.9	12872.7	2.46263	0.116583	-25730.9	-25736.9	lnfi	lnfi
uc010jnk.2	8	4721	524	0.0599846	0.00749807	1	1	12873.6	12872.7	1.90805	0.16718	-25730.3	-25736.9	whr_qn	whr_qn
uc003mvh.2	7	4721	523	0.0598764	0.00855378	3	111	12258.8	12255.7	6.21031	0.101815	-24483.7	-24502.8	tg_qn+lnfi+whr_qn	lnfi+tg_qn+whr_qn
uc003mvh.2	7	4721	523	0.0598764	0.00855378	2	110	12257.8	12255.7	4.37639	0.112119	-24490.3	-24502.8	tg_qn+lnfi	lnfi+tg_qn
uc003mvh.2	7	4721	523	0.0598764	0.00855378	2	101	12257.2	12255.7	3.07966	0.214417	-24489	-24502.8	tg_qn+whr_qn	tg_qn+whr_qn
uc003mvh.2	7	4721	523	0.0598764	0.00855378	1	100	12255.9	12255.7	0.512353	0.474122	-24494.9	-24502.8	tg_qn	tg_qn
uc003mvh.2	7	4721	523	0.0598764	0.00855378	2	11	12257.6	12255.7	3.86036	0.145122	-24489.8	-24502.8	lnfi+whr_qn	lnfi+whr_qn
uc003mvh.2	7	4721	523	0.0598764	0.00855378	1	10	12256.9	12255.7	2.46741	0.116229	-24496.9	-24502.8	lnfi	lnfi
uc003mvh.2	7	4721	523	0.0598764	0.00855378	1	1	12256.7	12255.7	2.10598	0.146724	-24496.5	-24502.8	whr_qn	whr_qn
uc003mvj.3	14	4721	743	0.0819296	0.00585212	3	111	14536.5	14534.9	3.25169	0.354423	-29039.2	-29061.3	tg_qn+lnfi+whr_qn	lnfi+tg_qn+whr_qn
uc003mvj.3	14	4721	743	0.0819296	0.00585212	2	110	14536.5	14534.9	3.19659	0.202241	-29047.6	-29061.3	tg_qn+lnfi	lnfi+tg_qn
uc003mvj.3	14	4721	743	0.0819296	0.00585212	2	101	14536.2	14534.9	2.67785	0.262127	-29047	-29061.3	tg_qn+whr_qn	tg_qn+whr_qn
uc003mvj.3	14	4721	743	0.0819296	0.00585212	1	100	14536.2	14534.9	2.65345	0.103325	-29055.5	-29061.3	tg_qn	tg_qn
uc003mvj.3	14	4721	743	0.0819296	0.00585212	2	11	14535	14534.9	0.206399	0.901947	-29044.6	-29061.3	lnfi+whr_qn	lnfi+whr_qn
uc003mvj.3	14	4721	743	0.0819296	0.00585212	1	10	14534.9	14534.9	0.0199446	0.887692	-29052.8	-29061.3	lnfi	lnfi
uc003mvj.3	14	4721	743	0.0819296	0.00585212	1	1	14535	14534.9	0.16803	0.681869	-29053	-29061.3	whr_qn	whr_qn
uc003mvl.1	3	4721	16	0.00171093	0.000570309	3	111	16079.9	16078.6	2.44875	0.484624	-32125.9	-32148.8	tg_qn+lnfi+whr_qn	lnfi+tg_qn+whr_qn
uc003mvl.1	3	4721	16	0.00171093	0.000570309	2	110	16078.8	16078.6	0.32087	0.851773	-32132.2	-32148.8	tg_qn+lnfi	lnfi+tg_qn
uc003mvl.1	3	4721	16	0.00171093	0.000570309	2	101	16079.8	16078.6	2.38602	0.303307	-32134.3	-32148.8	tg_qn+whr_qn	tg_qn+whr_qn
uc003mvl.1	3	4721	16	0.00171093	0.000570309	1	100	16078.7	16078.6	0.145044	0.703317	-32140.5	-32148.8	tg_qn	tg_qn
uc003mvl.1	3	4721	16	0.00171093	0.000570309	2	11	16079.9	16078.6	2.48664	0.288425	-32134.4	-32148.8	lnfi+whr_qn	lnfi+whr_qn
uc003mvl.1	3	4721	16	0.00171093	0.000570309	1	10	16078.8	16078.6	0.305591	0.580398	-32140.7	-32148.8	lnfi	lnfi
uc003mvl.1	3	4721	16	0.00171093	0.000570309	1	1	16079.8	16078.6	2.39041	0.122081	-32142.8	-32148.8	whr_qn	whr_qn
uc010jnl.1	27	4721	1016	0.112874	0.00418052	3	111	16251	16249.1	3.92889	0.269246	-32468.2	-32489.7	tg_qn+lnfi+whr_qn	lnfi+tg_qn+whr_qn
uc010jnl.1	27	4721	1016	0.112874	0.00418052	2	110	16250.7	16249.1	3.32895	0.18929	-32476.1	-32489.7	tg_qn+lnfi	lnfi+tg_qn
uc010jnl.1	27	4721	1016	0.112874	0.00418052	2	101	16250.9	16249.1	3.60177	0.165153	-32476.4	-32489.7	tg_qn+whr_qn	tg_qn+whr_qn
uc010jnl.1	27	4721	1016	0.112874	0.00418052	1	100	16250.6	16249.1	3.10151	0.0782198	-32484.3	-32489.7	tg_qn	tg_qn
uc010jnl.1	27	4721	1016	0.112874	0.00418052	2	11	16249.6	16249.1	1.02277	0.599664	-32473.8	-32489.7	lnfi+whr_qn	lnfi+whr_qn
uc010jnl.1	27	4721	1016	0.112874	0.00418052	1	10	16249.1	16249.1	0.0573544	0.810727	-32481.3	-32489.7	lnfi	lnfi
uc010jnl.1	27	4721	1016	0.112874	0.00418052	1	1	16249.6	16249.1	1.00989	0.31493	-32482.2	-32489.7	whr_qn	whr_qn
uc010jnm.1	27	4721	1016	0.112874	0.00418052	3	111	16251	16249.1	3.92889	0.269246	-32468.2	-32489.7	tg_qn+lnfi+whr_qn	lnfi+tg_qn+whr_qn
uc010jnm.1	27	4721	1016	0.112874	0.00418052	2	110	16250.7	16249.1	3.32895	0.18929	-32476.1	-32489.7	tg_qn+lnfi	lnfi+tg_qn
uc010jnm.1	27	4721	1016	0.112874	0.00418052	2	101	16250.9	16249.1	3.60177	0.165153	-32476.4	-32489.7	tg_qn+whr_qn	tg_qn+whr_qn
uc010jnm.1	27	4721	1016	0.112874	0.00418052	1	100	16250.6	16249.1	3.10151	0.0782198	-32484.3	-32489.7	tg_qn	tg_qn
uc010jnm.1	27	4721	1016	0.112874	0.00418052	2	11	16249.6	16249.1	1.02277	0.599664	-32473.8	-32489.7	lnfi+whr_qn	lnfi+whr_qn
uc010jnm.1	27	4721	1016	0.112874	0.00418052	1	10	16249.1	16249.1	0.0573544	0.810727	-32481.3	-32489.7	lnfi	lnfi
uc010jnm.1	27	4721	1016	0.112874	0.00418052	1	1	16249.6	16249.1	1.00989	0.31493	-32482.2	-32489.7	whr_qn	whr_qn
uc003mvi.1	231	4721	17592	1.9245	0.00833119	3	111	13071.9	13071.3	1.11165	0.774263	-26109.9	-26134.1	tg_qn+lnfi+whr_qn	lnfi+tg_qn+whr_qn
uc003mvi.1	231	4721	17592	1.9245	0.00833119	2	110	13071.5	13071.3	0.497524	0.779766	-26117.7	-26134.1	tg_qn+lnfi	lnfi+tg_qn
uc003mvi.1	231	4721	17592	1.9245	0.00833119	2	101	13071.7	13071.3	0.786239	0.674948	-26118	-26134.1	tg_qn+whr_qn	tg_qn+whr_qn
uc003mvi.1	231	4721	17592	1.9245	0.00833119	1	100	13071.4	13071.3	0.270895	0.602732	-26125.9	-26134.1	tg_qn	tg_qn
uc003mvi.1	231	4721	17592	1.9245	0.00833119	2	11	13071.7	13071.3	0.806383	0.668184	-26118	-26134.1	lnfi+whr_qn	lnfi+whr_qn
uc003mvi.1	231	4721	17592	1.9245	0.00833119	1	10	13071.3	13071.3	0.0809205	0.776054	-26125.8	-26134.1	lnfi	lnfi
uc003mvi.1	231	4721	17592	1.9245	0.00833119	1	1	13071.6	13071.3	0.628748	0.427815	-26126.3	-26134.1	whr_qn	whr_qn
uc003mvq.1	8	4721	1002	0.110048	0.013756	3	111	9383.17	9382.78	0.770185	0.856584	-18732.5	-18757.1	tg_qn+lnfi+whr_qn	lnfi+tg_qn+whr_qn
uc003mvq.1	8	4721	1002	0.110048	0.013756	2	110	9382.81	9382.78	0.0527723	0.973959	-18740.2	-18757.1	tg_qn+lnfi	lnfi+tg_qn
uc003mvq.1	8	4721	1002	0.110048	0.013756	2	101	9383.15	9382.78	0.739034	0.691068	-18740.9	-18757.1	tg_qn+whr_qn	tg_qn+whr_qn
uc003mvq.1	8	4721	1002	0.110048	0.013756	1	100	9382.8	9382.78	0.0438837	0.83407	-18748.7	-18757.1	tg_qn	tg_qn
uc003mvq.1	8	4721	1002	0.110048	0.013756	2	11	9383.16	9382.78	0.749038	0.68762	-18740.9	-18757.1	lnfi+whr_qn	lnfi+whr_qn
uc003mvq.1	8	4721	1002	0.110048	0.013756	1	10	9382.78	9382.78	0.00304965	0.95596	-18748.6	-18757.1	lnfi	lnfi
uc003mvq.1	8	4721	1002	0.110048	0.013756	1	1	9383.15	9382.78	0.728444	0.393388	-18749.4	-18757.1	whr_qn	whr_qn
uc003mvn.3	585	4721	41477	4.59338	0.00785193	3	111	14983.3	14983.3	0.15686	0.984233	-29932.9	-29958.1	tg_qn+lnfi+whr_qn	lnfi+tg_qn+whr_qn
uc003mvn.3	585	4721	41477	4.59338	0.00785193	2	110	14983.3	14983.3	0.115781	0.943753	-29941.3	-29958.1	tg_qn+lnfi	lnfi+tg_qn
uc003mvn.3	585	4721	41477	4.59338	0.00785193	2	101	14983.3	14983.3	0.0739355	0.963707	-29941.2	-29958.1	tg_qn+whr_qn	tg_qn+whr_qn
uc003mvn.3	585	4721	41477	4.59338	0.00785193	1	100	14983.3	14983.3	0.03928	0.842895	-29949.7	-29958.1	tg_qn	tg_qn
uc003mvn.3	585	4721	41477	4.59338	0.00785193	2	11	14983.3	14983.3	0.129368	0.937364	-29941.3	-29958.1	lnfi+whr_qn	lnfi+whr_qn
uc003mvn.3	585	4721	41477	4.59338	0.00785193	1	10	14983.3	14983.3	0.0889462	0.765521	-29949.7	-29958.1	lnfi	lnfi
uc003mvn.3	585	4721	41477	4.59338	0.00785193	1	1	14983.3	14983.3	0.0313996	0.859352	-29949.7	-29958.1	whr_qn	whr_qn
uc003mvo.3	585	4721	41477	4.59338	0.00785193	3	111	14983.3	14983.3	0.15686	0.984233	-29932.9	-29958.1	tg_qn+lnfi+whr_qn	lnfi+tg_qn+whr_qn
uc003mvo.3	585	4721	41477	4.59338	0.00785193	2	110	14983.3	14983.3	0.115781	0.943753	-29941.3	-29958.1	tg_qn+lnfi	lnfi+tg_qn
uc003mvo.3	585	4721	41477	4.59338	0.00785193	2	101	14983.3	14983.3	0.0739355	0.963707	-29941.2	-29958.1	tg_qn+whr_qn	tg_qn+whr_qn
uc003mvo.3	585	4721	41477	4.59338	0.00785193	1	100	14983.3	14983.3	0.03928	0.842895	-29949.7	-29958.1	tg_qn	tg_qn
uc003mvo.3	585	4721	41477	4.59338	0.00785193	2	11	14983.3	14983.3	0.129368	0.937364	-29941.3	-29958.1	lnfi+whr_qn	lnfi+whr_qn
uc003mvo.3	585	4721	41477	4.59338	0.00785193	1	10	14983.3	14983.3	0.0889462	0.765521	-29949.7	-29958.1	lnfi	lnfi
uc003mvo.3	585	4721	41477	4.59338	0.00785193	1	1	14983.3	14983.3	0.0313996	0.859352	-29949.7	-29958.1	whr_qn	whr_qn
uc003mvp.1	569	4721	38312	4.25024	0.00746966	3	111	15455.7	15455.7	0.156776	0.984245	-30877.6	-30902.8	tg_qn+lnfi+whr_qn	lnfi+tg_qn+whr_qn
uc003mvp.1	569	4721	38312	4.25024	0.00746966	2	110	15455.7	15455.7	0.129693	0.937211	-30886.1	-30902.8	tg_qn+lnfi	lnfi+tg_qn
uc003mvp.1	569	4721	38312	4.25024	0.00746966	2	101	15455.7	15455.7	0.0949043	0.953656	-30886	-30902.8	tg_qn+whr_qn	tg_qn+whr_qn
uc003mvp.1	569	4721	38312	4.25024	0.00746966	1	100	15455.7	15455.7	0.0690962	0.792657	-30894.5	-30902.8	tg_qn	tg_qn
uc003mvp.1	569	4721	38312	4.25024	0.00746966	2	11	15455.7	15455.7	0.114779	0.944226	-30886	-30902.8	lnfi+whr_qn	lnfi+whr_qn
uc003mvp.1	569	4721	38312	4.25024	0.00746966	1	10	15455.7	15455.7	0.0885395	0.766042	-30894.5	-30902.8	lnfi	lnfi
uc003mvp.1	569	4721	38312	4.25024	0.00746966	1	1	15455.7	15455.7	0.0261542	0.871524	-30894.4	-30902.8	whr_qn	whr_qn
uc003mvm.3	627	4721	43812	4.85198	0.0077384	3	111	15227.4	15227.3	0.237806	0.971267	-30421	-30446.1	tg_qn+lnfi+whr_qn	lnfi+tg_qn+whr_qn
uc003mvm.3	627	4721	43812	4.85198	0.0077384	2	110	15227.4	15227.3	0.190223	0.909272	-30429.4	-30446.1	tg_qn+lnfi	lnfi+tg_qn
uc003mvm.3	627	4721	43812	4.85198	0.0077384	2	101	15227.3	15227.3	0.0612692	0.96983	-30429.3	-30446.1	tg_qn+whr_qn	tg_qn+whr_qn
uc003mvm.3	627	4721	43812	4.85198	0.0077384	1	100	15227.3	15227.3	0.0259688	0.871977	-30437.7	-30446.1	tg_qn	tg_qn
uc003mvm.3	627	4721	43812	4.85198	0.0077384	2	11	15227.4	15227.3	0.197996	0.905744	-30429.4	-30446.1	lnfi+whr_qn	lnfi+whr_qn
uc003mvm.3	627	4721	43812	4.85198	0.0077384	1	10	15227.4	15227.3	0.145403	0.702968	-30437.8	-30446.1	lnfi	lnfi
uc003mvm.3	627	4721	43812	4.85198	0.0077384	1	1	15227.3	15227.3	0.0352675	0.851036	-30437.7	-30446.1	whr_qn	whr_qn
uc010jnn.2	550	4721	32315	3.60232	0.00654967	3	111	16750.8	16750.7	0.17453	0.981592	-33467.8	-33493	tg_qn+lnfi+whr_qn	lnfi+tg_qn+whr_qn
uc010jnn.2	550	4721	32315	3.60232	0.00654967	2	110	16750.8	16750.7	0.118608	0.94242	-33476.2	-33493	tg_qn+lnfi	lnfi+tg_qn
uc010jnn.2	550	4721	32315	3.60232	0.00654967	2	101	16750.8	16750.7	0.101037	0.950736	-33476.2	-33493	tg_qn+whr_qn	tg_qn+whr_qn
uc010jnn.2	550	4721	32315	3.60232	0.00654967	1	100	16750.7	16750.7	0.0324336	0.857079	-33484.5	-33493	tg_qn	tg_qn
uc010jnn.2	550	4721	32315	3.60232	0.00654967	2	11	16750.8	16750.7	0.150683	0.927427	-33476.2	-33493	lnfi+whr_qn	lnfi+whr_qn
uc010jnn.2	550	4721	32315	3.60232	0.00654967	1	10	16750.8	16750.7	0.0952013	0.757666	-33484.6	-33493	lnfi	lnfi
uc010jnn.2	550	4721	32315	3.60232	0.00654967	1	1	16750.8	16750.7	0.0746219	0.784722	-33484.6	-33493	whr_qn	whr_qn
uc010jno.2	389	4721	18070	2.01747	0.0051863	3	111	17285.5	17284.8	1.40401	0.704595	-34537.1	-34561.1	tg_qn+lnfi+whr_qn	lnfi+tg_qn+whr_qn
uc010jno.2	389	4721	18070	2.01747	0.0051863	2	110	17285	17284.8	0.53819	0.764071	-34544.7	-34561.1	tg_qn+lnfi	lnfi+tg_qn
uc010jno.2	389	4721	18070	2.01747	0.0051863	2	101	17285.4	17284.8	1.26629	0.53092	-34545.4	-34561.1	tg_qn+whr_qn	tg_qn+whr_qn
uc010jno.2	389	4721	18070	2.01747	0.0051863	1	100	17284.9	17284.8	0.297748	0.585298	-34552.9	-34561.1	tg_qn	tg_qn
uc010jno.2	389	4721	18070	2.01747	0.0051863	2	11	17285.4	17284.8	1.34096	0.511463	-34545.5	-34561.1	lnfi+whr_qn	lnfi+whr_qn
uc010jno.2	389	4721	18070	2.01747	0.0051863	1	10	17285	17284.8	0.416118	0.518881	-34553	-34561.1	lnfi	lnfi
uc010jno.2	389	4721	18070	2.01747	0.0051863	1	1	17285.3	17284.8	1.12642	0.28854	-34553.7	-34561.1	whr_qn	whr_qn
uc003mvs.1	8	4721	748	0.0815285	0.0101911	3	111	8905.21	8902.86	4.69738	0.195346	-17776.6	-17797.3	tg_qn+lnfi+whr_qn	lnfi+tg_qn+whr_qn
uc003mvs.1	8	4721	748	0.0815285	0.0101911	2	110	8905.19	8902.86	4.66343	0.097129	-17785	-17797.3	tg_qn+lnfi	lnfi+tg_qn
uc003mvs.1	8	4721	748	0.0815285	0.0101911	2	101	8903.04	8902.86	0.352106	0.838573	-17780.7	-17797.3	tg_qn+whr_qn	tg_qn+whr_qn
uc003mvs.1	8	4721	748	0.0815285	0.0101911	1	100	8902.95	8902.86	0.181315	0.670245	-17789	-17797.3	tg_qn	tg_qn
uc003mvs.1	8	4721	748	0.0815285	0.0101911	2	11	8904.54	8902.86	3.35786	0.186573	-17783.7	-17797.3	lnfi+whr_qn	lnfi+whr_qn
uc003mvs.1	8	4721	748	0.0815285	0.0101911	1	10	8904.53	8902.86	3.33409	0.0678581	-17792.1	-17797.3	lnfi	lnfi
uc003mvs.1	8	4721	748	0.0815285	0.0101911	1	1	8902.92	8902.86	0.117341	0.731936	-17788.9	-17797.3	whr_qn	whr_qn
uc003mvt.2	82	4721	5988	0.66645	0.00812744	3	111	14085.8	14082.1	7.4298	0.0593898	-28137.7	-28155.7	tg_qn+lnfi+whr_qn	lnfi+tg_qn+whr_qn
uc003mvt.2	82	4721	5988	0.66645	0.00812744	2	110	14084.8	14082.1	5.55748	0.0621167	-28144.3	-28155.7	tg_qn+lnfi	lnfi+tg_qn
uc003mvt.2	82	4721	5988	0.66645	0.00812744	2	101	14083.7	14082.1	3.36957	0.185485	-28142.1	-28155.7	tg_qn+whr_qn	tg_qn+whr_qn
uc003mvt.2	82	4721	5988	0.66645	0.00812744	1	100	14082.4	14082.1	0.651821	0.419463	-28147.9	-28155.7	tg_qn	tg_qn
uc003mvt.2	82	4721	5988	0.66645	0.00812744	2	11	14084.3	14082.1	4.51914	0.104395	-28143.3	-28155.7	lnfi+whr_qn	lnfi+whr_qn
uc003mvt.2	82	4721	5988	0.66645	0.00812744	1	10	14083.6	14082.1	3.13963	0.0764112	-28150.3	-28155.7	lnfi	lnfi
uc003mvt.2	82	4721	5988	0.66645	0.00812744	1	1	14083.2	14082.1	2.19655	0.13832	-28149.4	-28155.7	whr_qn	whr_qn
uc003mvu.2	3	4721	87	0.00926948	0.00308983	3	111	12298.1	12297.5	1.26157	0.738278	-24562.4	-24586.5	tg_qn+lnfi+whr_qn	lnfi+tg_qn+whr_qn
uc003mvu.2	3	4721	87	0.00926948	0.00308983	2	110	12298	12297.5	1.09651	0.577959	-24570.7	-24586.5	tg_qn+lnfi	lnfi+tg_qn
uc003mvu.2	3	4721	87	0.00926948	0.00308983	2	101	12297.5	12297.5	0.0757972	0.962811	-24569.7	-24586.5	tg_qn+whr_qn	tg_qn+whr_qn
uc003mvu.2	3	4721	87	0.00926948	0.00308983	1	100	12297.5	12297.5	0.00620745	0.937202	-24578	-24586.5	tg_qn	tg_qn
uc003mvu.2	3	4721	87	0.00926948	0.00308983	2	11	12298	12297.5	1.09867	0.577335	-24570.7	-24586.5	lnfi+whr_qn	lnfi+whr_qn
uc003mvu.2	3	4721	87	0.00926948	0.00308983	1	10	12297.9	12297.5	0.888779	0.345808	-24578.9	-24586.5	lnfi	lnfi
uc003mvu.2	3	4721	87	0.00926948	0.00308983	1	1	12297.5	12297.5	0.0752183	0.783885	-24578.1	-24586.5	whr_qn	whr_qn
uc011dhv.1	77	4721	8860	0.96047	0.0124736	3	111	12535	12533.7	2.5513	0.466091	-25036.1	-25058.9	tg_qn+lnfi+whr_qn	lnfi+tg_qn+whr_qn
uc011dhv.1	77	4721	8860	0.96047	0.0124736	2	110	12534.9	12533.7	2.46316	0.291831	-25044.5	-25058.9	tg_qn+lnfi	lnfi+tg_qn
uc011dhv.1	77	4721	8860	0.96047	0.0124736	2	101	12534.6	12533.7	1.84382	0.397759	-25043.8	-25058.9	tg_qn+whr_qn	tg_qn+whr_qn
uc011dhv.1	77	4721	8860	0.96047	0.0124736	1	100	12534.5	12533.7	1.6792	0.195031	-25052.1	-25058.9	tg_qn	tg_qn
uc011dhv.1	77	4721	8860	0.96047	0.0124736	2	11	12533.8	12533.7	0.152409	0.926627	-25042.1	-25058.9	lnfi+whr_qn	lnfi+whr_qn
uc011dhv.1	77	4721	8860	0.96047	0.0124736	1	10	12533.7	12533.7	0.131971	0.716397	-25050.6	-25058.9	lnfi	lnfi
uc011dhv.1	77	4721	8860	0.96047	0.0124736	1	1	12533.7	12533.7	0.0362877	0.848923	-25050.5	-25058.9	whr_qn	whr_qn
uc003mvv.2	85	4721	9314	1.00976	0.0118795	3	111	12821.7	12820.3	2.8322	0.418227	-25609.6	-25632.1	tg_qn+lnfi+whr_qn	lnfi+tg_qn+whr_qn
uc003mvv.2	85	4721	9314	1.00976	0.0118795	2	110	12821.6	12820.3	2.69129	0.260372	-25617.9	-25632.1	tg_qn+lnfi	lnfi+tg_qn
uc003mvv.2	85	4721	9314	1.00976	0.0118795	2	101	12821.2	12820.3	1.79608	0.407368	-25617	-25632.1	tg_qn+whr_qn	tg_qn+whr_qn
uc003mvv.2	85	4721	9314	1.00976	0.0118795	1	100	12821	12820.3	1.53553	0.215284	-25625.2	-25632.1	tg_qn	tg_qn
uc003mvv.2	85	4721	9314	1.00976	0.0118795	2	11	12820.5	12820.3	0.349871	0.839511	-25615.5	-25632.1	lnfi+whr_qn	lnfi+whr_qn
uc003mvv.2	85	4721	9314	1.00976	0.0118795	1	10	12820.4	12820.3	0.308412	0.578656	-25624	-25632.1	lnfi	lnfi
uc003mvv.2	85	4721	9314	1.00976	0.0118795	1	1	12820.3	12820.3	0.0856857	0.769735	-25623.7	-25632.1	whr_qn	whr_qn
uc003mvw.2	55	4721	6503	0.703893	0.0127981	3	111	12519.5	12517.6	3.78502	0.285633	-25005.1	-25026.7	tg_qn+lnfi+whr_qn	lnfi+tg_qn+whr_qn
uc003mvw.2	55	4721	6503	0.703893	0.0127981	2	110	12519.2	12517.6	3.24118	0.197782	-25013.1	-25026.7	tg_qn+lnfi	lnfi+tg_qn
uc003mvw.2	55	4721	6503	0.703893	0.0127981	2	101	12518.7	12517.6	2.23239	0.327524	-25012.1	-25026.7	tg_qn+whr_qn	tg_qn+whr_qn
uc003mvw.2	55	4721	6503	0.703893	0.0127981	1	100	12518.3	12517.6	1.40551	0.235804	-25019.7	-25026.7	tg_qn	tg_qn
uc003mvw.2	55	4721	6503	0.703893	0.0127981	2	11	12518.1	12517.6	0.988474	0.610036	-25010.8	-25026.7	lnfi+whr_qn	lnfi+whr_qn
uc003mvw.2	55	4721	6503	0.703893	0.0127981	1	10	12517.9	12517.6	0.692171	0.405427	-25019	-25026.7	lnfi	lnfi
uc003mvw.2	55	4721	6503	0.703893	0.0127981	1	1	12517.8	12517.6	0.472415	0.491878	-25018.8	-25026.7	whr_qn	whr_qn
uc003mvx.2	25	4721	1869	0.207603	0.00830411	3	111	14778.7	14778.1	1.30824	0.727178	-29523.6	-29547.7	tg_qn+lnfi+whr_qn	lnfi+tg_qn+whr_qn
uc003mvx.2	25	4721	1869	0.207603	0.00830411	2	110	14778.3	14778.1	0.570096	0.751978	-29531.3	-29547.7	tg_qn+lnfi	lnfi+tg_qn
uc003mvx.2	25	4721	1869	0.207603	0.00830411	2	101	14778.4	14778.1	0.644222	0.724618	-29531.4	-29547.7	tg_qn+whr_qn	tg_qn+whr_qn
uc003mvx.2	25	4721	1869	0.207603	0.00830411	1	100	14778.1	14778.1	0.0674047	0.795154	-29539.3	-29547.7	tg_qn	tg_qn
uc003mvx.2	25	4721	1869	0.207603	0.00830411	2	11	14778.7	14778.1	1.29255	0.523995	-29532	-29547.7	lnfi+whr_qn	lnfi+whr_qn
uc003mvx.2	25	4721	1869	0.207603	0.00830411	1	10	14778.3	14778.1	0.556618	0.455626	-29539.8	-29547.7	lnfi	lnfi
uc003mvx.2	25	4721	1869	0.207603	0.00830411	1	1	14778.3	14778.1	0.499958	0.479519	-29539.7	-29547.7	whr_qn	whr_qn
uc010jnq.1	77	4721	7212	0.789089	0.0102479	3	111	13999	13998	1.97506	0.577599	-27964.1	-27987.5	tg_qn+lnfi+whr_qn	lnfi+tg_qn+whr_qn
uc010jnq.1	77	4721	7212	0.789089	0.0102479	2	110	13998.9	13998	1.9023	0.386297	-27972.5	-27987.5	tg_qn+lnfi	lnfi+tg_qn
uc010jnq.1	77	4721	7212	0.789089	0.0102479	2	101	13998.3	13998	0.698396	0.705253	-27971.3	-27987.5	tg_qn+whr_qn	tg_qn+whr_qn
uc010jnq.1	77	4721	7212	0.789089	0.0102479	1	100	13998.2	13998	0.52677	0.467968	-27979.6	-27987.5	tg_qn	tg_qn
uc010jnq.1	77	4721	7212	0.789089	0.0102479	2	11	13998.3	13998	0.71859	0.698168	-27971.3	-27987.5	lnfi+whr_qn	lnfi+whr_qn
uc010jnq.1	77	4721	7212	0.789089	0.0102479	1	10	13998.3	13998	0.693127	0.405103	-27979.7	-27987.5	lnfi	lnfi
uc010jnq.1	77	4721	7212	0.789089	0.0102479	1	1	13998	13998	0.0833309	0.772833	-27979.1	-27987.5	whr_qn	whr_qn
uc003mvy.2	40	4721	3336	0.367728	0.00919321	3	111	15077.1	15076.3	1.6227	0.654253	-30120.4	-30144.1	tg_qn+lnfi+whr_qn	lnfi+tg_qn+whr_qn
uc003mvy.2	40	4721	3336	0.367728	0.00919321	2	110	15076.7	15076.3	0.821852	0.663036	-30128	-30144.1	tg_qn+lnfi	lnfi+tg_qn
uc003mvy.2	40	4721	3336	0.367728	0.00919321	2	101	15076.8	15076.3	1.02852	0.597942	-30128.2	-30144.1	tg_qn+whr_qn	tg_qn+whr_qn
uc003mvy.2	40	4721	3336	0.367728	0.00919321	1	100	15076.3	15076.3	0.0198217	0.888036	-30135.7	-30144.1	tg_qn	tg_qn
uc003mvy.2	40	4721	3336	0.367728	0.00919321	2	11	15077	15076.3	1.48473	0.475987	-30128.7	-30144.1	lnfi+whr_qn	lnfi+whr_qn
uc003mvy.2	40	4721	3336	0.367728	0.00919321	1	10	15076.7	15076.3	0.746556	0.387569	-30136.4	-30144.1	lnfi	lnfi
uc003mvy.2	40	4721	3336	0.367728	0.00919321	1	1	15076.8	15076.3	1.00581	0.315908	-30136.7	-30144.1	whr_qn	whr_qn
uc011dhw.1	99	4721	11200	1.21484	0.0122711	3	111	11278.8	11273	11.5392	0.00914068	-22523.8	-22537.6	tg_qn+lnfi+whr_qn	lnfi+tg_qn+whr_qn
uc011dhw.1	99	4721	11200	1.21484	0.0122711	2	110	11276.2	11273	6.42408	0.0402743	-22527.1	-22537.6	tg_qn+lnfi	lnfi+tg_qn
uc011dhw.1	99	4721	11200	1.21484	0.0122711	2	101	11277.6	11273	9.19865	0.0100586	-22529.9	-22537.6	tg_qn+whr_qn	tg_qn+whr_qn
uc011dhw.1	99	4721	11200	1.21484	0.0122711	1	100	11274.5	11273	3.02052	0.082217	-22532.2	-22537.6	tg_qn	tg_qn
uc011dhw.1	99	4721	11200	1.21484	0.0122711	2	11	11275.6	11273	5.06485	0.0794662	-22525.8	-22537.6	lnfi+whr_qn	lnfi+whr_qn
uc011dhw.1	99	4721	11200	1.21484	0.0122711	1	10	11273.6	11273	1.17788	0.277788	-22530.3	-22537.6	lnfi	lnfi
uc011dhw.1	99	4721	11200	1.21484	0.0122711	1	1	11275.3	11273	4.5717	0.0325043	-22533.7	-22537.6	whr_qn	whr_qn
uc003mwa.3	121	4721	13438	1.45871	0.0120555	3	111	11757.5	11751.6	11.851	0.0079113	-23481.2	-23494.8	tg_qn+lnfi+whr_qn	lnfi+tg_qn+whr_qn
uc003mwa.3	121	4721	13438	1.45871	0.0120555	2	110	11754.5	11751.6	5.84546	0.0537867	-23483.7	-23494.8	tg_qn+lnfi	lnfi+tg_qn
uc003mwa.3	121	4721	13438	1.45871	0.0120555	2	101	11756.4	11751.6	9.60107	0.00822536	-23487.5	-23494.8	tg_qn+whr_qn	tg_qn+whr_qn
uc003mwa.3	121	4721	13438	1.45871	0.0120555	1	100	11752.8	11751.6	2.46095	0.116708	-23488.8	-23494.8	tg_qn	tg_qn
uc003mwa.3	121	4721	13438	1.45871	0.0120555	2	11	11754.6	11751.6	6.05081	0.0485381	-23483.9	-23494.8	lnfi+whr_qn	lnfi+whr_qn
uc003mwa.3	121	4721	13438	1.45871	0.0120555	1	10	11752.3	11751.6	1.3058	0.253156	-23487.6	-23494.8	lnfi	lnfi
uc003mwa.3	121	4721	13438	1.45871	0.0120555	1	1	11754.4	11751.6	5.53136	0.0186785	-23491.8	-23494.8	whr_qn	whr_qn
uc003mvz.3	121	4721	13438	1.45871	0.0120555	3	111	11757.5	11751.6	11.851	0.0079113	-23481.2	-23494.8	tg_qn+lnfi+whr_qn	lnfi+tg_qn+whr_qn
uc003mvz.3	121	4721	13438	1.45871	0.0120555	2	110	11754.5	11751.6	5.84546	0.0537867	-23483.7	-23494.8	tg_qn+lnfi	lnfi+tg_qn
uc003mvz.3	121	4721	13438	1.45871	0.0120555	2	101	11756.4	11751.6	9.60107	0.00822536	-23487.5	-23494.8	tg_qn+whr_qn	tg_qn+whr_qn
uc003mvz.3	121	4721	13438	1.45871	0.0120555	1	100	11752.8	11751.6	2.46095	0.116708	-23488.8	-23494.8	tg_qn	tg_qn
uc003mvz.3	121	4721	13438	1.45871	0.0120555	2	11	11754.6	11751.6	6.05081	0.0485381	-23483.9	-23494.8	lnfi+whr_qn	lnfi+whr_qn
uc003mvz.3	121	4721	13438	1.45871	0.0120555	1	10	11752.3	11751.6	1.3058	0.253156	-23487.6	-23494.8	lnfi	lnfi
uc003mvz.3	121	4721	13438	1.45871	0.0120555	1	1	11754.4	11751.6	5.53136	0.0186785	-23491.8	-23494.8	whr_qn	whr_qn
uc003mwb.3	106	4721	11971	1.29859	0.0122508	3	111	11494.5	11488.5	12.0336	0.00726909	-22955.2	-22968.5	tg_qn+lnfi+whr_qn	lnfi+tg_qn+whr_qn
uc003mwb.3	106	4721	11971	1.29859	0.0122508	2	110	11491.7	11488.5	6.38349	0.0411002	-22958	-22968.5	tg_qn+lnfi	lnfi+tg_qn
uc003mwb.3	106	4721	11971	1.29859	0.0122508	2	101	11493.3	11488.5	9.59923	0.0082329	-22961.2	-22968.5	tg_qn+whr_qn	tg_qn+whr_qn
uc003mwb.3	106	4721	11971	1.29859	0.0122508	1	100	11489.9	11488.5	2.80803	0.0937933	-22962.9	-22968.5	tg_qn	tg_qn
uc003mwb.3	106	4721	11971	1.29859	0.0122508	2	11	11491.3	11488.5	5.69538	0.0579782	-22957.3	-22968.5	lnfi+whr_qn	lnfi+whr_qn
uc003mwb.3	106	4721	11971	1.29859	0.0122508	1	10	11489.2	11488.5	1.32373	0.249923	-22961.4	-22968.5	lnfi	lnfi
uc003mwb.3	106	4721	11971	1.29859	0.0122508	1	1	11491.1	11488.5	5.14208	0.0233526	-22965.2	-22968.5	whr_qn	whr_qn
uc010jnr.1	34	4721	3749	0.406409	0.0119532	3	111	11449	11441.8	14.3894	0.00242026	-22864.1	-22875.1	tg_qn+lnfi+whr_qn	lnfi+tg_qn+whr_qn
uc010jnr.1	34	4721	3749	0.406409	0.0119532	2	110	11445	11441.8	6.43227	0.0401097	-22864.6	-22875.1	tg_qn+lnfi	lnfi+tg_qn
uc010jnr.1	34	4721	3749	0.406409	0.0119532	2	101	11447.8	11441.8	12.0339	0.00243711	-22870.2	-22875.1	tg_qn+whr_qn	tg_qn+whr_qn
uc010jnr.1	34	4721	3749	0.406409	0.0119532	1	100	11443.2	11441.8	2.72895	0.0985439	-22869.4	-22875.1	tg_qn	tg_qn
uc010jnr.1	34	4721	3749	0.406409	0.0119532	2	11	11445.7	11441.8	7.82725	0.019968	-22866	-22875.1	lnfi+whr_qn	lnfi+whr_qn
uc010jnr.1	34	4721	3749	0.406409	0.0119532	1	10	11442.5	11441.8	1.41539	0.234164	-22868.1	-22875.1	lnfi	lnfi
uc010jnr.1	34	4721	3749	0.406409	0.0119532	1	1	11445.5	11441.8	7.33723	0.00675408	-22874	-22875.1	whr_qn	whr_qn
uc003mwc.2	39	4721	4922	0.533474	0.0136788	3	111	10671.8	10664.2	15.1392	0.00170149	-21309.7	-21319.9	tg_qn+lnfi+whr_qn	lnfi+tg_qn+whr_qn
uc003mwc.2	39	4721	4922	0.533474	0.0136788	2	110	10667.7	10664.2	7.08921	0.02888	-21310.1	-21319.9	tg_qn+lnfi	lnfi+tg_qn
uc003mwc.2	39	4721	4922	0.533474	0.0136788	2	101	10670.4	10664.2	12.4207	0.0020085	-21315.4	-21319.9	tg_qn+whr_qn	tg_qn+whr_qn
uc003mwc.2	39	4721	4922	0.533474	0.0136788	1	100	10665.6	10664.2	2.92102	0.0874324	-21314.4	-21319.9	tg_qn	tg_qn
uc003mwc.2	39	4721	4922	0.533474	0.0136788	2	11	10668.2	10664.2	8.06691	0.017713	-21311.1	-21319.9	lnfi+whr_qn	lnfi+whr_qn
uc003mwc.2	39	4721	4922	0.533474	0.0136788	1	10	10665	10664.2	1.63174	0.201463	-21313.1	-21319.9	lnfi	lnfi
uc003mwc.2	39	4721	4922	0.533474	0.0136788	1	1	10667.9	10664.2	7.45119	0.00633946	-21318.9	-21319.9	whr_qn	whr_qn
uc003mwd.2	39	4721	4922	0.533474	0.0136788	3	111	10671.8	10664.2	15.1392	0.00170149	-21309.7	-21319.9	tg_qn+lnfi+whr_qn	lnfi+tg_qn+whr_qn
uc003mwd.2	39	4721	4922	0.533474	0.0136788	2	110	10667.7	10664.2	7.08921	0.02888	-21310.1	-21319.9	tg_qn+lnfi	lnfi+tg_qn
uc003mwd.2	39	4721	4922	0.533474	0.0136788	2	101	10670.4	10664.2	12.4207	0.0020085	-21315.4	-21319.9	tg_qn+whr_qn	tg_qn+whr_qn
uc003mwd.2	39	4721	4922	0.533474	0.0136788	1	100	10665.6	10664.2	2.92102	0.0874324	-21314.4	-21319.9	tg_qn	tg_qn
uc003mwd.2	39	4721	4922	0.533474	0.0136788	2	11	10668.2	10664.2	8.06691	0.017713	-21311.1	-21319.9	lnfi+whr_qn	lnfi+whr_qn
uc003mwd.2	39	4721	4922	0.533474	0.0136788	1	10	10665	10664.2	1.63174	0.201463	-21313.1	-21319.9	lnfi	lnfi
uc003mwd.2	39	4721	4922	0.533474	0.0136788	1	1	10667.9	10664.2	7.45119	0.00633946	-21318.9	-21319.9	whr_qn	whr_qn
uc003mwe.2	39	4721	4922	0.533474	0.0136788	3	111	10671.8	10664.2	15.1392	0.00170149	-21309.7	-21319.9	tg_qn+lnfi+whr_qn	lnfi+tg_qn+whr_qn
uc003mwe.2	39	4721	4922	0.533474	0.0136788	2	110	10667.7	10664.2	7.08921	0.02888	-21310.1	-21319.9	tg_qn+lnfi	lnfi+tg_qn
uc003mwe.2	39	4721	4922	0.533474	0.0136788	2	101	10670.4	10664.2	12.4207	0.0020085	-21315.4	-21319.9	tg_qn+whr_qn	tg_qn+whr_qn
uc003mwe.2	39	4721	4922	0.533474	0.0136788	1	100	10665.6	10664.2	2.92102	0.0874324	-21314.4	-21319.9	tg_qn	tg_qn
uc003mwe.2	39	4721	4922	0.533474	0.0136788	2	11	10668.2	10664.2	8.06691	0.017713	-21311.1	-21319.9	lnfi+whr_qn	lnfi+whr_qn
uc003mwe.2	39	4721	4922	0.533474	0.0136788	1	10	10665	10664.2	1.63174	0.201463	-21313.1	-21319.9	lnfi	lnfi
uc003mwe.2	39	4721	4922	0.533474	0.0136788	1	1	10667.9	10664.2	7.45119	0.00633946	-21318.9	-21319.9	whr_qn	whr_qn
uc003mwf.2	39	4721	4922	0.533474	0.0136788	3	111	10671.8	10664.2	15.1392	0.00170149	-21309.7	-21319.9	tg_qn+lnfi+whr_qn	lnfi+tg_qn+whr_qn
uc003mwf.2	39	4721	4922	0.533474	0.0136788	2	110	10667.7	10664.2	7.08921	0.02888	-21310.1	-21319.9	tg_qn+lnfi	lnfi+tg_qn
uc003mwf.2	39	4721	4922	0.533474	0.0136788	2	101	10670.4	10664.2	12.4207	0.0020085	-21315.4	-21319.9	tg_qn+whr_qn	tg_qn+whr_qn
uc003mwf.2	39	4721	4922	0.533474	0.0136788	1	100	10665.6	10664.2	2.92102	0.0874324	-21314.4	-21319.9	tg_qn	tg_qn
uc003mwf.2	39	4721	4922	0.533474	0.0136788	2	11	10668.2	10664.2	8.06691	0.017713	-21311.1	-21319.9	lnfi+whr_qn	lnfi+whr_qn
uc003mwf.2	39	4721	4922	0.533474	0.0136788	1	10	10665	10664.2	1.63174	0.201463	-21313.1	-21319.9	lnfi	lnfi
uc003mwf.2	39	4721	4922	0.533474	0.0136788	1	1	10667.9	10664.2	7.45119	0.00633946	-21318.9	-21319.9	whr_qn	whr_qn
uc003mwg.1	52	4721	3871	0.424961	0.00817232	3	111	14653.9	14649.6	8.69721	0.0335996	-29274	-29290.6	tg_qn+lnfi+whr_qn	lnfi+tg_qn+whr_qn
uc003mwg.1	52	4721	3871	0.424961	0.00817232	2	110	14652.7	14649.6	6.21429	0.0447284	-29279.9	-29290.6	tg_qn+lnfi	lnfi+tg_qn
uc003mwg.1	52	4721	3871	0.424961	0.00817232	2	101	14653.7	14649.6	8.3768	0.0151706	-29282.1	-29290.6	tg_qn+whr_qn	tg_qn+whr_qn
uc003mwg.1	52	4721	3871	0.424961	0.00817232	1	100	14652.4	14649.6	5.60642	0.0178948	-29287.8	-29290.6	tg_qn	tg_qn
uc003mwg.1	52	4721	3871	0.424961	0.00817232	2	11	14650.4	14649.6	1.63763	0.440955	-29275.4	-29290.6	lnfi+whr_qn	lnfi+whr_qn
uc003mwg.1	52	4721	3871	0.424961	0.00817232	1	10	14649.6	14649.6	0.0304305	0.861517	-29282.2	-29290.6	lnfi	lnfi
uc003mwg.1	52	4721	3871	0.424961	0.00817232	1	1	14650.3	14649.6	1.48566	0.222891	-29283.7	-29290.6	whr_qn	whr_qn
uc003mwi.2	818	4721	40164	4.47655	0.00547255	3	111	18400.4	18399.1	2.55644	0.465178	-36766.9	-36789.8	tg_qn+lnfi+whr_qn	lnfi+tg_qn+whr_qn
uc003mwi.2	818	4721	40164	4.47655	0.00547255	2	110	18400.1	18399.1	1.98919	0.369874	-36774.8	-36789.8	tg_qn+lnfi	lnfi+tg_qn
uc003mwi.2	818	4721	40164	4.47655	0.00547255	2	101	18400.2	18399.1	2.12962	0.344793	-36775	-36789.8	tg_qn+whr_qn	tg_qn+whr_qn
uc003mwi.2	818	4721	40164	4.47655	0.00547255	1	100	18400	18399.1	1.67169	0.196032	-36783	-36789.8	tg_qn	tg_qn
uc003mwi.2	818	4721	40164	4.47655	0.00547255	2	11	18399.8	18399.1	1.37081	0.503886	-36774.2	-36789.8	lnfi+whr_qn	lnfi+whr_qn
uc003mwi.2	818	4721	40164	4.47655	0.00547255	1	10	18399.6	18399.1	0.971067	0.324414	-36782.3	-36789.8	lnfi	lnfi
uc003mwi.2	818	4721	40164	4.47655	0.00547255	1	1	18399.2	18399.1	0.201347	0.653636	-36781.5	-36789.8	whr_qn	whr_qn
uc003mwj.2	653	4721	29553	3.28431	0.00502957	3	111	18253.3	18251.5	3.45778	0.32628	-36472.7	-36494.6	tg_qn+lnfi+whr_qn	lnfi+tg_qn+whr_qn
uc003mwj.2	653	4721	29553	3.28431	0.00502957	2	110	18252.8	18251.5	2.4974	0.286877	-36480.2	-36494.6	tg_qn+lnfi	lnfi+tg_qn
uc003mwj.2	653	4721	29553	3.28431	0.00502957	2	101	18252.7	18251.5	2.27667	0.320352	-36480	-36494.6	tg_qn+whr_qn	tg_qn+whr_qn
uc003mwj.2	653	4721	29553	3.28431	0.00502957	1	100	18252.3	18251.5	1.56015	0.211644	-36487.7	-36494.6	tg_qn	tg_qn
uc003mwj.2	653	4721	29553	3.28431	0.00502957	2	11	18252.8	18251.5	2.59701	0.27294	-36480.3	-36494.6	lnfi+whr_qn	lnfi+whr_qn
uc003mwj.2	653	4721	29553	3.28431	0.00502957	1	10	18252.5	18251.5	1.82498	0.176722	-36488	-36494.6	lnfi	lnfi
uc003mwj.2	653	4721	29553	3.28431	0.00502957	1	1	18251.7	18251.5	0.383364	0.535808	-36486.5	-36494.6	whr_qn	whr_qn
uc003mwk.2	653	4721	29553	3.28431	0.00502957	3	111	18253.3	18251.5	3.45778	0.32628	-36472.7	-36494.6	tg_qn+lnfi+whr_qn	lnfi+tg_qn+whr_qn
uc003mwk.2	653	4721	29553	3.28431	0.00502957	2	110	18252.8	18251.5	2.4974	0.286877	-36480.2	-36494.6	tg_qn+lnfi	lnfi+tg_qn
uc003mwk.2	653	4721	29553	3.28431	0.00502957	2	101	18252.7	18251.5	2.27667	0.320352	-36480	-36494.6	tg_qn+whr_qn	tg_qn+whr_qn
uc003mwk.2	653	4721	29553	3.28431	0.00502957	1	100	18252.3	18251.5	1.56015	0.211644	-36487.7	-36494.6	tg_qn	tg_qn
uc003mwk.2	653	4721	29553	3.28431	0.00502957	2	11	18252.8	18251.5	2.59701	0.27294	-36480.3	-36494.6	lnfi+whr_qn	lnfi+whr_qn
uc003mwk.2	653	4721	29553	3.28431	0.00502957	1	10	18252.5	18251.5	1.82498	0.176722	-36488	-36494.6	lnfi	lnfi
uc003mwk.2	653	4721	29553	3.28431	0.00502957	1	1	18251.7	18251.5	0.383364	0.535808	-36486.5	-36494.6	whr_qn	whr_qn
uc011dhx.1	447	4721	21819	2.42199	0.00541833	3	111	17714	17712.2	3.65479	0.301234	-35394.1	-35415.8	tg_qn+lnfi+whr_qn	lnfi+tg_qn+whr_qn
uc011dhx.1	447	4721	21819	2.42199	0.00541833	2	110	17713.2	17712.2	2.08054	0.353358	-35401	-35415.8	tg_qn+lnfi	lnfi+tg_qn
uc011dhx.1	447	4721	21819	2.42199	0.00541833	2	101	17713	17712.2	1.71613	0.423981	-35400.6	-35415.8	tg_qn+whr_qn	tg_qn+whr_qn
uc011dhx.1	447	4721	21819	2.42199	0.00541833	1	100	17712.4	17712.2	0.545889	0.460002	-35407.9	-35415.8	tg_qn	tg_qn
uc011dhx.1	447	4721	21819	2.42199	0.00541833	2	11	17713.9	17712.2	3.49111	0.174548	-35402.4	-35415.8	lnfi+whr_qn	lnfi+whr_qn
uc011dhx.1	447	4721	21819	2.42199	0.00541833	1	10	17713.2	17712.2	2.00402	0.156883	-35409.4	-35415.8	lnfi	lnfi
uc011dhx.1	447	4721	21819	2.42199	0.00541833	1	1	17712.6	17712.2	0.880408	0.34809	-35408.3	-35415.8	whr_qn	whr_qn
uc011dhy.1	257	4721	15693	1.74665	0.0067963	3	111	15985.4	15984.4	1.84345	0.605526	-31936.9	-31960.4	tg_qn+lnfi+whr_qn	lnfi+tg_qn+whr_qn
uc011dhy.1	257	4721	15693	1.74665	0.0067963	2	110	15985.2	15984.4	1.44769	0.484883	-31945	-31960.4	tg_qn+lnfi	lnfi+tg_qn
uc011dhy.1	257	4721	15693	1.74665	0.0067963	2	101	15984.6	15984.4	0.258696	0.878668	-31943.8	-31960.4	tg_qn+whr_qn	tg_qn+whr_qn
uc011dhy.1	257	4721	15693	1.74665	0.0067963	1	100	15984.5	15984.4	0.0337588	0.854221	-31952	-31960.4	tg_qn	tg_qn
uc011dhy.1	257	4721	15693	1.74665	0.0067963	2	11	15985.3	15984.4	1.7456	0.417781	-31945.3	-31960.4	lnfi+whr_qn	lnfi+whr_qn
uc011dhy.1	257	4721	15693	1.74665	0.0067963	1	10	15985.1	15984.4	1.30415	0.253456	-31953.3	-31960.4	lnfi	lnfi
uc011dhy.1	257	4721	15693	1.74665	0.0067963	1	1	15984.5	15984.4	0.20376	0.651702	-31952.2	-31960.4	whr_qn	whr_qn
uc003mwl.2	26	4721	3376	0.371523	0.0142893	3	111	10515.8	10513.9	3.74938	0.28983	-20997.7	-21019.3	tg_qn+lnfi+whr_qn	lnfi+tg_qn+whr_qn
uc003mwl.2	26	4721	3376	0.371523	0.0142893	2	110	10515	10513.9	2.16992	0.337915	-21004.6	-21019.3	tg_qn+lnfi	lnfi+tg_qn
uc003mwl.2	26	4721	3376	0.371523	0.0142893	2	101	10514.5	10513.9	1.27911	0.527526	-21003.7	-21019.3	tg_qn+whr_qn	tg_qn+whr_qn
uc003mwl.2	26	4721	3376	0.371523	0.0142893	1	100	10514	10513.9	0.159812	0.68933	-21011	-21019.3	tg_qn	tg_qn
uc003mwl.2	26	4721	3376	0.371523	0.0142893	2	11	10515.8	10513.9	3.74174	0.15399	-21006.2	-21019.3	lnfi+whr_qn	lnfi+whr_qn
uc003mwl.2	26	4721	3376	0.371523	0.0142893	1	10	10515	10513.9	2.13836	0.143655	-21013	-21019.3	lnfi	lnfi
uc003mwl.2	26	4721	3376	0.371523	0.0142893	1	1	10514.4	10513.9	0.945857	0.330776	-21011.8	-21019.3	whr_qn	whr_qn
uc003mwm.2	26	4721	3376	0.371523	0.0142893	3	111	10515.8	10513.9	3.74938	0.28983	-20997.7	-21019.3	tg_qn+lnfi+whr_qn	lnfi+tg_qn+whr_qn
uc003mwm.2	26	4721	3376	0.371523	0.0142893	2	110	10515	10513.9	2.16992	0.337915	-21004.6	-21019.3	tg_qn+lnfi	lnfi+tg_qn
uc003mwm.2	26	4721	3376	0.371523	0.0142893	2	101	10514.5	10513.9	1.27911	0.527526	-21003.7	-21019.3	tg_qn+whr_qn	tg_qn+whr_qn
uc003mwm.2	26	4721	3376	0.371523	0.0142893	1	100	10514	10513.9	0.159812	0.68933	-21011	-21019.3	tg_qn	tg_qn
uc003mwm.2	26	4721	3376	0.371523	0.0142893	2	11	10515.8	10513.9	3.74174	0.15399	-21006.2	-21019.3	lnfi+whr_qn	lnfi+whr_qn
uc003mwm.2	26	4721	3376	0.371523	0.0142893	1	10	10515	10513.9	2.13836	0.143655	-21013	-21019.3	lnfi	lnfi
uc003mwm.2	26	4721	3376	0.371523	0.0142893	1	1	10514.4	10513.9	0.945857	0.330776	-21011.8	-21019.3	whr_qn	whr_qn
uc011dhz.1	30	4721	1899	0.206642	0.00688806	3	111	13088.5	13086	4.90708	0.178729	-26143.1	-26163.6	tg_qn+lnfi+whr_qn	lnfi+tg_qn+whr_qn
uc011dhz.1	30	4721	1899	0.206642	0.00688806	2	110	13088.5	13086	4.88803	0.0868114	-26151.6	-26163.6	tg_qn+lnfi	lnfi+tg_qn
uc011dhz.1	30	4721	1899	0.206642	0.00688806	2	101	13088	13086	3.82921	0.1474	-26150.5	-26163.6	tg_qn+whr_qn	tg_qn+whr_qn
uc011dhz.1	30	4721	1899	0.206642	0.00688806	1	100	13087.9	13086	3.77102	0.0521479	-26158.9	-26163.6	tg_qn	tg_qn
uc011dhz.1	30	4721	1899	0.206642	0.00688806	2	11	13087.5	13086	2.92681	0.231447	-26149.6	-26163.6	lnfi+whr_qn	lnfi+whr_qn
uc011dhz.1	30	4721	1899	0.206642	0.00688806	1	10	13087.5	13086	2.85526	0.0910756	-26158	-26163.6	lnfi	lnfi
uc011dhz.1	30	4721	1899	0.206642	0.00688806	1	1	13086.2	13086	0.316497	0.573721	-26155.5	-26163.6	whr_qn	whr_qn
uc003mwo.2	31	4721	1904	0.207184	0.00668335	3	111	13235.3	13232.9	4.81295	0.186017	-26436.9	-26457.4	tg_qn+lnfi+whr_qn	lnfi+tg_qn+whr_qn
uc003mwo.2	31	4721	1904	0.207184	0.00668335	2	110	13235.3	13232.9	4.79849	0.0907867	-26445.3	-26457.4	tg_qn+lnfi	lnfi+tg_qn
uc003mwo.2	31	4721	1904	0.207184	0.00668335	2	101	13234.8	13232.9	3.80168	0.149443	-26444.3	-26457.4	tg_qn+whr_qn	tg_qn+whr_qn
uc003mwo.2	31	4721	1904	0.207184	0.00668335	1	100	13234.8	13232.9	3.76222	0.0524228	-26452.7	-26457.4	tg_qn	tg_qn
uc003mwo.2	31	4721	1904	0.207184	0.00668335	2	11	13234.3	13232.9	2.78331	0.248663	-26443.3	-26457.4	lnfi+whr_qn	lnfi+whr_qn
uc003mwo.2	31	4721	1904	0.207184	0.00668335	1	10	13234.3	13232.9	2.73096	0.0984201	-26451.7	-26457.4	lnfi	lnfi
uc003mwo.2	31	4721	1904	0.207184	0.00668335	1	1	13233.1	13232.9	0.264072	0.607336	-26449.2	-26457.4	whr_qn	whr_qn
uc011dia.1	12	4721	283	0.0303412	0.00252843	3	111	12384.1	12382.7	2.82986	0.418608	-24734.5	-24757	tg_qn+lnfi+whr_qn	lnfi+tg_qn+whr_qn
uc011dia.1	12	4721	283	0.0303412	0.00252843	2	110	12383.8	12382.7	2.11576	0.347191	-24742.2	-24757	tg_qn+lnfi	lnfi+tg_qn
uc011dia.1	12	4721	283	0.0303412	0.00252843	2	101	12383.7	12382.7	1.92124	0.382655	-24742	-24757	tg_qn+whr_qn	tg_qn+whr_qn
uc011dia.1	12	4721	283	0.0303412	0.00252843	1	100	12383.2	12382.7	0.971796	0.324233	-24749.5	-24757	tg_qn	tg_qn
uc011dia.1	12	4721	283	0.0303412	0.00252843	2	11	12383.2	12382.7	0.907257	0.635319	-24741	-24757	lnfi+whr_qn	lnfi+whr_qn
uc011dia.1	12	4721	283	0.0303412	0.00252843	1	10	12382.9	12382.7	0.430483	0.511752	-24749	-24757	lnfi	lnfi
uc011dia.1	12	4721	283	0.0303412	0.00252843	1	1	12383	12382.7	0.626824	0.428523	-24749.2	-24757	whr_qn	whr_qn
uc003mwn.1	717	4721	52403	5.74307	0.00800987	3	111	16563.6	16561.2	4.77146	0.189317	-33093.3	-33113.9	tg_qn+lnfi+whr_qn	lnfi+tg_qn+whr_qn
uc003mwn.1	717	4721	52403	5.74307	0.00800987	2	110	16563.6	16561.2	4.75583	0.0927436	-33101.8	-33113.9	tg_qn+lnfi	lnfi+tg_qn
uc003mwn.1	717	4721	52403	5.74307	0.00800987	2	101	16562.3	16561.2	2.09718	0.350431	-33099.1	-33113.9	tg_qn+whr_qn	tg_qn+whr_qn
uc003mwn.1	717	4721	52403	5.74307	0.00800987	1	100	16562.2	16561.2	2.0439	0.152818	-33107.5	-33113.9	tg_qn	tg_qn
uc003mwn.1	717	4721	52403	5.74307	0.00800987	2	11	16563.3	16561.2	4.23217	0.120502	-33101.3	-33113.9	lnfi+whr_qn	lnfi+whr_qn
uc003mwn.1	717	4721	52403	5.74307	0.00800987	1	10	16563.3	16561.2	4.21278	0.0401206	-33109.7	-33113.9	lnfi	lnfi
uc003mwn.1	717	4721	52403	5.74307	0.00800987	1	1	16561.3	16561.2	0.212968	0.644451	-33105.7	-33113.9	whr_qn	whr_qn
uc003mwp.2	470	4721	33872	3.71223	0.00789835	3	111	15757.9	15755.2	5.26911	0.15312	-31481.9	-31502	tg_qn+lnfi+whr_qn	lnfi+tg_qn+whr_qn
uc003mwp.2	470	4721	33872	3.71223	0.00789835	2	110	15757.8	15755.2	5.15823	0.0758412	-31490.3	-31502	tg_qn+lnfi	lnfi+tg_qn
uc003mwp.2	470	4721	33872	3.71223	0.00789835	2	101	15757.5	15755.2	4.49907	0.105448	-31489.6	-31502	tg_qn+whr_qn	tg_qn+whr_qn
uc003mwp.2	470	4721	33872	3.71223	0.00789835	1	100	15757.5	15755.2	4.44521	0.0349994	-31498	-31502	tg_qn	tg_qn
uc003mwp.2	470	4721	33872	3.71223	0.00789835	2	11	15756.5	15755.2	2.43325	0.296228	-31487.6	-31502	lnfi+whr_qn	lnfi+whr_qn
uc003mwp.2	470	4721	33872	3.71223	0.00789835	1	10	15756.5	15755.2	2.40539	0.120918	-31496	-31502	lnfi	lnfi
uc003mwp.2	470	4721	33872	3.71223	0.00789835	1	1	15755.3	15755.2	0.0491952	0.82447	-31493.6	-31502	whr_qn	whr_qn
uc010jnu.2	470	4721	33872	3.71223	0.00789835	3	111	15757.9	15755.2	5.26911	0.15312	-31481.9	-31502	tg_qn+lnfi+whr_qn	lnfi+tg_qn+whr_qn
uc010jnu.2	470	4721	33872	3.71223	0.00789835	2	110	15757.8	15755.2	5.15823	0.0758412	-31490.3	-31502	tg_qn+lnfi	lnfi+tg_qn
uc010jnu.2	470	4721	33872	3.71223	0.00789835	2	101	15757.5	15755.2	4.49907	0.105448	-31489.6	-31502	tg_qn+whr_qn	tg_qn+whr_qn
uc010jnu.2	470	4721	33872	3.71223	0.00789835	1	100	15757.5	15755.2	4.44521	0.0349994	-31498	-31502	tg_qn	tg_qn
uc010jnu.2	470	4721	33872	3.71223	0.00789835	2	11	15756.5	15755.2	2.43325	0.296228	-31487.6	-31502	lnfi+whr_qn	lnfi+whr_qn
uc010jnu.2	470	4721	33872	3.71223	0.00789835	1	10	15756.5	15755.2	2.40539	0.120918	-31496	-31502	lnfi	lnfi
uc010jnu.2	470	4721	33872	3.71223	0.00789835	1	1	15755.3	15755.2	0.0491952	0.82447	-31493.6	-31502	whr_qn	whr_qn
uc003mwq.2	470	4721	33872	3.71223	0.00789835	3	111	15757.9	15755.2	5.26911	0.15312	-31481.9	-31502	tg_qn+lnfi+whr_qn	lnfi+tg_qn+whr_qn
uc003mwq.2	470	4721	33872	3.71223	0.00789835	2	110	15757.8	15755.2	5.15823	0.0758412	-31490.3	-31502	tg_qn+lnfi	lnfi+tg_qn
uc003mwq.2	470	4721	33872	3.71223	0.00789835	2	101	15757.5	15755.2	4.49907	0.105448	-31489.6	-31502	tg_qn+whr_qn	tg_qn+whr_qn
uc003mwq.2	470	4721	33872	3.71223	0.00789835	1	100	15757.5	15755.2	4.44521	0.0349994	-31498	-31502	tg_qn	tg_qn
uc003mwq.2	470	4721	33872	3.71223	0.00789835	2	11	15756.5	15755.2	2.43325	0.296228	-31487.6	-31502	lnfi+whr_qn	lnfi+whr_qn
uc003mwq.2	470	4721	33872	3.71223	0.00789835	1	10	15756.5	15755.2	2.40539	0.120918	-31496	-31502	lnfi	lnfi
uc003mwq.2	470	4721	33872	3.71223	0.00789835	1	1	15755.3	15755.2	0.0491952	0.82447	-31493.6	-31502	whr_qn	whr_qn
uc003mws.1	231	4721	17977	1.95189	0.00844974	3	111	14294.2	14291.5	5.40225	0.144603	-28554.6	-28574.6	tg_qn+lnfi+whr_qn	lnfi+tg_qn+whr_qn
uc003mws.1	231	4721	17977	1.95189	0.00844974	2	110	14294	14291.5	4.9198	0.0854435	-28562.6	-28574.6	tg_qn+lnfi	lnfi+tg_qn
uc003mws.1	231	4721	17977	1.95189	0.00844974	2	101	14294	14291.5	5.00382	0.0819285	-28562.6	-28574.6	tg_qn+whr_qn	tg_qn+whr_qn
uc003mws.1	231	4721	17977	1.95189	0.00844974	1	100	14293.7	14291.5	4.3899	0.0361525	-28570.5	-28574.6	tg_qn	tg_qn
uc003mws.1	231	4721	17977	1.95189	0.00844974	2	11	14291.6	14291.5	0.204575	0.90277	-28557.8	-28574.6	lnfi+whr_qn	lnfi+whr_qn
uc003mws.1	231	4721	17977	1.95189	0.00844974	1	10	14291.5	14291.5	0.0193511	0.889365	-28566.1	-28574.6	lnfi	lnfi
uc003mws.1	231	4721	17977	1.95189	0.00844974	1	1	14291.6	14291.5	0.165249	0.684369	-28566.3	-28574.6	whr_qn	whr_qn
uc010jnv.1	1541	4721	115074	12.6505	0.00820928	3	111	17975.6	17973.6	3.98766	0.2628	-35917.4	-35938.8	tg_qn+lnfi+whr_qn	lnfi+tg_qn+whr_qn
uc010jnv.1	1541	4721	115074	12.6505	0.00820928	2	110	17974.9	17973.6	2.51293	0.284658	-35924.4	-35938.8	tg_qn+lnfi	lnfi+tg_qn
uc010jnv.1	1541	4721	115074	12.6505	0.00820928	2	101	17974.8	17973.6	2.27439	0.320717	-35924.2	-35938.8	tg_qn+whr_qn	tg_qn+whr_qn
uc010jnv.1	1541	4721	115074	12.6505	0.00820928	1	100	17973.8	17973.6	0.31794	0.572848	-35930.7	-35938.8	tg_qn	tg_qn
uc010jnv.1	1541	4721	115074	12.6505	0.00820928	2	11	17974.9	17973.6	2.56266	0.277667	-35924.5	-35938.8	lnfi+whr_qn	lnfi+whr_qn
uc010jnv.1	1541	4721	115074	12.6505	0.00820928	1	10	17974.3	17973.6	1.39357	0.237803	-35931.7	-35938.8	lnfi	lnfi
uc010jnv.1	1541	4721	115074	12.6505	0.00820928	1	1	17974.5	17973.6	1.63838	0.200548	-35932	-35938.8	whr_qn	whr_qn
uc003mwr.2	1540	4721	114968	12.6392	0.00820729	3	111	17976.4	17974.4	3.97333	0.264358	-35918.9	-35940.3	tg_qn+lnfi+whr_qn	lnfi+tg_qn+whr_qn
uc003mwr.2	1540	4721	114968	12.6392	0.00820729	2	110	17975.6	17974.4	2.49454	0.287288	-35925.8	-35940.3	tg_qn+lnfi	lnfi+tg_qn
uc003mwr.2	1540	4721	114968	12.6392	0.00820729	2	101	17975.5	17974.4	2.27519	0.32059	-35925.6	-35940.3	tg_qn+whr_qn	tg_qn+whr_qn
uc003mwr.2	1540	4721	114968	12.6392	0.00820729	1	100	17974.5	17974.4	0.316171	0.573918	-35932.1	-35940.3	tg_qn	tg_qn
uc003mwr.2	1540	4721	114968	12.6392	0.00820729	2	11	17975.6	17974.4	2.55627	0.278557	-35925.9	-35940.3	lnfi+whr_qn	lnfi+whr_qn
uc003mwr.2	1540	4721	114968	12.6392	0.00820729	1	10	17975.1	17974.4	1.38266	0.239648	-35933.2	-35940.3	lnfi	lnfi
uc003mwr.2	1540	4721	114968	12.6392	0.00820729	1	1	17975.2	17974.4	1.64142	0.200131	-35933.5	-35940.3	whr_qn	whr_qn
uc003mwt.2	15	4721	1212	0.138717	0.00924779	3	111	13679.1	13678.9	0.44031	0.931795	-27324.3	-27349.3	tg_qn+lnfi+whr_qn	lnfi+tg_qn+whr_qn
uc003mwt.2	15	4721	1212	0.138717	0.00924779	2	110	13679.1	13678.9	0.397609	0.81971	-27332.8	-27349.3	tg_qn+lnfi	lnfi+tg_qn
uc003mwt.2	15	4721	1212	0.138717	0.00924779	2	101	13679.1	13678.9	0.410164	0.814581	-27332.8	-27349.3	tg_qn+whr_qn	tg_qn+whr_qn
uc003mwt.2	15	4721	1212	0.138717	0.00924779	1	100	13679.1	13678.9	0.362981	0.546855	-27341.2	-27349.3	tg_qn	tg_qn
uc003mwt.2	15	4721	1212	0.138717	0.00924779	2	11	13678.9	13678.9	0.060381	0.970261	-27332.4	-27349.3	lnfi+whr_qn	lnfi+whr_qn
uc003mwt.2	15	4721	1212	0.138717	0.00924779	1	10	13678.9	13678.9	0.0339318	0.853852	-27340.9	-27349.3	lnfi	lnfi
uc003mwt.2	15	4721	1212	0.138717	0.00924779	1	1	13678.9	13678.9	0.0235686	0.877988	-27340.8	-27349.3	whr_qn	whr_qn
uc003mwu.2	29	4721	2055	0.230995	0.00796533	3	111	13468.9	13468.4	0.918471	0.820968	-26904	-26928.4	tg_qn+lnfi+whr_qn	lnfi+tg_qn+whr_qn
uc003mwu.2	29	4721	2055	0.230995	0.00796533	2	110	13468.9	13468.4	0.870518	0.647097	-26912.4	-26928.4	tg_qn+lnfi	lnfi+tg_qn
uc003mwu.2	29	4721	2055	0.230995	0.00796533	2	101	13468.6	13468.4	0.269554	0.873911	-26911.8	-26928.4	tg_qn+whr_qn	tg_qn+whr_qn
uc003mwu.2	29	4721	2055	0.230995	0.00796533	1	100	13468.5	13468.4	0.195539	0.658346	-26920.2	-26928.4	tg_qn	tg_qn
uc003mwu.2	29	4721	2055	0.230995	0.00796533	2	11	13468.9	13468.4	0.870824	0.646998	-26912.4	-26928.4	lnfi+whr_qn	lnfi+whr_qn
uc003mwu.2	29	4721	2055	0.230995	0.00796533	1	10	13468.9	13468.4	0.821473	0.36475	-26920.8	-26928.4	lnfi	lnfi
uc003mwu.2	29	4721	2055	0.230995	0.00796533	1	1	13468.5	13468.4	0.101814	0.749663	-26920.1	-26928.4	whr_qn	whr_qn
uc003mwv.2	487	4721	35412	3.93456	0.00807917	3	111	18112.7	18110.9	3.45247	0.326979	-36191.5	-36213.4	tg_qn+lnfi+whr_qn	lnfi+tg_qn+whr_qn
uc003mwv.2	487	4721	35412	3.93456	0.00807917	2	110	18111.2	18110.9	0.485336	0.784532	-36197	-36213.4	tg_qn+lnfi	lnfi+tg_qn
uc003mwv.2	487	4721	35412	3.93456	0.00807917	2	101	18112.6	18110.9	3.33489	0.188728	-36199.9	-36213.4	tg_qn+whr_qn	tg_qn+whr_qn
uc003mwv.2	487	4721	35412	3.93456	0.00807917	1	100	18111	18110.9	0.169229	0.680798	-36205.1	-36213.4	tg_qn	tg_qn
uc003mwv.2	487	4721	35412	3.93456	0.00807917	2	11	18112.7	18110.9	3.42721	0.180215	-36199.9	-36213.4	lnfi+whr_qn	lnfi+whr_qn
uc003mwv.2	487	4721	35412	3.93456	0.00807917	1	10	18111.2	18110.9	0.437542	0.508311	-36205.4	-36213.4	lnfi	lnfi
uc003mwv.2	487	4721	35412	3.93456	0.00807917	1	1	18112.6	18110.9	3.3078	0.0689516	-36208.3	-36213.4	whr_qn	whr_qn
uc011dib.1	483	4721	35132	3.90407	0.00808295	3	111	18133.4	18131.7	3.39998	0.333968	-36233	-36254.9	tg_qn+lnfi+whr_qn	lnfi+tg_qn+whr_qn
uc011dib.1	483	4721	35132	3.90407	0.00808295	2	110	18132	18131.7	0.497184	0.779898	-36238.5	-36254.9	tg_qn+lnfi	lnfi+tg_qn
uc011dib.1	483	4721	35132	3.90407	0.00808295	2	101	18133.3	18131.7	3.26029	0.195901	-36241.3	-36254.9	tg_qn+whr_qn	tg_qn+whr_qn
uc011dib.1	483	4721	35132	3.90407	0.00808295	1	100	18131.8	18131.7	0.145634	0.702743	-36246.6	-36254.9	tg_qn	tg_qn
uc011dib.1	483	4721	35132	3.90407	0.00808295	2	11	18133.4	18131.7	3.36961	0.185481	-36241.4	-36254.9	lnfi+whr_qn	lnfi+whr_qn
uc011dib.1	483	4721	35132	3.90407	0.00808295	1	10	18131.9	18131.7	0.460873	0.497216	-36246.9	-36254.9	lnfi	lnfi
uc011dib.1	483	4721	35132	3.90407	0.00808295	1	1	18133.3	18131.7	3.23613	0.0720306	-36249.7	-36254.9	whr_qn	whr_qn
uc003mww.3	952	4721	89866	9.82174	0.010317	3	111	15709.7	15707.9	3.61323	0.306371	-31385.7	-31407.4	tg_qn+lnfi+whr_qn	lnfi+tg_qn+whr_qn
uc003mww.3	952	4721	89866	9.82174	0.010317	2	110	15709.3	15707.9	2.65239	0.265486	-31393.2	-31407.4	tg_qn+lnfi	lnfi+tg_qn
uc003mww.3	952	4721	89866	9.82174	0.010317	2	101	15708.3	15707.9	0.707753	0.701962	-31391.2	-31407.4	tg_qn+whr_qn	tg_qn+whr_qn
uc003mww.3	952	4721	89866	9.82174	0.010317	1	100	15708	15707.9	0.126274	0.722327	-31399.1	-31407.4	tg_qn	tg_qn
uc003mww.3	952	4721	89866	9.82174	0.010317	2	11	15709.7	15707.9	3.57947	0.167004	-31394.1	-31407.4	lnfi+whr_qn	lnfi+whr_qn
uc003mww.3	952	4721	89866	9.82174	0.010317	1	10	15709.2	15707.9	2.5698	0.108922	-31401.5	-31407.4	lnfi	lnfi
uc003mww.3	952	4721	89866	9.82174	0.010317	1	1	15708.2	15707.9	0.478482	0.489111	-31399.4	-31407.4	whr_qn	whr_qn
uc003mwx.2	902	4721	81548	8.9042	0.00987162	3	111	15741.8	15740.2	3.22125	0.358754	-31449.8	-31472	tg_qn+lnfi+whr_qn	lnfi+tg_qn+whr_qn
uc003mwx.2	902	4721	81548	8.9042	0.00987162	2	110	15741.5	15740.2	2.52964	0.28229	-31457.6	-31472	tg_qn+lnfi	lnfi+tg_qn
uc003mwx.2	902	4721	81548	8.9042	0.00987162	2	101	15740.5	15740.2	0.627052	0.730865	-31455.7	-31472	tg_qn+whr_qn	tg_qn+whr_qn
uc003mwx.2	902	4721	81548	8.9042	0.00987162	1	100	15740.3	15740.2	0.23528	0.627636	-31463.7	-31472	tg_qn	tg_qn
uc003mwx.2	902	4721	81548	8.9042	0.00987162	2	11	15741.8	15740.2	3.2093	0.20096	-31458.3	-31472	lnfi+whr_qn	lnfi+whr_qn
uc003mwx.2	902	4721	81548	8.9042	0.00987162	1	10	15741.5	15740.2	2.50514	0.113475	-31466	-31472	lnfi	lnfi
uc003mwx.2	902	4721	81548	8.9042	0.00987162	1	1	15740.4	15740.2	0.285386	0.593193	-31463.8	-31472	whr_qn	whr_qn
uc003mwy.1	287	4721	19481	2.14694	0.00748064	3	111	16643	16639.5	6.98008	0.0725353	-33252.2	-33270.6	tg_qn+lnfi+whr_qn	lnfi+tg_qn+whr_qn
uc003mwy.1	287	4721	19481	2.14694	0.00748064	2	110	16642.9	16639.5	6.72978	0.0345659	-33260.4	-33270.6	tg_qn+lnfi	lnfi+tg_qn
uc003mwy.1	287	4721	19481	2.14694	0.00748064	2	101	16642.1	16639.5	5.06777	0.0793501	-33258.8	-33270.6	tg_qn+whr_qn	tg_qn+whr_qn
uc003mwy.1	287	4721	19481	2.14694	0.00748064	1	100	16641.8	16639.5	4.59687	0.0320304	-33266.7	-33270.6	tg_qn	tg_qn
uc003mwy.1	287	4721	19481	2.14694	0.00748064	2	11	16639.7	16639.5	0.386355	0.824336	-33254.1	-33270.6	lnfi+whr_qn	lnfi+whr_qn
uc003mwy.1	287	4721	19481	2.14694	0.00748064	1	10	16639.7	16639.5	0.340709	0.55942	-33262.5	-33270.6	lnfi	lnfi
uc003mwy.1	287	4721	19481	2.14694	0.00748064	1	1	16639.6	16639.5	0.094543	0.758479	-33262.2	-33270.6	whr_qn	whr_qn
uc003mwz.1	19	4721	1151	0.125971	0.00663007	3	111	13163.5	13161.2	4.64754	0.199502	-26293.2	-26313.9	tg_qn+lnfi+whr_qn	lnfi+tg_qn+whr_qn
uc003mwz.1	19	4721	1151	0.125971	0.00663007	2	110	13162.6	13161.2	2.83144	0.242751	-26299.8	-26313.9	tg_qn+lnfi	lnfi+tg_qn
uc003mwz.1	19	4721	1151	0.125971	0.00663007	2	101	13163.2	13161.2	4.03819	0.132775	-26301	-26313.9	tg_qn+whr_qn	tg_qn+whr_qn
uc003mwz.1	19	4721	1151	0.125971	0.00663007	1	100	13162.1	13161.2	1.89681	0.168436	-26307.3	-26313.9	tg_qn	tg_qn
uc003mwz.1	19	4721	1151	0.125971	0.00663007	2	11	13161.9	13161.2	1.47107	0.479249	-26298.4	-26313.9	lnfi+whr_qn	lnfi+whr_qn
uc003mwz.1	19	4721	1151	0.125971	0.00663007	1	10	13161.3	13161.2	0.163336	0.686103	-26305.6	-26313.9	lnfi	lnfi
uc003mwz.1	19	4721	1151	0.125971	0.00663007	1	1	13161.9	13161.2	1.43241	0.231371	-26306.9	-26313.9	whr_qn	whr_qn
uc003mxa.2	33	4721	6669	0.737562	0.0223503	3	111	7980.37	7978.81	3.12645	0.372538	-15926.9	-15949.2	tg_qn+lnfi+whr_qn	lnfi+tg_qn+whr_qn
uc003mxa.2	33	4721	6669	0.737562	0.0223503	2	110	7980.36	7978.81	3.10083	0.21216	-15935.3	-15949.2	tg_qn+lnfi	lnfi+tg_qn
uc003mxa.2	33	4721	6669	0.737562	0.0223503	2	101	7978.89	7978.81	0.174068	0.916646	-15932.4	-15949.2	tg_qn+whr_qn	tg_qn+whr_qn
uc003mxa.2	33	4721	6669	0.737562	0.0223503	1	100	7978.87	7978.81	0.132342	0.716017	-15940.8	-15949.2	tg_qn	tg_qn
uc003mxa.2	33	4721	6669	0.737562	0.0223503	2	11	7979.93	7978.81	2.25472	0.323887	-15934.5	-15949.2	lnfi+whr_qn	lnfi+whr_qn
uc003mxa.2	33	4721	6669	0.737562	0.0223503	1	10	7979.91	7978.81	2.19865	0.138131	-15942.9	-15949.2	lnfi	lnfi
uc003mxa.2	33	4721	6669	0.737562	0.0223503	1	1	7978.82	7978.81	0.0273382	0.868674	-15940.7	-15949.2	whr_qn	whr_qn
uc010jnw.2	254	4721	13167	1.45744	0.00573797	3	111	18720.3	18717.5	5.52929	0.136897	-37406.8	-37426.6	tg_qn+lnfi+whr_qn	lnfi+tg_qn+whr_qn
uc010jnw.2	254	4721	13167	1.45744	0.00573797	2	110	18720.1	18717.5	5.15948	0.0757937	-37414.9	-37426.6	tg_qn+lnfi	lnfi+tg_qn
uc010jnw.2	254	4721	13167	1.45744	0.00573797	2	101	18720.3	18717.5	5.44166	0.0658201	-37415.1	-37426.6	tg_qn+whr_qn	tg_qn+whr_qn
uc010jnw.2	254	4721	13167	1.45744	0.00573797	1	100	18720.1	18717.5	5.10866	0.0238067	-37423.3	-37426.6	tg_qn	tg_qn
uc010jnw.2	254	4721	13167	1.45744	0.00573797	2	11	18718.1	18717.5	1.16024	0.559831	-37410.9	-37426.6	lnfi+whr_qn	lnfi+whr_qn
uc010jnw.2	254	4721	13167	1.45744	0.00573797	1	10	18717.8	18717.5	0.419815	0.51703	-37418.6	-37426.6	lnfi	lnfi
uc010jnw.2	254	4721	13167	1.45744	0.00573797	1	1	18718	18717.5	0.929624	0.334961	-37419.1	-37426.6	whr_qn	whr_qn
uc003mxd.2	280	4721	14954	1.65302	0.00590363	3	111	18289.4	18287.6	3.7828	0.285893	-36545	-36566.6	tg_qn+lnfi+whr_qn	lnfi+tg_qn+whr_qn
uc003mxd.2	280	4721	14954	1.65302	0.00590363	2	110	18289.1	18287.6	3.12317	0.209804	-36552.8	-36566.6	tg_qn+lnfi	lnfi+tg_qn
uc003mxd.2	280	4721	14954	1.65302	0.00590363	2	101	18289.4	18287.6	3.61195	0.164314	-36553.3	-36566.6	tg_qn+whr_qn	tg_qn+whr_qn
uc003mxd.2	280	4721	14954	1.65302	0.00590363	1	100	18289.1	18287.6	3.02468	0.0820064	-36561.2	-36566.6	tg_qn	tg_qn
uc003mxd.2	280	4721	14954	1.65302	0.00590363	2	11	18288.1	18287.6	1.16187	0.559375	-36550.9	-36566.6	lnfi+whr_qn	lnfi+whr_qn
uc003mxd.2	280	4721	14954	1.65302	0.00590363	1	10	18287.6	18287.6	0.140304	0.707979	-36558.3	-36566.6	lnfi	lnfi
uc003mxd.2	280	4721	14954	1.65302	0.00590363	1	1	18288.1	18287.6	1.12356	0.289153	-36559.3	-36566.6	whr_qn	whr_qn
uc003mxb.2	372	4721	20608	2.27511	0.00611589	3	111	17959.2	17957.2	3.86479	0.276439	-35884.5	-35906	tg_qn+lnfi+whr_qn	lnfi+tg_qn+whr_qn
uc003mxb.2	372	4721	20608	2.27511	0.00611589	2	110	17958.7	17957.2	2.89224	0.235483	-35892	-35906	tg_qn+lnfi	lnfi+tg_qn
uc003mxb.2	372	4721	20608	2.27511	0.00611589	2	101	17959.1	17957.2	3.84545	0.146208	-35892.9	-35906	tg_qn+whr_qn	tg_qn+whr_qn
uc003mxb.2	372	4721	20608	2.27511	0.00611589	1	100	17958.7	17957.2	2.87911	0.0897356	-35900.4	-35906	tg_qn	tg_qn
uc003mxb.2	372	4721	20608	2.27511	0.00611589	2	11	17958.1	17957.2	1.79837	0.406901	-35890.9	-35906	lnfi+whr_qn	lnfi+whr_qn
uc003mxb.2	372	4721	20608	2.27511	0.00611589	1	10	17957.4	17957.2	0.442222	0.506052	-35898	-35906	lnfi	lnfi
uc003mxb.2	372	4721	20608	2.27511	0.00611589	1	1	17958	17957.2	1.60352	0.205405	-35899.1	-35906	whr_qn	whr_qn
uc003mxc.2	372	4721	20608	2.27511	0.00611589	3	111	17959.2	17957.2	3.86479	0.276439	-35884.5	-35906	tg_qn+lnfi+whr_qn	lnfi+tg_qn+whr_qn
uc003mxc.2	372	4721	20608	2.27511	0.00611589	2	110	17958.7	17957.2	2.89224	0.235483	-35892	-35906	tg_qn+lnfi	lnfi+tg_qn
uc003mxc.2	372	4721	20608	2.27511	0.00611589	2	101	17959.1	17957.2	3.84545	0.146208	-35892.9	-35906	tg_qn+whr_qn	tg_qn+whr_qn
uc003mxc.2	372	4721	20608	2.27511	0.00611589	1	100	17958.7	17957.2	2.87911	0.0897356	-35900.4	-35906	tg_qn	tg_qn
uc003mxc.2	372	4721	20608	2.27511	0.00611589	2	11	17958.1	17957.2	1.79837	0.406901	-35890.9	-35906	lnfi+whr_qn	lnfi+whr_qn
uc003mxc.2	372	4721	20608	2.27511	0.00611589	1	10	17957.4	17957.2	0.442222	0.506052	-35898	-35906	lnfi	lnfi
uc003mxc.2	372	4721	20608	2.27511	0.00611589	1	1	17958	17957.2	1.60352	0.205405	-35899.1	-35906	whr_qn	whr_qn
uc010jnx.2	372	4721	20608	2.27511	0.00611589	3	111	17959.2	17957.2	3.86479	0.276439	-35884.5	-35906	tg_qn+lnfi+whr_qn	lnfi+tg_qn+whr_qn
uc010jnx.2	372	4721	20608	2.27511	0.00611589	2	110	17958.7	17957.2	2.89224	0.235483	-35892	-35906	tg_qn+lnfi	lnfi+tg_qn
uc010jnx.2	372	4721	20608	2.27511	0.00611589	2	101	17959.1	17957.2	3.84545	0.146208	-35892.9	-35906	tg_qn+whr_qn	tg_qn+whr_qn
uc010jnx.2	372	4721	20608	2.27511	0.00611589	1	100	17958.7	17957.2	2.87911	0.0897356	-35900.4	-35906	tg_qn	tg_qn
uc010jnx.2	372	4721	20608	2.27511	0.00611589	2	11	17958.1	17957.2	1.79837	0.406901	-35890.9	-35906	lnfi+whr_qn	lnfi+whr_qn
uc010jnx.2	372	4721	20608	2.27511	0.00611589	1	10	17957.4	17957.2	0.442222	0.506052	-35898	-35906	lnfi	lnfi
uc010jnx.2	372	4721	20608	2.27511	0.00611589	1	1	17958	17957.2	1.60352	0.205405	-35899.1	-35906	whr_qn	whr_qn
uc003mxf.3	86	4721	3735	0.407426	0.00473752	3	111	16755.2	16754.6	1.1847	0.756676	-33476.6	-33500.8	tg_qn+lnfi+whr_qn	lnfi+tg_qn+whr_qn
uc003mxf.3	86	4721	3735	0.407426	0.00473752	2	110	16754.8	16754.6	0.306631	0.857859	-33484.2	-33500.8	tg_qn+lnfi	lnfi+tg_qn
uc003mxf.3	86	4721	3735	0.407426	0.00473752	2	101	16755.2	16754.6	1.05919	0.588844	-33484.9	-33500.8	tg_qn+whr_qn	tg_qn+whr_qn
uc003mxf.3	86	4721	3735	0.407426	0.00473752	1	100	16754.7	16754.6	0.0770893	0.781281	-33492.4	-33500.8	tg_qn	tg_qn
uc003mxf.3	86	4721	3735	0.407426	0.00473752	2	11	16755.2	16754.6	1.17693	0.555178	-33485	-33500.8	lnfi+whr_qn	lnfi+whr_qn
uc003mxf.3	86	4721	3735	0.407426	0.00473752	1	10	16754.8	16754.6	0.294572	0.587306	-33492.6	-33500.8	lnfi	lnfi
uc003mxf.3	86	4721	3735	0.407426	0.00473752	1	1	16755.1	16754.6	1.04479	0.306709	-33493.4	-33500.8	whr_qn	whr_qn
uc003mxg.3	86	4721	3735	0.407426	0.00473752	3	111	16755.2	16754.6	1.1847	0.756676	-33476.6	-33500.8	tg_qn+lnfi+whr_qn	lnfi+tg_qn+whr_qn
uc003mxg.3	86	4721	3735	0.407426	0.00473752	2	110	16754.8	16754.6	0.306631	0.857859	-33484.2	-33500.8	tg_qn+lnfi	lnfi+tg_qn
uc003mxg.3	86	4721	3735	0.407426	0.00473752	2	101	16755.2	16754.6	1.05919	0.588844	-33484.9	-33500.8	tg_qn+whr_qn	tg_qn+whr_qn
uc003mxg.3	86	4721	3735	0.407426	0.00473752	1	100	16754.7	16754.6	0.0770893	0.781281	-33492.4	-33500.8	tg_qn	tg_qn
uc003mxg.3	86	4721	3735	0.407426	0.00473752	2	11	16755.2	16754.6	1.17693	0.555178	-33485	-33500.8	lnfi+whr_qn	lnfi+whr_qn
uc003mxg.3	86	4721	3735	0.407426	0.00473752	1	10	16754.8	16754.6	0.294572	0.587306	-33492.6	-33500.8	lnfi	lnfi
uc003mxg.3	86	4721	3735	0.407426	0.00473752	1	1	16755.1	16754.6	1.04479	0.306709	-33493.4	-33500.8	whr_qn	whr_qn
uc010jny.2	86	4721	3735	0.407426	0.00473752	3	111	16755.2	16754.6	1.1847	0.756676	-33476.6	-33500.8	tg_qn+lnfi+whr_qn	lnfi+tg_qn+whr_qn
uc010jny.2	86	4721	3735	0.407426	0.00473752	2	110	16754.8	16754.6	0.306631	0.857859	-33484.2	-33500.8	tg_qn+lnfi	lnfi+tg_qn
uc010jny.2	86	4721	3735	0.407426	0.00473752	2	101	16755.2	16754.6	1.05919	0.588844	-33484.9	-33500.8	tg_qn+whr_qn	tg_qn+whr_qn
uc010jny.2	86	4721	3735	0.407426	0.00473752	1	100	16754.7	16754.6	0.0770893	0.781281	-33492.4	-33500.8	tg_qn	tg_qn
uc010jny.2	86	4721	3735	0.407426	0.00473752	2	11	16755.2	16754.6	1.17693	0.555178	-33485	-33500.8	lnfi+whr_qn	lnfi+whr_qn
uc010jny.2	86	4721	3735	0.407426	0.00473752	1	10	16754.8	16754.6	0.294572	0.587306	-33492.6	-33500.8	lnfi	lnfi
uc010jny.2	86	4721	3735	0.407426	0.00473752	1	1	16755.1	16754.6	1.04479	0.306709	-33493.4	-33500.8	whr_qn	whr_qn
uc003mxh.2	129	4721	7469	0.81267	0.00629977	3	111	13457	13454.3	5.50368	0.138418	-26880.2	-26900.1	tg_qn+lnfi+whr_qn	lnfi+tg_qn+whr_qn
uc003mxh.2	129	4721	7469	0.81267	0.00629977	2	110	13456.8	13454.3	5.07698	0.0789856	-26888.3	-26900.1	tg_qn+lnfi	lnfi+tg_qn
uc003mxh.2	129	4721	7469	0.81267	0.00629977	2	101	13456.9	13454.3	5.33637	0.0693781	-26888.5	-26900.1	tg_qn+whr_qn	tg_qn+whr_qn
uc003mxh.2	129	4721	7469	0.81267	0.00629977	1	100	13456.8	13454.3	4.96331	0.0258907	-26896.6	-26900.1	tg_qn	tg_qn
uc003mxh.2	129	4721	7469	0.81267	0.00629977	2	11	13455	13454.3	1.38282	0.50087	-26884.6	-26900.1	lnfi+whr_qn	lnfi+whr_qn
uc003mxh.2	129	4721	7469	0.81267	0.00629977	1	10	13454.9	13454.3	1.19999	0.273324	-26892.8	-26900.1	lnfi	lnfi
uc003mxh.2	129	4721	7469	0.81267	0.00629977	1	1	13454.3	13454.3	0.0630186	0.801787	-26891.7	-26900.1	whr_qn	whr_qn
uc003mxk.1	119	4721	7285	0.792731	0.00666161	3	111	13081.2	13078.4	5.45096	0.141601	-26128.5	-26148.4	tg_qn+lnfi+whr_qn	lnfi+tg_qn+whr_qn
uc003mxk.1	119	4721	7285	0.792731	0.00666161	2	110	13081	13078.4	5.06012	0.0796542	-26136.6	-26148.4	tg_qn+lnfi	lnfi+tg_qn
uc003mxk.1	119	4721	7285	0.792731	0.00666161	2	101	13081.1	13078.4	5.26668	0.071838	-26136.8	-26148.4	tg_qn+whr_qn	tg_qn+whr_qn
uc003mxk.1	119	4721	7285	0.792731	0.00666161	1	100	13080.9	13078.4	4.93058	0.0263855	-26144.9	-26148.4	tg_qn	tg_qn
uc003mxk.1	119	4721	7285	0.792731	0.00666161	2	11	13079.1	13078.4	1.41059	0.493962	-26132.9	-26148.4	lnfi+whr_qn	lnfi+whr_qn
uc003mxk.1	119	4721	7285	0.792731	0.00666161	1	10	13079.1	13078.4	1.24822	0.263892	-26141.2	-26148.4	lnfi	lnfi
uc003mxk.1	119	4721	7285	0.792731	0.00666161	1	1	13078.5	13078.4	0.0525904	0.818616	-26140	-26148.4	whr_qn	whr_qn
uc003mxi.2	167	4721	10339	1.12852	0.00675761	3	111	13447.1	13444.7	4.80281	0.186819	-26860.3	-26880.9	tg_qn+lnfi+whr_qn	lnfi+tg_qn+whr_qn
uc003mxi.2	167	4721	10339	1.12852	0.00675761	2	110	13447	13444.7	4.63456	0.098541	-26868.6	-26880.9	tg_qn+lnfi	lnfi+tg_qn
uc003mxi.2	167	4721	10339	1.12852	0.00675761	2	101	13447.1	13444.7	4.7574	0.0926711	-26868.7	-26880.9	tg_qn+whr_qn	tg_qn+whr_qn
uc003mxi.2	167	4721	10339	1.12852	0.00675761	1	100	13447	13444.7	4.59713	0.0320254	-26877	-26880.9	tg_qn	tg_qn
uc003mxi.2	167	4721	10339	1.12852	0.00675761	2	11	13445.1	13444.7	0.784907	0.675398	-26864.8	-26880.9	lnfi+whr_qn	lnfi+whr_qn
uc003mxi.2	167	4721	10339	1.12852	0.00675761	1	10	13445	13444.7	0.734349	0.391477	-26873.2	-26880.9	lnfi	lnfi
uc003mxi.2	167	4721	10339	1.12852	0.00675761	1	1	13444.7	13444.7	0.0347503	0.85212	-26872.5	-26880.9	whr_qn	whr_qn
uc003mxj.2	167	4721	10339	1.12852	0.00675761	3	111	13447.1	13444.7	4.80281	0.186819	-26860.3	-26880.9	tg_qn+lnfi+whr_qn	lnfi+tg_qn+whr_qn
uc003mxj.2	167	4721	10339	1.12852	0.00675761	2	110	13447	13444.7	4.63456	0.098541	-26868.6	-26880.9	tg_qn+lnfi	lnfi+tg_qn
uc003mxj.2	167	4721	10339	1.12852	0.00675761	2	101	13447.1	13444.7	4.7574	0.0926711	-26868.7	-26880.9	tg_qn+whr_qn	tg_qn+whr_qn
uc003mxj.2	167	4721	10339	1.12852	0.00675761	1	100	13447	13444.7	4.59713	0.0320254	-26877	-26880.9	tg_qn	tg_qn
uc003mxj.2	167	4721	10339	1.12852	0.00675761	2	11	13445.1	13444.7	0.784907	0.675398	-26864.8	-26880.9	lnfi+whr_qn	lnfi+whr_qn
uc003mxj.2	167	4721	10339	1.12852	0.00675761	1	10	13445	13444.7	0.734349	0.391477	-26873.2	-26880.9	lnfi	lnfi
uc003mxj.2	167	4721	10339	1.12852	0.00675761	1	1	13444.7	13444.7	0.0347503	0.85212	-26872.5	-26880.9	whr_qn	whr_qn
uc003mxl.1	24	4721	2093	0.229472	0.00956134	3	111	11128.1	11126.8	2.48052	0.478821	-22222.3	-22245.2	tg_qn+lnfi+whr_qn	lnfi+tg_qn+whr_qn
uc003mxl.1	24	4721	2093	0.229472	0.00956134	2	110	11128	11126.8	2.44458	0.294556	-22230.7	-22245.2	tg_qn+lnfi	lnfi+tg_qn
uc003mxl.1	24	4721	2093	0.229472	0.00956134	2	101	11127.9	11126.8	2.16263	0.33915	-22230.4	-22245.2	tg_qn+whr_qn	tg_qn+whr_qn
uc003mxl.1	24	4721	2093	0.229472	0.00956134	1	100	11127.9	11126.8	2.10075	0.147227	-22238.8	-22245.2	tg_qn	tg_qn
uc003mxl.1	24	4721	2093	0.229472	0.00956134	2	11	11126.8	11126.8	0.0371241	0.981609	-22228.3	-22245.2	lnfi+whr_qn	lnfi+whr_qn
uc003mxl.1	24	4721	2093	0.229472	0.00956134	1	10	11126.8	11126.8	0.0160772	0.899102	-22236.7	-22245.2	lnfi	lnfi
uc003mxl.1	24	4721	2093	0.229472	0.00956134	1	1	11126.8	11126.8	0.0212046	0.884223	-22236.7	-22245.2	whr_qn	whr_qn
uc003mxm.1	24	4721	1079	0.116803	0.00486677	3	111	12632.7	12630.5	4.35957	0.225163	-25231.6	-25252.6	tg_qn+lnfi+whr_qn	lnfi+tg_qn+whr_qn
uc003mxm.1	24	4721	1079	0.116803	0.00486677	2	110	12632.7	12630.5	4.33327	0.114562	-25240	-25252.6	tg_qn+lnfi	lnfi+tg_qn
uc003mxm.1	24	4721	1079	0.116803	0.00486677	2	101	12632.6	12630.5	4.13159	0.126717	-25239.8	-25252.6	tg_qn+whr_qn	tg_qn+whr_qn
uc003mxm.1	24	4721	1079	0.116803	0.00486677	1	100	12632.6	12630.5	4.10735	0.0426972	-25248.3	-25252.6	tg_qn	tg_qn
uc003mxm.1	24	4721	1079	0.116803	0.00486677	2	11	12631.2	12630.5	1.41049	0.493988	-25237.1	-25252.6	lnfi+whr_qn	lnfi+whr_qn
uc003mxm.1	24	4721	1079	0.116803	0.00486677	1	10	12631.2	12630.5	1.3626	0.243088	-25245.5	-25252.6	lnfi	lnfi
uc003mxm.1	24	4721	1079	0.116803	0.00486677	1	1	12630.6	12630.5	0.159739	0.689397	-25244.3	-25252.6	whr_qn	whr_qn
uc003mxn.2	60	4721	2634	0.286395	0.00477324	3	111	14717.1	14715.9	2.42011	0.489901	-29400.3	-29423.3	tg_qn+lnfi+whr_qn	lnfi+tg_qn+whr_qn
uc003mxn.2	60	4721	2634	0.286395	0.00477324	2	110	14717	14715.9	2.18537	0.335316	-29408.6	-29423.3	tg_qn+lnfi	lnfi+tg_qn
uc003mxn.2	60	4721	2634	0.286395	0.00477324	2	101	14716.9	14715.9	1.99041	0.369648	-29408.4	-29423.3	tg_qn+whr_qn	tg_qn+whr_qn
uc003mxn.2	60	4721	2634	0.286395	0.00477324	1	100	14716.8	14715.9	1.82347	0.176901	-29416.7	-29423.3	tg_qn	tg_qn
uc003mxn.2	60	4721	2634	0.286395	0.00477324	2	11	14716.5	14715.9	1.22167	0.542896	-29407.6	-29423.3	lnfi+whr_qn	lnfi+whr_qn
uc003mxn.2	60	4721	2634	0.286395	0.00477324	1	10	14716.4	14715.9	1.0871	0.297115	-29415.9	-29423.3	lnfi	lnfi
uc003mxn.2	60	4721	2634	0.286395	0.00477324	1	1	14715.9	14715.9	0.0425191	0.836633	-29414.9	-29423.3	whr_qn	whr_qn
uc003mxo.2	36	4721	1555	0.169592	0.00471089	3	111	15969.8	15969.1	1.41812	0.701292	-31905.7	-31929.7	tg_qn+lnfi+whr_qn	lnfi+tg_qn+whr_qn
uc003mxo.2	36	4721	1555	0.169592	0.00471089	2	110	15969.3	15969.1	0.52148	0.770481	-31913.3	-31929.7	tg_qn+lnfi	lnfi+tg_qn
uc003mxo.2	36	4721	1555	0.169592	0.00471089	2	101	15969.5	15969.1	0.777796	0.677803	-31913.5	-31929.7	tg_qn+whr_qn	tg_qn+whr_qn
uc003mxo.2	36	4721	1555	0.169592	0.00471089	1	100	15969.1	15969.1	0.0541905	0.815926	-31921.3	-31929.7	tg_qn	tg_qn
uc003mxo.2	36	4721	1555	0.169592	0.00471089	2	11	15969.8	15969.1	1.3982	0.497032	-31914.2	-31929.7	lnfi+whr_qn	lnfi+whr_qn
uc003mxo.2	36	4721	1555	0.169592	0.00471089	1	10	15969.3	15969.1	0.498773	0.48004	-31921.7	-31929.7	lnfi	lnfi
uc003mxo.2	36	4721	1555	0.169592	0.00471089	1	1	15969.4	15969.1	0.646947	0.421206	-31921.9	-31929.7	whr_qn	whr_qn
uc003mxp.1	104	4721	5951	0.658104	0.00632792	3	111	18172.5	18171.3	2.50758	0.473923	-36311.2	-36334.1	tg_qn+lnfi+whr_qn	lnfi+tg_qn+whr_qn
uc003mxp.1	104	4721	5951	0.658104	0.00632792	2	110	18171.8	18171.3	1.00599	0.604716	-36318.2	-36334.1	tg_qn+lnfi	lnfi+tg_qn
uc003mxp.1	104	4721	5951	0.658104	0.00632792	2	101	18172.1	18171.3	1.59129	0.45129	-36318.7	-36334.1	tg_qn+whr_qn	tg_qn+whr_qn
uc003mxp.1	104	4721	5951	0.658104	0.00632792	1	100	18171.4	18171.3	0.360149	0.548424	-36326	-36334.1	tg_qn	tg_qn
uc003mxp.1	104	4721	5951	0.658104	0.00632792	2	11	18172.4	18171.3	2.33309	0.311442	-36319.5	-36334.1	lnfi+whr_qn	lnfi+whr_qn
uc003mxp.1	104	4721	5951	0.658104	0.00632792	1	10	18171.7	18171.3	0.925781	0.335962	-36326.5	-36334.1	lnfi	lnfi
uc003mxp.1	104	4721	5951	0.658104	0.00632792	1	1	18171.8	18171.3	0.977665	0.322776	-36326.6	-36334.1	whr_qn	whr_qn
uc003mxq.1	104	4721	5951	0.658104	0.00632792	3	111	18172.5	18171.3	2.50758	0.473923	-36311.2	-36334.1	tg_qn+lnfi+whr_qn	lnfi+tg_qn+whr_qn
uc003mxq.1	104	4721	5951	0.658104	0.00632792	2	110	18171.8	18171.3	1.00599	0.604716	-36318.2	-36334.1	tg_qn+lnfi	lnfi+tg_qn
uc003mxq.1	104	4721	5951	0.658104	0.00632792	2	101	18172.1	18171.3	1.59129	0.45129	-36318.7	-36334.1	tg_qn+whr_qn	tg_qn+whr_qn
uc003mxq.1	104	4721	5951	0.658104	0.00632792	1	100	18171.4	18171.3	0.360149	0.548424	-36326	-36334.1	tg_qn	tg_qn
uc003mxq.1	104	4721	5951	0.658104	0.00632792	2	11	18172.4	18171.3	2.33309	0.311442	-36319.5	-36334.1	lnfi+whr_qn	lnfi+whr_qn
uc003mxq.1	104	4721	5951	0.658104	0.00632792	1	10	18171.7	18171.3	0.925781	0.335962	-36326.5	-36334.1	lnfi	lnfi
uc003mxq.1	104	4721	5951	0.658104	0.00632792	1	1	18171.8	18171.3	0.977665	0.322776	-36326.6	-36334.1	whr_qn	whr_qn
uc003mxt.1	7	4721	988	0.110471	0.0157816	3	111	10752.4	10751.6	1.53369	0.674518	-21470.9	-21494.8	tg_qn+lnfi+whr_qn	lnfi+tg_qn+whr_qn
uc003mxt.1	7	4721	988	0.110471	0.0157816	2	110	10752.3	10751.6	1.376	0.50258	-21479.2	-21494.8	tg_qn+lnfi	lnfi+tg_qn
uc003mxt.1	7	4721	988	0.110471	0.0157816	2	101	10751.8	10751.6	0.315202	0.854191	-21478.2	-21494.8	tg_qn+whr_qn	tg_qn+whr_qn
uc003mxt.1	7	4721	988	0.110471	0.0157816	1	100	10751.6	10751.6	0.0194523	0.889078	-21486.4	-21494.8	tg_qn	tg_qn
uc003mxt.1	7	4721	988	0.110471	0.0157816	2	11	10752.2	10751.6	1.22407	0.542247	-21479.1	-21494.8	lnfi+whr_qn	lnfi+whr_qn
uc003mxt.1	7	4721	988	0.110471	0.0157816	1	10	10752.2	10751.6	1.1102	0.292039	-21487.4	-21494.8	lnfi	lnfi
uc003mxt.1	7	4721	988	0.110471	0.0157816	1	1	10751.8	10751.6	0.271334	0.602438	-21486.6	-21494.8	whr_qn	whr_qn
uc003mxr.2	32	4721	2120	0.236476	0.00738987	3	111	15601.2	15600.9	0.758691	0.85932	-31168.7	-31193.3	tg_qn+lnfi+whr_qn	lnfi+tg_qn+whr_qn
uc003mxr.2	32	4721	2120	0.236476	0.00738987	2	110	15601.1	15600.9	0.388764	0.823343	-31176.7	-31193.3	tg_qn+lnfi	lnfi+tg_qn
uc003mxr.2	32	4721	2120	0.236476	0.00738987	2	101	15601.2	15600.9	0.621624	0.732852	-31177	-31193.3	tg_qn+whr_qn	tg_qn+whr_qn
uc003mxr.2	32	4721	2120	0.236476	0.00738987	1	100	15601	15600.9	0.300464	0.583592	-31185.1	-31193.3	tg_qn	tg_qn
uc003mxr.2	32	4721	2120	0.236476	0.00738987	2	11	15601.1	15600.9	0.528315	0.767853	-31176.9	-31193.3	lnfi+whr_qn	lnfi+whr_qn
uc003mxr.2	32	4721	2120	0.236476	0.00738987	1	10	15601	15600.9	0.217351	0.641066	-31185	-31193.3	lnfi	lnfi
uc003mxr.2	32	4721	2120	0.236476	0.00738987	1	1	15601	15600.9	0.21655	0.641681	-31185	-31193.3	whr_qn	whr_qn
uc003mxs.2	32	4721	2120	0.236476	0.00738987	3	111	15601.2	15600.9	0.758691	0.85932	-31168.7	-31193.3	tg_qn+lnfi+whr_qn	lnfi+tg_qn+whr_qn
uc003mxs.2	32	4721	2120	0.236476	0.00738987	2	110	15601.1	15600.9	0.388764	0.823343	-31176.7	-31193.3	tg_qn+lnfi	lnfi+tg_qn
uc003mxs.2	32	4721	2120	0.236476	0.00738987	2	101	15601.2	15600.9	0.621624	0.732852	-31177	-31193.3	tg_qn+whr_qn	tg_qn+whr_qn
uc003mxs.2	32	4721	2120	0.236476	0.00738987	1	100	15601	15600.9	0.300464	0.583592	-31185.1	-31193.3	tg_qn	tg_qn
uc003mxs.2	32	4721	2120	0.236476	0.00738987	2	11	15601.1	15600.9	0.528315	0.767853	-31176.9	-31193.3	lnfi+whr_qn	lnfi+whr_qn
uc003mxs.2	32	4721	2120	0.236476	0.00738987	1	10	15601	15600.9	0.217351	0.641066	-31185	-31193.3	lnfi	lnfi
uc003mxs.2	32	4721	2120	0.236476	0.00738987	1	1	15601	15600.9	0.21655	0.641681	-31185	-31193.3	whr_qn	whr_qn
uc003mxu.3	478	4721	51575	5.68038	0.0118837	3	111	14711.1	14709.7	2.76096	0.429968	-29388.3	-29410.9	tg_qn+lnfi+whr_qn	lnfi+tg_qn+whr_qn
uc003mxu.3	478	4721	51575	5.68038	0.0118837	2	110	14711.1	14709.7	2.73584	0.254636	-29396.7	-29410.9	tg_qn+lnfi	lnfi+tg_qn
uc003mxu.3	478	4721	51575	5.68038	0.0118837	2	101	14709.8	14709.7	0.188001	0.910282	-29394.2	-29410.9	tg_qn+whr_qn	tg_qn+whr_qn
uc003mxu.3	478	4721	51575	5.68038	0.0118837	1	100	14709.8	14709.7	0.163173	0.686252	-29402.6	-29410.9	tg_qn	tg_qn
uc003mxu.3	478	4721	51575	5.68038	0.0118837	2	11	14711	14709.7	2.70332	0.25881	-29396.7	-29410.9	lnfi+whr_qn	lnfi+whr_qn
uc003mxu.3	478	4721	51575	5.68038	0.0118837	1	10	14711	14709.7	2.6717	0.102147	-29405.1	-29410.9	lnfi	lnfi
uc003mxu.3	478	4721	51575	5.68038	0.0118837	1	1	14709.7	14709.7	0.0436025	0.834595	-29402.5	-29410.9	whr_qn	whr_qn
uc010jnz.2	101	4721	4373	0.480333	0.00475577	3	111	15758	15756.1	3.68866	0.297105	-31482.1	-31503.8	tg_qn+lnfi+whr_qn	lnfi+tg_qn+whr_qn
uc010jnz.2	101	4721	4373	0.480333	0.00475577	2	110	15756.4	15756.1	0.583189	0.747071	-31487.4	-31503.8	tg_qn+lnfi	lnfi+tg_qn
uc010jnz.2	101	4721	4373	0.480333	0.00475577	2	101	15757.9	15756.1	3.52298	0.171789	-31490.4	-31503.8	tg_qn+whr_qn	tg_qn+whr_qn
uc010jnz.2	101	4721	4373	0.480333	0.00475577	1	100	15756.2	15756.1	0.170779	0.67942	-31495.5	-31503.8	tg_qn	tg_qn
uc010jnz.2	101	4721	4373	0.480333	0.00475577	2	11	15757.6	15756.1	3.0213	0.220766	-31489.9	-31503.8	lnfi+whr_qn	lnfi+whr_qn
uc010jnz.2	101	4721	4373	0.480333	0.00475577	1	10	15756.2	15756.1	0.207183	0.648985	-31495.5	-31503.8	lnfi	lnfi
uc010jnz.2	101	4721	4373	0.480333	0.00475577	1	1	15757.6	15756.1	2.99633	0.0834534	-31498.3	-31503.8	whr_qn	whr_qn
uc003mxv.2	104	4721	4836	0.53256	0.00512076	3	111	15789.9	15787.8	4.34234	0.226792	-31546	-31567.1	tg_qn+lnfi+whr_qn	lnfi+tg_qn+whr_qn
uc003mxv.2	104	4721	4836	0.53256	0.00512076	2	110	15788.2	15787.8	0.937043	0.625927	-31551.1	-31567.1	tg_qn+lnfi	lnfi+tg_qn
uc003mxv.2	104	4721	4836	0.53256	0.00512076	2	101	15789.8	15787.8	4.07014	0.130672	-31554.2	-31567.1	tg_qn+whr_qn	tg_qn+whr_qn
uc003mxv.2	104	4721	4836	0.53256	0.00512076	1	100	15787.9	15787.8	0.343636	0.557738	-31558.9	-31567.1	tg_qn	tg_qn
uc003mxv.2	104	4721	4836	0.53256	0.00512076	2	11	15789.4	15787.8	3.26951	0.195	-31553.4	-31567.1	lnfi+whr_qn	lnfi+whr_qn
uc003mxv.2	104	4721	4836	0.53256	0.00512076	1	10	15787.9	15787.8	0.260121	0.610037	-31558.9	-31567.1	lnfi	lnfi
uc003mxv.2	104	4721	4836	0.53256	0.00512076	1	1	15789.4	15787.8	3.23143	0.0722375	-31561.8	-31567.1	whr_qn	whr_qn
uc010joa.1	78	4721	3295	0.362291	0.00464476	3	111	15809.2	15807.1	4.17075	0.243607	-31584.5	-31605.7	tg_qn+lnfi+whr_qn	lnfi+tg_qn+whr_qn
uc010joa.1	78	4721	3295	0.362291	0.00464476	2	110	15807.4	15807.1	0.6391	0.726476	-31589.5	-31605.7	tg_qn+lnfi	lnfi+tg_qn
uc010joa.1	78	4721	3295	0.362291	0.00464476	2	101	15809.1	15807.1	4.02285	0.133798	-31592.8	-31605.7	tg_qn+whr_qn	tg_qn+whr_qn
uc010joa.1	78	4721	3295	0.362291	0.00464476	1	100	15807.2	15807.1	0.236817	0.626514	-31597.5	-31605.7	tg_qn	tg_qn
uc010joa.1	78	4721	3295	0.362291	0.00464476	2	11	15808.8	15807.1	3.36638	0.18578	-31592.2	-31605.7	lnfi+whr_qn	lnfi+whr_qn
uc010joa.1	78	4721	3295	0.362291	0.00464476	1	10	15807.2	15807.1	0.177564	0.673475	-31597.5	-31605.7	lnfi	lnfi
uc010joa.1	78	4721	3295	0.362291	0.00464476	1	1	15808.8	15807.1	3.35151	0.0671434	-31600.6	-31605.7	whr_qn	whr_qn
uc003mxx.3	5	4721	291	0.031231	0.0062462	3	111	11964.2	11960.7	6.99138	0.072173	-23894.5	-23912.9	tg_qn+lnfi+whr_qn	lnfi+tg_qn+whr_qn
uc003mxx.3	5	4721	291	0.031231	0.0062462	2	110	11964.1	11960.7	6.90081	0.0317328	-23902.8	-23912.9	tg_qn+lnfi	lnfi+tg_qn
uc003mxx.3	5	4721	291	0.031231	0.0062462	2	101	11964.1	11960.7	6.82214	0.0330059	-23902.8	-23912.9	tg_qn+whr_qn	tg_qn+whr_qn
uc003mxx.3	5	4721	291	0.031231	0.0062462	1	100	11964	11960.7	6.69337	0.00967721	-23911.1	-23912.9	tg_qn	tg_qn
uc003mxx.3	5	4721	291	0.031231	0.0062462	2	11	11961.8	11960.7	2.19229	0.334158	-23898.1	-23912.9	lnfi+whr_qn	lnfi+whr_qn
uc003mxx.3	5	4721	291	0.031231	0.0062462	1	10	11961.6	11960.7	1.87205	0.171241	-23906.3	-23912.9	lnfi	lnfi
uc003mxx.3	5	4721	291	0.031231	0.0062462	1	1	11961	11960.7	0.657568	0.41742	-23905.1	-23912.9	whr_qn	whr_qn
uc003mxw.2	462	4721	44342	4.88914	0.0105826	3	111	15069.1	15067.8	2.6325	0.45182	-30104.3	-30127.1	tg_qn+lnfi+whr_qn	lnfi+tg_qn+whr_qn
uc003mxw.2	462	4721	44342	4.88914	0.0105826	2	110	15069	15067.8	2.46922	0.290948	-30112.6	-30127.1	tg_qn+lnfi	lnfi+tg_qn
uc003mxw.2	462	4721	44342	4.88914	0.0105826	2	101	15068.4	15067.8	1.32848	0.514664	-30111.5	-30127.1	tg_qn+whr_qn	tg_qn+whr_qn
uc003mxw.2	462	4721	44342	4.88914	0.0105826	1	100	15068.3	15067.8	1.02129	0.312213	-30119.6	-30127.1	tg_qn	tg_qn
uc003mxw.2	462	4721	44342	4.88914	0.0105826	2	11	15068.1	15067.8	0.638296	0.726768	-30110.8	-30127.1	lnfi+whr_qn	lnfi+whr_qn
uc003mxw.2	462	4721	44342	4.88914	0.0105826	1	10	15068.1	15067.8	0.575069	0.448252	-30119.2	-30127.1	lnfi	lnfi
uc003mxw.2	462	4721	44342	4.88914	0.0105826	1	1	15067.8	15067.8	0.140772	0.707515	-30118.8	-30127.1	whr_qn	whr_qn
uc003mxy.2	87	4721	3806	0.420644	0.00483498	3	111	16872.9	16872.5	0.741162	0.863482	-33712	-33736.6	tg_qn+lnfi+whr_qn	lnfi+tg_qn+whr_qn
uc003mxy.2	87	4721	3806	0.420644	0.00483498	2	110	16872.8	16872.5	0.567091	0.753109	-33720.3	-33736.6	tg_qn+lnfi	lnfi+tg_qn
uc003mxy.2	87	4721	3806	0.420644	0.00483498	2	101	16872.9	16872.5	0.730327	0.694083	-33720.4	-33736.6	tg_qn+whr_qn	tg_qn+whr_qn
uc003mxy.2	87	4721	3806	0.420644	0.00483498	1	100	16872.8	16872.5	0.55713	0.455419	-33728.7	-33736.6	tg_qn	tg_qn
uc003mxy.2	87	4721	3806	0.420644	0.00483498	2	11	16872.7	16872.5	0.335062	0.845751	-33720	-33736.6	lnfi+whr_qn	lnfi+whr_qn
uc003mxy.2	87	4721	3806	0.420644	0.00483498	1	10	16872.6	16872.5	0.0908279	0.763127	-33728.2	-33736.6	lnfi	lnfi
uc003mxy.2	87	4721	3806	0.420644	0.00483498	1	1	16872.7	16872.5	0.289869	0.590304	-33728.4	-33736.6	whr_qn	whr_qn
uc010joc.2	87	4721	3806	0.420644	0.00483498	3	111	16872.9	16872.5	0.741162	0.863482	-33712	-33736.6	tg_qn+lnfi+whr_qn	lnfi+tg_qn+whr_qn
uc010joc.2	87	4721	3806	0.420644	0.00483498	2	110	16872.8	16872.5	0.567091	0.753109	-33720.3	-33736.6	tg_qn+lnfi	lnfi+tg_qn
uc010joc.2	87	4721	3806	0.420644	0.00483498	2	101	16872.9	16872.5	0.730327	0.694083	-33720.4	-33736.6	tg_qn+whr_qn	tg_qn+whr_qn
uc010joc.2	87	4721	3806	0.420644	0.00483498	1	100	16872.8	16872.5	0.55713	0.455419	-33728.7	-33736.6	tg_qn	tg_qn
uc010joc.2	87	4721	3806	0.420644	0.00483498	2	11	16872.7	16872.5	0.335062	0.845751	-33720	-33736.6	lnfi+whr_qn	lnfi+whr_qn
uc010joc.2	87	4721	3806	0.420644	0.00483498	1	10	16872.6	16872.5	0.0908279	0.763127	-33728.2	-33736.6	lnfi	lnfi
uc010joc.2	87	4721	3806	0.420644	0.00483498	1	1	16872.7	16872.5	0.289869	0.590304	-33728.4	-33736.6	whr_qn	whr_qn
uc010job.2	87	4721	3806	0.420644	0.00483498	3	111	16872.9	16872.5	0.741162	0.863482	-33712	-33736.6	tg_qn+lnfi+whr_qn	lnfi+tg_qn+whr_qn
uc010job.2	87	4721	3806	0.420644	0.00483498	2	110	16872.8	16872.5	0.567091	0.753109	-33720.3	-33736.6	tg_qn+lnfi	lnfi+tg_qn
uc010job.2	87	4721	3806	0.420644	0.00483498	2	101	16872.9	16872.5	0.730327	0.694083	-33720.4	-33736.6	tg_qn+whr_qn	tg_qn+whr_qn
uc010job.2	87	4721	3806	0.420644	0.00483498	1	100	16872.8	16872.5	0.55713	0.455419	-33728.7	-33736.6	tg_qn	tg_qn
uc010job.2	87	4721	3806	0.420644	0.00483498	2	11	16872.7	16872.5	0.335062	0.845751	-33720	-33736.6	lnfi+whr_qn	lnfi+whr_qn
uc010job.2	87	4721	3806	0.420644	0.00483498	1	10	16872.6	16872.5	0.0908279	0.763127	-33728.2	-33736.6	lnfi	lnfi
uc010job.2	87	4721	3806	0.420644	0.00483498	1	1	16872.7	16872.5	0.289869	0.590304	-33728.4	-33736.6	whr_qn	whr_qn
uc011dic.1	54	4721	5464	0.604792	0.0111999	3	111	14563.6	14562.9	1.44029	0.696117	-29093.4	-29117.3	tg_qn+lnfi+whr_qn	lnfi+tg_qn+whr_qn
uc011dic.1	54	4721	5464	0.604792	0.0111999	2	110	14563.4	14562.9	1.06846	0.58612	-29101.5	-29117.3	tg_qn+lnfi	lnfi+tg_qn
uc011dic.1	54	4721	5464	0.604792	0.0111999	2	101	14563.5	14562.9	1.21989	0.543382	-29101.6	-29117.3	tg_qn+whr_qn	tg_qn+whr_qn
uc011dic.1	54	4721	5464	0.604792	0.0111999	1	100	14563.3	14562.9	0.764022	0.382073	-29109.6	-29117.3	tg_qn	tg_qn
uc011dic.1	54	4721	5464	0.604792	0.0111999	2	11	14563	14562.9	0.286965	0.866336	-29100.7	-29117.3	lnfi+whr_qn	lnfi+whr_qn
uc011dic.1	54	4721	5464	0.604792	0.0111999	1	10	14562.9	14562.9	0.0480813	0.826436	-29108.9	-29117.3	lnfi	lnfi
uc011dic.1	54	4721	5464	0.604792	0.0111999	1	1	14563	14562.9	0.264673	0.606928	-29109.1	-29117.3	whr_qn	whr_qn
uc003mxz.2	39	4721	3881	0.428561	0.0109887	3	111	14338	14337.5	0.960931	0.810704	-28642.1	-28666.6	tg_qn+lnfi+whr_qn	lnfi+tg_qn+whr_qn
uc003mxz.2	39	4721	3881	0.428561	0.0109887	2	110	14337.9	14337.5	0.838827	0.657432	-28650.5	-28666.6	tg_qn+lnfi	lnfi+tg_qn
uc003mxz.2	39	4721	3881	0.428561	0.0109887	2	101	14338	14337.5	0.933123	0.627155	-28650.6	-28666.6	tg_qn+whr_qn	tg_qn+whr_qn
uc003mxz.2	39	4721	3881	0.428561	0.0109887	1	100	14337.9	14337.5	0.820439	0.365052	-28658.9	-28666.6	tg_qn	tg_qn
uc003mxz.2	39	4721	3881	0.428561	0.0109887	2	11	14337.6	14337.5	0.246153	0.884196	-28649.9	-28666.6	lnfi+whr_qn	lnfi+whr_qn
uc003mxz.2	39	4721	3881	0.428561	0.0109887	1	10	14337.6	14337.5	0.179698	0.671633	-28658.3	-28666.6	lnfi	lnfi
uc003mxz.2	39	4721	3881	0.428561	0.0109887	1	1	14337.5	14337.5	0.0352354	0.851103	-28658.1	-28666.6	whr_qn	whr_qn
uc003mya.2	42	4721	2268	0.252387	0.00600921	3	111	16555	16554.3	1.48982	0.684622	-33076.2	-33100.1	tg_qn+lnfi+whr_qn	lnfi+tg_qn+whr_qn
uc003mya.2	42	4721	2268	0.252387	0.00600921	2	110	16554.5	16554.3	0.395114	0.820733	-33083.5	-33100.1	tg_qn+lnfi	lnfi+tg_qn
uc003mya.2	42	4721	2268	0.252387	0.00600921	2	101	16555	16554.3	1.47131	0.479193	-33084.6	-33100.1	tg_qn+whr_qn	tg_qn+whr_qn
uc003mya.2	42	4721	2268	0.252387	0.00600921	1	100	16554.4	16554.3	0.366903	0.544697	-33092	-33100.1	tg_qn	tg_qn
uc003mya.2	42	4721	2268	0.252387	0.00600921	2	11	16554.9	16554.3	1.32329	0.516001	-33084.5	-33100.1	lnfi+whr_qn	lnfi+whr_qn
uc003mya.2	42	4721	2268	0.252387	0.00600921	1	10	16554.3	16554.3	0.114439	0.735146	-33091.7	-33100.1	lnfi	lnfi
uc003mya.2	42	4721	2268	0.252387	0.00600921	1	1	16554.9	16554.3	1.29559	0.25502	-33092.9	-33100.1	whr_qn	whr_qn
uc003myc.2	51	4721	2799	0.312365	0.00612481	3	111	16685.8	16684.4	2.91869	0.404332	-33337.8	-33360.3	tg_qn+lnfi+whr_qn	lnfi+tg_qn+whr_qn
uc003myc.2	51	4721	2799	0.312365	0.00612481	2	110	16685.3	16684.4	1.82076	0.402371	-33345.2	-33360.3	tg_qn+lnfi	lnfi+tg_qn
uc003myc.2	51	4721	2799	0.312365	0.00612481	2	101	16685	16684.4	1.33113	0.513983	-33344.7	-33360.3	tg_qn+whr_qn	tg_qn+whr_qn
uc003myc.2	51	4721	2799	0.312365	0.00612481	1	100	16684.6	16684.4	0.53759	0.463433	-33352.3	-33360.3	tg_qn	tg_qn
uc003myc.2	51	4721	2799	0.312365	0.00612481	2	11	16685.4	16684.4	1.99821	0.368208	-33345.3	-33360.3	lnfi+whr_qn	lnfi+whr_qn
uc003myc.2	51	4721	2799	0.312365	0.00612481	1	10	16684.7	16684.4	0.632882	0.4263	-33352.4	-33360.3	lnfi	lnfi
uc003myc.2	51	4721	2799	0.312365	0.00612481	1	1	16684.9	16684.4	1.00684	0.31566	-33352.8	-33360.3	whr_qn	whr_qn
uc010joe.2	51	4721	2799	0.312365	0.00612481	3	111	16685.8	16684.4	2.91869	0.404332	-33337.8	-33360.3	tg_qn+lnfi+whr_qn	lnfi+tg_qn+whr_qn
uc010joe.2	51	4721	2799	0.312365	0.00612481	2	110	16685.3	16684.4	1.82076	0.402371	-33345.2	-33360.3	tg_qn+lnfi	lnfi+tg_qn
uc010joe.2	51	4721	2799	0.312365	0.00612481	2	101	16685	16684.4	1.33113	0.513983	-33344.7	-33360.3	tg_qn+whr_qn	tg_qn+whr_qn
uc010joe.2	51	4721	2799	0.312365	0.00612481	1	100	16684.6	16684.4	0.53759	0.463433	-33352.3	-33360.3	tg_qn	tg_qn
uc010joe.2	51	4721	2799	0.312365	0.00612481	2	11	16685.4	16684.4	1.99821	0.368208	-33345.3	-33360.3	lnfi+whr_qn	lnfi+whr_qn
uc010joe.2	51	4721	2799	0.312365	0.00612481	1	10	16684.7	16684.4	0.632882	0.4263	-33352.4	-33360.3	lnfi	lnfi
uc010joe.2	51	4721	2799	0.312365	0.00612481	1	1	16684.9	16684.4	1.00684	0.31566	-33352.8	-33360.3	whr_qn	whr_qn
uc003myb.2	51	4721	2799	0.312365	0.00612481	3	111	16685.8	16684.4	2.91869	0.404332	-33337.8	-33360.3	tg_qn+lnfi+whr_qn	lnfi+tg_qn+whr_qn
uc003myb.2	51	4721	2799	0.312365	0.00612481	2	110	16685.3	16684.4	1.82076	0.402371	-33345.2	-33360.3	tg_qn+lnfi	lnfi+tg_qn
uc003myb.2	51	4721	2799	0.312365	0.00612481	2	101	16685	16684.4	1.33113	0.513983	-33344.7	-33360.3	tg_qn+whr_qn	tg_qn+whr_qn
uc003myb.2	51	4721	2799	0.312365	0.00612481	1	100	16684.6	16684.4	0.53759	0.463433	-33352.3	-33360.3	tg_qn	tg_qn
uc003myb.2	51	4721	2799	0.312365	0.00612481	2	11	16685.4	16684.4	1.99821	0.368208	-33345.3	-33360.3	lnfi+whr_qn	lnfi+whr_qn
uc003myb.2	51	4721	2799	0.312365	0.00612481	1	10	16684.7	16684.4	0.632882	0.4263	-33352.4	-33360.3	lnfi	lnfi
uc003myb.2	51	4721	2799	0.312365	0.00612481	1	1	16684.9	16684.4	1.00684	0.31566	-33352.8	-33360.3	whr_qn	whr_qn
uc011did.1	51	4721	2799	0.312365	0.00612481	3	111	16685.8	16684.4	2.91869	0.404332	-33337.8	-33360.3	tg_qn+lnfi+whr_qn	lnfi+tg_qn+whr_qn
uc011did.1	51	4721	2799	0.312365	0.00612481	2	110	16685.3	16684.4	1.82076	0.402371	-33345.2	-33360.3	tg_qn+lnfi	lnfi+tg_qn
uc011did.1	51	4721	2799	0.312365	0.00612481	2	101	16685	16684.4	1.33113	0.513983	-33344.7	-33360.3	tg_qn+whr_qn	tg_qn+whr_qn
uc011did.1	51	4721	2799	0.312365	0.00612481	1	100	16684.6	16684.4	0.53759	0.463433	-33352.3	-33360.3	tg_qn	tg_qn
uc011did.1	51	4721	2799	0.312365	0.00612481	2	11	16685.4	16684.4	1.99821	0.368208	-33345.3	-33360.3	lnfi+whr_qn	lnfi+whr_qn
uc011did.1	51	4721	2799	0.312365	0.00612481	1	10	16684.7	16684.4	0.632882	0.4263	-33352.4	-33360.3	lnfi	lnfi
uc011did.1	51	4721	2799	0.312365	0.00612481	1	1	16684.9	16684.4	1.00684	0.31566	-33352.8	-33360.3	whr_qn	whr_qn
uc003myd.2	51	4721	2799	0.312365	0.00612481	3	111	16685.8	16684.4	2.91869	0.404332	-33337.8	-33360.3	tg_qn+lnfi+whr_qn	lnfi+tg_qn+whr_qn
uc003myd.2	51	4721	2799	0.312365	0.00612481	2	110	16685.3	16684.4	1.82076	0.402371	-33345.2	-33360.3	tg_qn+lnfi	lnfi+tg_qn
uc003myd.2	51	4721	2799	0.312365	0.00612481	2	101	16685	16684.4	1.33113	0.513983	-33344.7	-33360.3	tg_qn+whr_qn	tg_qn+whr_qn
uc003myd.2	51	4721	2799	0.312365	0.00612481	1	100	16684.6	16684.4	0.53759	0.463433	-33352.3	-33360.3	tg_qn	tg_qn
uc003myd.2	51	4721	2799	0.312365	0.00612481	2	11	16685.4	16684.4	1.99821	0.368208	-33345.3	-33360.3	lnfi+whr_qn	lnfi+whr_qn
uc003myd.2	51	4721	2799	0.312365	0.00612481	1	10	16684.7	16684.4	0.632882	0.4263	-33352.4	-33360.3	lnfi	lnfi
uc003myd.2	51	4721	2799	0.312365	0.00612481	1	1	16684.9	16684.4	1.00684	0.31566	-33352.8	-33360.3	whr_qn	whr_qn
uc010jof.2	19	4721	1176	0.131229	0.00690681	3	111	14171	14169.7	2.67967	0.443694	-28308.2	-28330.9	tg_qn+lnfi+whr_qn	lnfi+tg_qn+whr_qn
uc010jof.2	19	4721	1176	0.131229	0.00690681	2	110	14170.8	14169.7	2.31229	0.314697	-28316.3	-28330.9	tg_qn+lnfi	lnfi+tg_qn
uc010jof.2	19	4721	1176	0.131229	0.00690681	2	101	14169.8	14169.7	0.203674	0.903177	-28314.1	-28330.9	tg_qn+whr_qn	tg_qn+whr_qn
uc010jof.2	19	4721	1176	0.131229	0.00690681	1	100	14169.7	14169.7	0.0390078	0.843433	-28322.4	-28330.9	tg_qn	tg_qn
uc010jof.2	19	4721	1176	0.131229	0.00690681	2	11	14170.8	14169.7	2.2779	0.320155	-28316.2	-28330.9	lnfi+whr_qn	lnfi+whr_qn
uc010jof.2	19	4721	1176	0.131229	0.00690681	1	10	14170.6	14169.7	1.81036	0.178465	-28324.2	-28330.9	lnfi	lnfi
uc010jof.2	19	4721	1176	0.131229	0.00690681	1	1	14169.8	14169.7	0.181581	0.670018	-28322.6	-28330.9	whr_qn	whr_qn
uc011die.1	19	4721	1176	0.131229	0.00690681	3	111	14171	14169.7	2.67967	0.443694	-28308.2	-28330.9	tg_qn+lnfi+whr_qn	lnfi+tg_qn+whr_qn
uc011die.1	19	4721	1176	0.131229	0.00690681	2	110	14170.8	14169.7	2.31229	0.314697	-28316.3	-28330.9	tg_qn+lnfi	lnfi+tg_qn
uc011die.1	19	4721	1176	0.131229	0.00690681	2	101	14169.8	14169.7	0.203674	0.903177	-28314.1	-28330.9	tg_qn+whr_qn	tg_qn+whr_qn
uc011die.1	19	4721	1176	0.131229	0.00690681	1	100	14169.7	14169.7	0.0390078	0.843433	-28322.4	-28330.9	tg_qn	tg_qn
uc011die.1	19	4721	1176	0.131229	0.00690681	2	11	14170.8	14169.7	2.2779	0.320155	-28316.2	-28330.9	lnfi+whr_qn	lnfi+whr_qn
uc011die.1	19	4721	1176	0.131229	0.00690681	1	10	14170.6	14169.7	1.81036	0.178465	-28324.2	-28330.9	lnfi	lnfi
uc011die.1	19	4721	1176	0.131229	0.00690681	1	1	14169.8	14169.7	0.181581	0.670018	-28322.6	-28330.9	whr_qn	whr_qn
uc003myf.2	2	4721	175	0.0188737	0.00943684	3	111	8738.55	8738.05	0.997428	0.801874	-17443.3	-17467.6	tg_qn+lnfi+whr_qn	lnfi+tg_qn+whr_qn
uc003myf.2	2	4721	175	0.0188737	0.00943684	2	110	8738.35	8738.05	0.593629	0.743182	-17451.3	-17467.6	tg_qn+lnfi	lnfi+tg_qn
uc003myf.2	2	4721	175	0.0188737	0.00943684	2	101	8738.38	8738.05	0.658324	0.719527	-17451.4	-17467.6	tg_qn+whr_qn	tg_qn+whr_qn
uc003myf.2	2	4721	175	0.0188737	0.00943684	1	100	8738.13	8738.05	0.143991	0.704345	-17459.3	-17467.6	tg_qn	tg_qn
uc003myf.2	2	4721	175	0.0188737	0.00943684	2	11	8738.55	8738.05	0.990535	0.609408	-17451.7	-17467.6	lnfi+whr_qn	lnfi+whr_qn
uc003myf.2	2	4721	175	0.0188737	0.00943684	1	10	8738.34	8738.05	0.57683	0.447557	-17459.8	-17467.6	lnfi	lnfi
uc003myf.2	2	4721	175	0.0188737	0.00943684	1	1	8738.35	8738.05	0.594497	0.440685	-17459.8	-17467.6	whr_qn	whr_qn
uc003mye.2	621	4721	38847	4.26346	0.00686548	3	111	14790.6	14788.9	3.33879	0.34228	-29547.3	-29569.4	tg_qn+lnfi+whr_qn	lnfi+tg_qn+whr_qn
uc003mye.2	621	4721	38847	4.26346	0.00686548	2	110	14790.2	14788.9	2.55924	0.278143	-29555	-29569.4	tg_qn+lnfi	lnfi+tg_qn
uc003mye.2	621	4721	38847	4.26346	0.00686548	2	101	14790.6	14788.9	3.31015	0.191078	-29555.8	-29569.4	tg_qn+whr_qn	tg_qn+whr_qn
uc003mye.2	621	4721	38847	4.26346	0.00686548	1	100	14790.2	14788.9	2.48748	0.114756	-29563.4	-29569.4	tg_qn	tg_qn
uc003mye.2	621	4721	38847	4.26346	0.00686548	2	11	14789.8	14788.9	1.73227	0.420574	-29554.2	-29569.4	lnfi+whr_qn	lnfi+whr_qn
uc003mye.2	621	4721	38847	4.26346	0.00686548	1	10	14789.2	14788.9	0.651468	0.419588	-29561.6	-29569.4	lnfi	lnfi
uc003mye.2	621	4721	38847	4.26346	0.00686548	1	1	14789.6	14788.9	1.36813	0.242134	-29562.3	-29569.4	whr_qn	whr_qn
uc003myl.1	43	4721	3369	0.368538	0.00857065	3	111	15093.7	15092.4	2.66676	0.445907	-30153.6	-30176.3	tg_qn+lnfi+whr_qn	lnfi+tg_qn+whr_qn
uc003myl.1	43	4721	3369	0.368538	0.00857065	2	110	15093.6	15092.4	2.45078	0.293643	-30161.8	-30176.3	tg_qn+lnfi	lnfi+tg_qn
uc003myl.1	43	4721	3369	0.368538	0.00857065	2	101	15093.2	15092.4	1.67444	0.432912	-30161.1	-30176.3	tg_qn+whr_qn	tg_qn+whr_qn
uc003myl.1	43	4721	3369	0.368538	0.00857065	1	100	15093	15092.4	1.31573	0.25136	-30169.2	-30176.3	tg_qn	tg_qn
uc003myl.1	43	4721	3369	0.368538	0.00857065	2	11	15092.6	15092.4	0.423462	0.809182	-30159.8	-30176.3	lnfi+whr_qn	lnfi+whr_qn
uc003myl.1	43	4721	3369	0.368538	0.00857065	1	10	15092.5	15092.4	0.335675	0.562336	-30168.2	-30176.3	lnfi	lnfi
uc003myl.1	43	4721	3369	0.368538	0.00857065	1	1	15092.5	15092.4	0.154277	0.694481	-30168	-30176.3	whr_qn	whr_qn
uc003mym.1	39	4721	3145	0.34466	0.00883743	3	111	14672.1	14670.7	2.69311	0.441399	-29310.3	-29333	tg_qn+lnfi+whr_qn	lnfi+tg_qn+whr_qn
uc003mym.1	39	4721	3145	0.34466	0.00883743	2	110	14672	14670.7	2.64516	0.266447	-29318.7	-29333	tg_qn+lnfi	lnfi+tg_qn
uc003mym.1	39	4721	3145	0.34466	0.00883743	2	101	14671.4	14670.7	1.39522	0.497773	-29317.5	-29333	tg_qn+whr_qn	tg_qn+whr_qn
uc003mym.1	39	4721	3145	0.34466	0.00883743	1	100	14671.4	14670.7	1.26567	0.260581	-29325.8	-29333	tg_qn	tg_qn
uc003mym.1	39	4721	3145	0.34466	0.00883743	2	11	14671	14670.7	0.487052	0.783859	-29316.6	-29333	lnfi+whr_qn	lnfi+whr_qn
uc003mym.1	39	4721	3145	0.34466	0.00883743	1	10	14671	14670.7	0.474014	0.491146	-29325	-29333	lnfi	lnfi
uc003mym.1	39	4721	3145	0.34466	0.00883743	1	1	14670.7	14670.7	0.0321338	0.857734	-29324.6	-29333	whr_qn	whr_qn
uc003myi.2	437	4721	24326	2.66996	0.00610975	3	111	17130	17129.1	1.76573	0.622421	-34226.1	-34249.8	tg_qn+lnfi+whr_qn	lnfi+tg_qn+whr_qn
uc003myi.2	437	4721	24326	2.66996	0.00610975	2	110	17129.6	17129.1	1.03904	0.594806	-34233.9	-34249.8	tg_qn+lnfi	lnfi+tg_qn
uc003myi.2	437	4721	24326	2.66996	0.00610975	2	101	17129.7	17129.1	1.13605	0.566644	-34234	-34249.8	tg_qn+whr_qn	tg_qn+whr_qn
uc003myi.2	437	4721	24326	2.66996	0.00610975	1	100	17129.4	17129.1	0.565944	0.451875	-34241.9	-34249.8	tg_qn	tg_qn
uc003myi.2	437	4721	24326	2.66996	0.00610975	2	11	17129.6	17129.1	1.0584	0.589075	-34233.9	-34249.8	lnfi+whr_qn	lnfi+whr_qn
uc003myi.2	437	4721	24326	2.66996	0.00610975	1	10	17129.2	17129.1	0.139651	0.708628	-34241.4	-34249.8	lnfi	lnfi
uc003myi.2	437	4721	24326	2.66996	0.00610975	1	1	17129.5	17129.1	0.76529	0.381678	-34242.1	-34249.8	whr_qn	whr_qn
uc003myg.1	555	4721	34277	3.75658	0.00676861	3	111	17116.4	17115	2.892	0.408578	-34199	-34221.5	tg_qn+lnfi+whr_qn	lnfi+tg_qn+whr_qn
uc003myg.1	555	4721	34277	3.75658	0.00676861	2	110	17115.8	17115	1.66457	0.435054	-34206.2	-34221.5	tg_qn+lnfi	lnfi+tg_qn
uc003myg.1	555	4721	34277	3.75658	0.00676861	2	101	17116.4	17115	2.86254	0.239005	-34207.4	-34221.5	tg_qn+whr_qn	tg_qn+whr_qn
uc003myg.1	555	4721	34277	3.75658	0.00676861	1	100	17115.8	17115	1.65616	0.198123	-34214.7	-34221.5	tg_qn	tg_qn
uc003myg.1	555	4721	34277	3.75658	0.00676861	2	11	17115.9	17115	1.77214	0.412273	-34206.3	-34221.5	lnfi+whr_qn	lnfi+whr_qn
uc003myg.1	555	4721	34277	3.75658	0.00676861	1	10	17115.1	17115	0.229624	0.631803	-34213.2	-34221.5	lnfi	lnfi
uc003myg.1	555	4721	34277	3.75658	0.00676861	1	1	17115.8	17115	1.71021	0.190958	-34214.7	-34221.5	whr_qn	whr_qn
uc010jog.1	550	4721	33826	3.7069	0.00673981	3	111	17131.2	17129.8	2.83684	0.417472	-34228.5	-34251.1	tg_qn+lnfi+whr_qn	lnfi+tg_qn+whr_qn
uc010jog.1	550	4721	33826	3.7069	0.00673981	2	110	17130.6	17129.8	1.59702	0.449998	-34235.8	-34251.1	tg_qn+lnfi	lnfi+tg_qn
uc010jog.1	550	4721	33826	3.7069	0.00673981	2	101	17131.2	17129.8	2.78848	0.248021	-34236.9	-34251.1	tg_qn+whr_qn	tg_qn+whr_qn
uc010jog.1	550	4721	33826	3.7069	0.00673981	1	100	17130.6	17129.8	1.5858	0.207927	-34244.2	-34251.1	tg_qn	tg_qn
uc010jog.1	550	4721	33826	3.7069	0.00673981	2	11	17130.6	17129.8	1.7307	0.420903	-34235.9	-34251.1	lnfi+whr_qn	lnfi+whr_qn
uc010jog.1	550	4721	33826	3.7069	0.00673981	1	10	17129.9	17129.8	0.17615	0.674703	-34242.8	-34251.1	lnfi	lnfi
uc010jog.1	550	4721	33826	3.7069	0.00673981	1	1	17130.6	17129.8	1.69311	0.193191	-34244.3	-34251.1	whr_qn	whr_qn
uc003myk.1	256	4721	15459	1.69945	0.00663849	3	111	16878.1	16877.4	1.21733	0.748852	-33722.3	-33746.4	tg_qn+lnfi+whr_qn	lnfi+tg_qn+whr_qn
uc003myk.1	256	4721	15459	1.69945	0.00663849	2	110	16877.7	16877.4	0.463288	0.793228	-33730	-33746.4	tg_qn+lnfi	lnfi+tg_qn
uc003myk.1	256	4721	15459	1.69945	0.00663849	2	101	16878	16877.4	1.14029	0.565444	-33730.7	-33746.4	tg_qn+whr_qn	tg_qn+whr_qn
uc003myk.1	256	4721	15459	1.69945	0.00663849	1	100	16877.6	16877.4	0.310491	0.577379	-33738.3	-33746.4	tg_qn	tg_qn
uc003myk.1	256	4721	15459	1.69945	0.00663849	2	11	16877.8	16877.4	0.649665	0.722648	-33730.2	-33746.4	lnfi+whr_qn	lnfi+whr_qn
uc003myk.1	256	4721	15459	1.69945	0.00663849	1	10	16877.5	16877.4	0.0326682	0.856569	-33738	-33746.4	lnfi	lnfi
uc003myk.1	256	4721	15459	1.69945	0.00663849	1	1	16877.8	16877.4	0.640527	0.42352	-33738.6	-33746.4	whr_qn	whr_qn
uc010joh.1	187	4721	12838	1.41164	0.00754887	3	111	16049.5	16048.7	1.47525	0.687994	-32065.1	-32089	tg_qn+lnfi+whr_qn	lnfi+tg_qn+whr_qn
uc010joh.1	187	4721	12838	1.41164	0.00754887	2	110	16049.2	16048.7	0.816838	0.6647	-32072.9	-32089	tg_qn+lnfi	lnfi+tg_qn
uc010joh.1	187	4721	12838	1.41164	0.00754887	2	101	16049.4	16048.7	1.28567	0.525801	-32073.4	-32089	tg_qn+whr_qn	tg_qn+whr_qn
uc010joh.1	187	4721	12838	1.41164	0.00754887	1	100	16049	16048.7	0.519889	0.470889	-32081.1	-32089	tg_qn	tg_qn
uc010joh.1	187	4721	12838	1.41164	0.00754887	2	11	16049	16048.7	0.562466	0.754853	-32072.7	-32089	lnfi+whr_qn	lnfi+whr_qn
uc010joh.1	187	4721	12838	1.41164	0.00754887	1	10	16048.8	16048.7	0.0666989	0.796205	-32080.6	-32089	lnfi	lnfi
uc010joh.1	187	4721	12838	1.41164	0.00754887	1	1	16049	16048.7	0.541704	0.461727	-32081.1	-32089	whr_qn	whr_qn
uc003myh.1	562	4721	34306	3.76053	0.00669133	3	111	17181	17179.6	2.68316	0.443096	-34328.1	-34350.8	tg_qn+lnfi+whr_qn	lnfi+tg_qn+whr_qn
uc003myh.1	562	4721	34306	3.76053	0.00669133	2	110	17180.3	17179.6	1.43223	0.488648	-34335.3	-34350.8	tg_qn+lnfi	lnfi+tg_qn
uc003myh.1	562	4721	34306	3.76053	0.00669133	2	101	17180.9	17179.6	2.63564	0.267719	-34336.5	-34350.8	tg_qn+whr_qn	tg_qn+whr_qn
uc003myh.1	562	4721	34306	3.76053	0.00669133	1	100	17180.3	17179.6	1.42114	0.233217	-34343.8	-34350.8	tg_qn	tg_qn
uc003myh.1	562	4721	34306	3.76053	0.00669133	2	11	17180.5	17179.6	1.70716	0.425888	-34335.6	-34350.8	lnfi+whr_qn	lnfi+whr_qn
uc003myh.1	562	4721	34306	3.76053	0.00669133	1	10	17179.7	17179.6	0.159198	0.689896	-34342.5	-34350.8	lnfi	lnfi
uc003myh.1	562	4721	34306	3.76053	0.00669133	1	1	17180.5	17179.6	1.67595	0.195464	-34344	-34350.8	whr_qn	whr_qn
uc003myj.1	463	4721	24440	2.68064	0.00578971	3	111	17114.4	17113.9	1.05416	0.78815	-34195	-34219.3	tg_qn+lnfi+whr_qn	lnfi+tg_qn+whr_qn
uc003myj.1	463	4721	24440	2.68064	0.00578971	2	110	17114	17113.9	0.286339	0.866607	-34202.7	-34219.3	tg_qn+lnfi	lnfi+tg_qn
uc003myj.1	463	4721	24440	2.68064	0.00578971	2	101	17114.3	17113.9	0.736165	0.69206	-34203.1	-34219.3	tg_qn+whr_qn	tg_qn+whr_qn
uc003myj.1	463	4721	24440	2.68064	0.00578971	1	100	17113.9	17113.9	0.0801132	0.777144	-34210.9	-34219.3	tg_qn	tg_qn
uc003myj.1	463	4721	24440	2.68064	0.00578971	2	11	17114.4	17113.9	1.01023	0.603435	-34203.4	-34219.3	lnfi+whr_qn	lnfi+whr_qn
uc003myj.1	463	4721	24440	2.68064	0.00578971	1	10	17114	17113.9	0.2706	0.602929	-34211.1	-34219.3	lnfi	lnfi
uc003myj.1	463	4721	24440	2.68064	0.00578971	1	1	17114.2	17113.9	0.563403	0.452892	-34211.4	-34219.3	whr_qn	whr_qn
uc011dif.1	84	4721	5936	0.650246	0.00774103	3	111	14070.1	14069.1	2.1125	0.549389	-28106.4	-28129.7	tg_qn+lnfi+whr_qn	lnfi+tg_qn+whr_qn
uc011dif.1	84	4721	5936	0.650246	0.00774103	2	110	14069.9	14069.1	1.66656	0.434621	-28114.4	-28129.7	tg_qn+lnfi	lnfi+tg_qn
uc011dif.1	84	4721	5936	0.650246	0.00774103	2	101	14070.1	14069.1	2.06937	0.355338	-28114.8	-28129.7	tg_qn+whr_qn	tg_qn+whr_qn
uc011dif.1	84	4721	5936	0.650246	0.00774103	1	100	14069.9	14069.1	1.58172	0.208513	-28122.8	-28129.7	tg_qn	tg_qn
uc011dif.1	84	4721	5936	0.650246	0.00774103	2	11	14069.2	14069.1	0.3145	0.85449	-28113.1	-28129.7	lnfi+whr_qn	lnfi+whr_qn
uc011dif.1	84	4721	5936	0.650246	0.00774103	1	10	14069.1	14069.1	0.0503831	0.822398	-28121.3	-28129.7	lnfi	lnfi
uc011dif.1	84	4721	5936	0.650246	0.00774103	1	1	14069.2	14069.1	0.219481	0.639435	-28121.4	-28129.7	whr_qn	whr_qn
uc011dig.1	84	4721	5936	0.650246	0.00774103	3	111	14070.1	14069.1	2.1125	0.549389	-28106.4	-28129.7	tg_qn+lnfi+whr_qn	lnfi+tg_qn+whr_qn
uc011dig.1	84	4721	5936	0.650246	0.00774103	2	110	14069.9	14069.1	1.66656	0.434621	-28114.4	-28129.7	tg_qn+lnfi	lnfi+tg_qn
uc011dig.1	84	4721	5936	0.650246	0.00774103	2	101	14070.1	14069.1	2.06937	0.355338	-28114.8	-28129.7	tg_qn+whr_qn	tg_qn+whr_qn
uc011dig.1	84	4721	5936	0.650246	0.00774103	1	100	14069.9	14069.1	1.58172	0.208513	-28122.8	-28129.7	tg_qn	tg_qn
uc011dig.1	84	4721	5936	0.650246	0.00774103	2	11	14069.2	14069.1	0.3145	0.85449	-28113.1	-28129.7	lnfi+whr_qn	lnfi+whr_qn
uc011dig.1	84	4721	5936	0.650246	0.00774103	1	10	14069.1	14069.1	0.0503831	0.822398	-28121.3	-28129.7	lnfi	lnfi
uc011dig.1	84	4721	5936	0.650246	0.00774103	1	1	14069.2	14069.1	0.219481	0.639435	-28121.4	-28129.7	whr_qn	whr_qn
uc010joi.1	229	4721	26636	2.93909	0.0128345	3	111	11438	11436.3	3.42731	0.330313	-22842.2	-22864.2	tg_qn+lnfi+whr_qn	lnfi+tg_qn+whr_qn
uc010joi.1	229	4721	26636	2.93909	0.0128345	2	110	11437.7	11436.3	2.80766	0.245654	-22850.1	-22864.2	tg_qn+lnfi	lnfi+tg_qn
uc010joi.1	229	4721	26636	2.93909	0.0128345	2	101	11437.2	11436.3	1.78054	0.410546	-22849	-22864.2	tg_qn+whr_qn	tg_qn+whr_qn
uc010joi.1	229	4721	26636	2.93909	0.0128345	1	100	11436.7	11436.3	0.858829	0.354067	-22856.6	-22864.2	tg_qn	tg_qn
uc010joi.1	229	4721	26636	2.93909	0.0128345	2	11	11438	11436.3	3.3319	0.189011	-22850.6	-22864.2	lnfi+whr_qn	lnfi+whr_qn
uc010joi.1	229	4721	26636	2.93909	0.0128345	1	10	11437.6	11436.3	2.65725	0.103079	-22858.4	-22864.2	lnfi	lnfi
uc010joi.1	229	4721	26636	2.93909	0.0128345	1	1	11436.9	11436.3	1.21787	0.269779	-22856.9	-22864.2	whr_qn	whr_qn
uc003myn.2	439	4721	54836	6.06707	0.0138202	3	111	11260.1	11258.4	3.45553	0.326576	-22486.4	-22508.4	tg_qn+lnfi+whr_qn	lnfi+tg_qn+whr_qn
uc003myn.2	439	4721	54836	6.06707	0.0138202	2	110	11259.9	11258.4	3.01223	0.22177	-22494.5	-22508.4	tg_qn+lnfi	lnfi+tg_qn
uc003myn.2	439	4721	54836	6.06707	0.0138202	2	101	11259.3	11258.4	1.79541	0.407504	-22493.2	-22508.4	tg_qn+whr_qn	tg_qn+whr_qn
uc003myn.2	439	4721	54836	6.06707	0.0138202	1	100	11259	11258.4	1.09545	0.295266	-22501	-22508.4	tg_qn	tg_qn
uc003myn.2	439	4721	54836	6.06707	0.0138202	2	11	11260	11258.4	3.27765	0.194208	-22494.7	-22508.4	lnfi+whr_qn	lnfi+whr_qn
uc003myn.2	439	4721	54836	6.06707	0.0138202	1	10	11259.8	11258.4	2.76786	0.0961744	-22502.7	-22508.4	lnfi	lnfi
uc003myn.2	439	4721	54836	6.06707	0.0138202	1	1	11258.9	11258.4	1.00504	0.316095	-22500.9	-22508.4	whr_qn	whr_qn
uc010joj.1	497	4721	65150	7.22924	0.0145457	3	111	11561.2	11559.3	3.68665	0.297349	-23088.5	-23110.2	tg_qn+lnfi+whr_qn	lnfi+tg_qn+whr_qn
uc010joj.1	497	4721	65150	7.22924	0.0145457	2	110	11561	11559.3	3.28095	0.193888	-23096.6	-23110.2	tg_qn+lnfi	lnfi+tg_qn
uc010joj.1	497	4721	65150	7.22924	0.0145457	2	101	11560.4	11559.3	2.17261	0.337462	-23095.5	-23110.2	tg_qn+whr_qn	tg_qn+whr_qn
uc010joj.1	497	4721	65150	7.22924	0.0145457	1	100	11560.1	11559.3	1.53273	0.215702	-23103.3	-23110.2	tg_qn	tg_qn
uc010joj.1	497	4721	65150	7.22924	0.0145457	2	11	11561	11559.3	3.31366	0.190742	-23096.6	-23110.2	lnfi+whr_qn	lnfi+whr_qn
uc010joj.1	497	4721	65150	7.22924	0.0145457	1	10	11560.7	11559.3	2.81122	0.0936072	-23104.6	-23110.2	lnfi	lnfi
uc010joj.1	497	4721	65150	7.22924	0.0145457	1	1	11559.8	11559.3	1.00064	0.317155	-23102.7	-23110.2	whr_qn	whr_qn
uc003myp.1	827	4721	99838	11.0419	0.0133517	3	111	13208.9	13207.1	3.64784	0.302087	-26384	-26405.8	tg_qn+lnfi+whr_qn	lnfi+tg_qn+whr_qn
uc003myp.1	827	4721	99838	11.0419	0.0133517	2	110	13208.5	13207.1	2.78207	0.248818	-26391.6	-26405.8	tg_qn+lnfi	lnfi+tg_qn
uc003myp.1	827	4721	99838	11.0419	0.0133517	2	101	13208.9	13207.1	3.61014	0.164463	-26392.5	-26405.8	tg_qn+whr_qn	tg_qn+whr_qn
uc003myp.1	827	4721	99838	11.0419	0.0133517	1	100	13208.5	13207.1	2.70232	0.100203	-26400	-26405.8	tg_qn	tg_qn
uc003myp.1	827	4721	99838	11.0419	0.0133517	2	11	13208.1	13207.1	1.88222	0.390195	-26390.7	-26405.8	lnfi+whr_qn	lnfi+whr_qn
uc003myp.1	827	4721	99838	11.0419	0.0133517	1	10	13207.5	13207.1	0.686942	0.407206	-26398	-26405.8	lnfi	lnfi
uc003myp.1	827	4721	99838	11.0419	0.0133517	1	1	13207.9	13207.1	1.49954	0.220742	-26398.8	-26405.8	whr_qn	whr_qn
uc003myq.2	31	4721	2635	0.291352	0.00939846	3	111	13022.2	13020.4	3.46575	0.325231	-26010.5	-26032.4	tg_qn+lnfi+whr_qn	lnfi+tg_qn+whr_qn
uc003myq.2	31	4721	2635	0.291352	0.00939846	2	110	13022.2	13020.4	3.42049	0.180821	-26018.9	-26032.4	tg_qn+lnfi	lnfi+tg_qn
uc003myq.2	31	4721	2635	0.291352	0.00939846	2	101	13021.1	13020.4	1.23765	0.538576	-26016.7	-26032.4	tg_qn+whr_qn	tg_qn+whr_qn
uc003myq.2	31	4721	2635	0.291352	0.00939846	1	100	13021.1	13020.4	1.22633	0.268121	-26025.2	-26032.4	tg_qn	tg_qn
uc003myq.2	31	4721	2635	0.291352	0.00939846	2	11	13022	13020.4	3.19976	0.201921	-26018.7	-26032.4	lnfi+whr_qn	lnfi+whr_qn
uc003myq.2	31	4721	2635	0.291352	0.00939846	1	10	13022	13020.4	3.17276	0.074876	-26027.1	-26032.4	lnfi	lnfi
uc003myq.2	31	4721	2635	0.291352	0.00939846	1	1	13020.5	13020.4	0.0546305	0.815193	-26024	-26032.4	whr_qn	whr_qn
uc003myv.1	8	4721	529	0.058345	0.00729312	3	111	12766.2	12764.8	2.87877	0.410697	-25498.6	-25521.1	tg_qn+lnfi+whr_qn	lnfi+tg_qn+whr_qn
uc003myv.1	8	4721	529	0.058345	0.00729312	2	110	12765.7	12764.8	1.7986	0.406854	-25506	-25521.1	tg_qn+lnfi	lnfi+tg_qn
uc003myv.1	8	4721	529	0.058345	0.00729312	2	101	12765.7	12764.8	1.76975	0.412767	-25505.9	-25521.1	tg_qn+whr_qn	tg_qn+whr_qn
uc003myv.1	8	4721	529	0.058345	0.00729312	1	100	12765	12764.8	0.356424	0.550499	-25513	-25521.1	tg_qn	tg_qn
uc003myv.1	8	4721	529	0.058345	0.00729312	2	11	12766.2	12764.8	2.8721	0.237866	-25507	-25521.1	lnfi+whr_qn	lnfi+whr_qn
uc003myv.1	8	4721	529	0.058345	0.00729312	1	10	12765.7	12764.8	1.77905	0.182266	-25514.4	-25521.1	lnfi	lnfi
uc003myv.1	8	4721	529	0.058345	0.00729312	1	1	12765.6	12764.8	1.62495	0.202403	-25514.3	-25521.1	whr_qn	whr_qn
uc003myr.2	39	4721	3963	0.440697	0.0112999	3	111	12009.1	12007.3	3.51528	0.318786	-23984.4	-24006.2	tg_qn+lnfi+whr_qn	lnfi+tg_qn+whr_qn
uc003myr.2	39	4721	3963	0.440697	0.0112999	2	110	12009.1	12007.3	3.44441	0.178671	-23992.8	-24006.2	tg_qn+lnfi	lnfi+tg_qn
uc003myr.2	39	4721	3963	0.440697	0.0112999	2	101	12008.4	12007.3	2.02894	0.362594	-23991.3	-24006.2	tg_qn+whr_qn	tg_qn+whr_qn
uc003myr.2	39	4721	3963	0.440697	0.0112999	1	100	12008.3	12007.3	2.00903	0.156365	-23999.8	-24006.2	tg_qn	tg_qn
uc003myr.2	39	4721	3963	0.440697	0.0112999	2	11	12008.7	12007.3	2.68861	0.260721	-23992	-24006.2	lnfi+whr_qn	lnfi+whr_qn
uc003myr.2	39	4721	3963	0.440697	0.0112999	1	10	12008.7	12007.3	2.65723	0.10308	-24000.4	-24006.2	lnfi	lnfi
uc003myr.2	39	4721	3963	0.440697	0.0112999	1	1	12007.4	12007.3	0.0437452	0.834328	-23997.8	-24006.2	whr_qn	whr_qn
uc003mys.2	39	4721	3963	0.440697	0.0112999	3	111	12009.1	12007.3	3.51528	0.318786	-23984.4	-24006.2	tg_qn+lnfi+whr_qn	lnfi+tg_qn+whr_qn
uc003mys.2	39	4721	3963	0.440697	0.0112999	2	110	12009.1	12007.3	3.44441	0.178671	-23992.8	-24006.2	tg_qn+lnfi	lnfi+tg_qn
uc003mys.2	39	4721	3963	0.440697	0.0112999	2	101	12008.4	12007.3	2.02894	0.362594	-23991.3	-24006.2	tg_qn+whr_qn	tg_qn+whr_qn
uc003mys.2	39	4721	3963	0.440697	0.0112999	1	100	12008.3	12007.3	2.00903	0.156365	-23999.8	-24006.2	tg_qn	tg_qn
uc003mys.2	39	4721	3963	0.440697	0.0112999	2	11	12008.7	12007.3	2.68861	0.260721	-23992	-24006.2	lnfi+whr_qn	lnfi+whr_qn
uc003mys.2	39	4721	3963	0.440697	0.0112999	1	10	12008.7	12007.3	2.65723	0.10308	-24000.4	-24006.2	lnfi	lnfi
uc003mys.2	39	4721	3963	0.440697	0.0112999	1	1	12007.4	12007.3	0.0437452	0.834328	-23997.8	-24006.2	whr_qn	whr_qn
uc011dih.1	39	4721	3963	0.440697	0.0112999	3	111	12009.1	12007.3	3.51528	0.318786	-23984.4	-24006.2	tg_qn+lnfi+whr_qn	lnfi+tg_qn+whr_qn
uc011dih.1	39	4721	3963	0.440697	0.0112999	2	110	12009.1	12007.3	3.44441	0.178671	-23992.8	-24006.2	tg_qn+lnfi	lnfi+tg_qn
uc011dih.1	39	4721	3963	0.440697	0.0112999	2	101	12008.4	12007.3	2.02894	0.362594	-23991.3	-24006.2	tg_qn+whr_qn	tg_qn+whr_qn
uc011dih.1	39	4721	3963	0.440697	0.0112999	1	100	12008.3	12007.3	2.00903	0.156365	-23999.8	-24006.2	tg_qn	tg_qn
uc011dih.1	39	4721	3963	0.440697	0.0112999	2	11	12008.7	12007.3	2.68861	0.260721	-23992	-24006.2	lnfi+whr_qn	lnfi+whr_qn
uc011dih.1	39	4721	3963	0.440697	0.0112999	1	10	12008.7	12007.3	2.65723	0.10308	-24000.4	-24006.2	lnfi	lnfi
uc011dih.1	39	4721	3963	0.440697	0.0112999	1	1	12007.4	12007.3	0.0437452	0.834328	-23997.8	-24006.2	whr_qn	whr_qn
uc003myu.1	27	4721	2503	0.279093	0.0103368	3	111	11952.7	11951.2	2.8901	0.408881	-23871.5	-23894	tg_qn+lnfi+whr_qn	lnfi+tg_qn+whr_qn
uc003myu.1	27	4721	2503	0.279093	0.0103368	2	110	11952.7	11951.2	2.87442	0.23759	-23879.9	-23894	tg_qn+lnfi	lnfi+tg_qn
uc003myu.1	27	4721	2503	0.279093	0.0103368	2	101	11952.1	11951.2	1.83948	0.398623	-23878.9	-23894	tg_qn+whr_qn	tg_qn+whr_qn
uc003myu.1	27	4721	2503	0.279093	0.0103368	1	100	11952.1	11951.2	1.78563	0.18146	-23887.3	-23894	tg_qn	tg_qn
uc003myu.1	27	4721	2503	0.279093	0.0103368	2	11	11952.3	11951.2	2.16233	0.339201	-23879.2	-23894	lnfi+whr_qn	lnfi+whr_qn
uc003myu.1	27	4721	2503	0.279093	0.0103368	1	10	11952.3	11951.2	2.12178	0.145217	-23887.6	-23894	lnfi	lnfi
uc003myu.1	27	4721	2503	0.279093	0.0103368	1	1	11951.3	11951.2	0.2045	0.651113	-23885.7	-23894	whr_qn	whr_qn
uc003myw.2	11	4721	1712	0.192931	0.0175392	3	111	8861.44	8860.11	2.64919	0.448931	-17689	-17711.8	tg_qn+lnfi+whr_qn	lnfi+tg_qn+whr_qn
uc003myw.2	11	4721	1712	0.192931	0.0175392	2	110	8861.43	8860.11	2.63082	0.268364	-17697.5	-17711.8	tg_qn+lnfi	lnfi+tg_qn
uc003myw.2	11	4721	1712	0.192931	0.0175392	2	101	8861.35	8860.11	2.48346	0.288884	-17697.3	-17711.8	tg_qn+whr_qn	tg_qn+whr_qn
uc003myw.2	11	4721	1712	0.192931	0.0175392	1	100	8861.34	8860.11	2.46641	0.116303	-17705.8	-17711.8	tg_qn	tg_qn
uc003myw.2	11	4721	1712	0.192931	0.0175392	2	11	8860.57	8860.11	0.927944	0.628781	-17695.8	-17711.8	lnfi+whr_qn	lnfi+whr_qn
uc003myw.2	11	4721	1712	0.192931	0.0175392	1	10	8860.56	8860.11	0.895294	0.344047	-17704.2	-17711.8	lnfi	lnfi
uc003myw.2	11	4721	1712	0.192931	0.0175392	1	1	8860.16	8860.11	0.104745	0.746208	-17703.4	-17711.8	whr_qn	whr_qn
uc003myx.2	9	4721	1364	0.15387	0.0170967	3	111	9145.17	9144.03	2.27868	0.516617	-18256.5	-18279.6	tg_qn+lnfi+whr_qn	lnfi+tg_qn+whr_qn
uc003myx.2	9	4721	1364	0.15387	0.0170967	2	110	9145.16	9144.03	2.26091	0.322886	-18264.9	-18279.6	tg_qn+lnfi	lnfi+tg_qn
uc003myx.2	9	4721	1364	0.15387	0.0170967	2	101	9145.14	9144.03	2.22633	0.328517	-18264.9	-18279.6	tg_qn+whr_qn	tg_qn+whr_qn
uc003myx.2	9	4721	1364	0.15387	0.0170967	1	100	9145.13	9144.03	2.20874	0.137231	-18273.4	-18279.6	tg_qn	tg_qn
uc003myx.2	9	4721	1364	0.15387	0.0170967	2	11	9144.32	9144.03	0.579533	0.748438	-18263.3	-18279.6	lnfi+whr_qn	lnfi+whr_qn
uc003myx.2	9	4721	1364	0.15387	0.0170967	1	10	9144.3	9144.03	0.543415	0.461021	-18271.7	-18279.6	lnfi	lnfi
uc003myx.2	9	4721	1364	0.15387	0.0170967	1	1	9144.08	9144.03	0.0905566	0.763471	-18271.2	-18279.6	whr_qn	whr_qn
uc003myy.1	9	4721	1364	0.15387	0.0170967	3	111	9145.17	9144.03	2.27868	0.516617	-18256.5	-18279.6	tg_qn+lnfi+whr_qn	lnfi+tg_qn+whr_qn
uc003myy.1	9	4721	1364	0.15387	0.0170967	2	110	9145.16	9144.03	2.26091	0.322886	-18264.9	-18279.6	tg_qn+lnfi	lnfi+tg_qn
uc003myy.1	9	4721	1364	0.15387	0.0170967	2	101	9145.14	9144.03	2.22633	0.328517	-18264.9	-18279.6	tg_qn+whr_qn	tg_qn+whr_qn
uc003myy.1	9	4721	1364	0.15387	0.0170967	1	100	9145.13	9144.03	2.20874	0.137231	-18273.4	-18279.6	tg_qn	tg_qn
uc003myy.1	9	4721	1364	0.15387	0.0170967	2	11	9144.32	9144.03	0.579533	0.748438	-18263.3	-18279.6	lnfi+whr_qn	lnfi+whr_qn
uc003myy.1	9	4721	1364	0.15387	0.0170967	1	10	9144.3	9144.03	0.543415	0.461021	-18271.7	-18279.6	lnfi	lnfi
uc003myy.1	9	4721	1364	0.15387	0.0170967	1	1	9144.08	9144.03	0.0905566	0.763471	-18271.2	-18279.6	whr_qn	whr_qn
uc003myt.2	49	4721	4466	0.497291	0.0101488	3	111	12439.8	12438.1	3.29404	0.348473	-24845.7	-24867.8	tg_qn+lnfi+whr_qn	lnfi+tg_qn+whr_qn
uc003myt.2	49	4721	4466	0.497291	0.0101488	2	110	12439.8	12438.1	3.25147	0.196767	-24854.1	-24867.8	tg_qn+lnfi	lnfi+tg_qn
uc003myt.2	49	4721	4466	0.497291	0.0101488	2	101	12439.2	12438.1	2.07226	0.354826	-24852.9	-24867.8	tg_qn+whr_qn	tg_qn+whr_qn
uc003myt.2	49	4721	4466	0.497291	0.0101488	1	100	12439.2	12438.1	2.05829	0.15138	-24861.4	-24867.8	tg_qn	tg_qn
uc003myt.2	49	4721	4466	0.497291	0.0101488	2	11	12439.3	12438.1	2.38153	0.303989	-24853.3	-24867.8	lnfi+whr_qn	lnfi+whr_qn
uc003myt.2	49	4721	4466	0.497291	0.0101488	1	10	12439.3	12438.1	2.36476	0.124103	-24861.7	-24867.8	lnfi	lnfi
uc003myt.2	49	4721	4466	0.497291	0.0101488	1	1	12438.2	12438.1	0.0654839	0.798029	-24859.4	-24867.8	whr_qn	whr_qn
uc011dii.1	24	4721	2358	0.26407	0.0110029	3	111	11294.8	11293.5	2.58621	0.459912	-22555.8	-22578.6	tg_qn+lnfi+whr_qn	lnfi+tg_qn+whr_qn
uc011dii.1	24	4721	2358	0.26407	0.0110029	2	110	11294.8	11293.5	2.54853	0.279637	-22564.2	-22578.6	tg_qn+lnfi	lnfi+tg_qn
uc011dii.1	24	4721	2358	0.26407	0.0110029	2	101	11294.6	11293.5	2.13964	0.34307	-22563.8	-22578.6	tg_qn+whr_qn	tg_qn+whr_qn
uc011dii.1	24	4721	2358	0.26407	0.0110029	1	100	11294.6	11293.5	2.06503	0.150712	-22572.2	-22578.6	tg_qn	tg_qn
uc011dii.1	24	4721	2358	0.26407	0.0110029	2	11	11294.2	11293.5	1.46014	0.481875	-22563.1	-22578.6	lnfi+whr_qn	lnfi+whr_qn
uc011dii.1	24	4721	2358	0.26407	0.0110029	1	10	11294.2	11293.5	1.36491	0.242688	-22571.5	-22578.6	lnfi	lnfi
uc011dii.1	24	4721	2358	0.26407	0.0110029	1	1	11293.6	11293.5	0.262213	0.608604	-22570.4	-22578.6	whr_qn	whr_qn
uc003myz.2	25	4721	1906	0.209138	0.00836551	3	111	13074.6	13073.4	2.45623	0.483253	-26115.4	-26138.3	tg_qn+lnfi+whr_qn	lnfi+tg_qn+whr_qn
uc003myz.2	25	4721	1906	0.209138	0.00836551	2	110	13073.7	13073.4	0.614041	0.735635	-26122	-26138.3	tg_qn+lnfi	lnfi+tg_qn
uc003myz.2	25	4721	1906	0.209138	0.00836551	2	101	13074.4	13073.4	2.03617	0.361287	-26123.4	-26138.3	tg_qn+whr_qn	tg_qn+whr_qn
uc003myz.2	25	4721	1906	0.209138	0.00836551	1	100	13073.6	13073.4	0.389223	0.532708	-26130.3	-26138.3	tg_qn	tg_qn
uc003myz.2	25	4721	1906	0.209138	0.00836551	2	11	13074.4	13073.4	2.11344	0.347594	-26123.5	-26138.3	lnfi+whr_qn	lnfi+whr_qn
uc003myz.2	25	4721	1906	0.209138	0.00836551	1	10	13073.4	13073.4	0.050099	0.822891	-26129.9	-26138.3	lnfi	lnfi
uc003myz.2	25	4721	1906	0.209138	0.00836551	1	1	13074.3	13073.4	1.88342	0.169946	-26131.7	-26138.3	whr_qn	whr_qn
uc010jon.2	35	4721	1496	0.166099	0.00474569	3	111	15650.9	15650.5	0.865401	0.833768	-31268	-31292.5	tg_qn+lnfi+whr_qn	lnfi+tg_qn+whr_qn
uc010jon.2	35	4721	1496	0.166099	0.00474569	2	110	15650.9	15650.5	0.843478	0.655905	-31276.5	-31292.5	tg_qn+lnfi	lnfi+tg_qn
uc010jon.2	35	4721	1496	0.166099	0.00474569	2	101	15650.6	15650.5	0.201729	0.904056	-31275.8	-31292.5	tg_qn+whr_qn	tg_qn+whr_qn
uc010jon.2	35	4721	1496	0.166099	0.00474569	1	100	15650.6	15650.5	0.189086	0.663679	-31284.3	-31292.5	tg_qn	tg_qn
uc010jon.2	35	4721	1496	0.166099	0.00474569	2	11	15650.7	15650.5	0.404455	0.816909	-31276	-31292.5	lnfi+whr_qn	lnfi+whr_qn
uc010jon.2	35	4721	1496	0.166099	0.00474569	1	10	15650.7	15650.5	0.35994	0.548539	-31284.4	-31292.5	lnfi	lnfi
uc010jon.2	35	4721	1496	0.166099	0.00474569	1	1	15650.5	15650.5	0.0167093	0.897148	-31284.1	-31292.5	whr_qn	whr_qn
uc010jol.2	504	4721	26082	2.92465	0.00580288	3	111	17448.9	17447.7	2.34304	0.504325	-34863.9	-34886.9	tg_qn+lnfi+whr_qn	lnfi+tg_qn+whr_qn
uc010jol.2	504	4721	26082	2.92465	0.00580288	2	110	17448.8	17447.7	2.31012	0.315039	-34872.3	-34886.9	tg_qn+lnfi	lnfi+tg_qn
uc010jol.2	504	4721	26082	2.92465	0.00580288	2	101	17448.6	17447.7	1.90894	0.385016	-34871.9	-34886.9	tg_qn+whr_qn	tg_qn+whr_qn
uc010jol.2	504	4721	26082	2.92465	0.00580288	1	100	17448.6	17447.7	1.87275	0.17116	-34880.3	-34886.9	tg_qn	tg_qn
uc010jol.2	504	4721	26082	2.92465	0.00580288	2	11	17447.7	17447.7	0.114254	0.944474	-34870.1	-34886.9	lnfi+whr_qn	lnfi+whr_qn
uc010jol.2	504	4721	26082	2.92465	0.00580288	1	10	17447.7	17447.7	0.0400019	0.841477	-34878.5	-34886.9	lnfi	lnfi
uc010jol.2	504	4721	26082	2.92465	0.00580288	1	1	17447.7	17447.7	0.0664334	0.796602	-34878.5	-34886.9	whr_qn	whr_qn
uc010jom.2	504	4721	26082	2.92465	0.00580288	3	111	17448.9	17447.7	2.34304	0.504325	-34863.9	-34886.9	tg_qn+lnfi+whr_qn	lnfi+tg_qn+whr_qn
uc010jom.2	504	4721	26082	2.92465	0.00580288	2	110	17448.8	17447.7	2.31012	0.315039	-34872.3	-34886.9	tg_qn+lnfi	lnfi+tg_qn
uc010jom.2	504	4721	26082	2.92465	0.00580288	2	101	17448.6	17447.7	1.90894	0.385016	-34871.9	-34886.9	tg_qn+whr_qn	tg_qn+whr_qn
uc010jom.2	504	4721	26082	2.92465	0.00580288	1	100	17448.6	17447.7	1.87275	0.17116	-34880.3	-34886.9	tg_qn	tg_qn
uc010jom.2	504	4721	26082	2.92465	0.00580288	2	11	17447.7	17447.7	0.114254	0.944474	-34870.1	-34886.9	lnfi+whr_qn	lnfi+whr_qn
uc010jom.2	504	4721	26082	2.92465	0.00580288	1	10	17447.7	17447.7	0.0400019	0.841477	-34878.5	-34886.9	lnfi	lnfi
uc010jom.2	504	4721	26082	2.92465	0.00580288	1	1	17447.7	17447.7	0.0664334	0.796602	-34878.5	-34886.9	whr_qn	whr_qn
uc010joo.2	331	4721	15836	1.75299	0.00529603	3	111	18552	18552	0.141068	0.98649	-37070.2	-37095.5	tg_qn+lnfi+whr_qn	lnfi+tg_qn+whr_qn
uc010joo.2	331	4721	15836	1.75299	0.00529603	2	110	18552	18552	0.0676887	0.966722	-37078.6	-37095.5	tg_qn+lnfi	lnfi+tg_qn
uc010joo.2	331	4721	15836	1.75299	0.00529603	2	101	18552	18552	0.109759	0.946599	-37078.7	-37095.5	tg_qn+whr_qn	tg_qn+whr_qn
uc010joo.2	331	4721	15836	1.75299	0.00529603	1	100	18552	18552	0.026104	0.871646	-37087	-37095.5	tg_qn	tg_qn
uc010joo.2	331	4721	15836	1.75299	0.00529603	2	11	18552	18552	0.127398	0.938287	-37078.7	-37095.5	lnfi+whr_qn	lnfi+whr_qn
uc010joo.2	331	4721	15836	1.75299	0.00529603	1	10	18552	18552	0.0519067	0.819778	-37087.1	-37095.5	lnfi	lnfi
uc010joo.2	331	4721	15836	1.75299	0.00529603	1	1	18552	18552	0.0926236	0.760868	-37087.1	-37095.5	whr_qn	whr_qn
uc010jop.2	331	4721	15836	1.75299	0.00529603	3	111	18552	18552	0.141068	0.98649	-37070.2	-37095.5	tg_qn+lnfi+whr_qn	lnfi+tg_qn+whr_qn
uc010jop.2	331	4721	15836	1.75299	0.00529603	2	110	18552	18552	0.0676887	0.966722	-37078.6	-37095.5	tg_qn+lnfi	lnfi+tg_qn
uc010jop.2	331	4721	15836	1.75299	0.00529603	2	101	18552	18552	0.109759	0.946599	-37078.7	-37095.5	tg_qn+whr_qn	tg_qn+whr_qn
uc010jop.2	331	4721	15836	1.75299	0.00529603	1	100	18552	18552	0.026104	0.871646	-37087	-37095.5	tg_qn	tg_qn
uc010jop.2	331	4721	15836	1.75299	0.00529603	2	11	18552	18552	0.127398	0.938287	-37078.7	-37095.5	lnfi+whr_qn	lnfi+whr_qn
uc010jop.2	331	4721	15836	1.75299	0.00529603	1	10	18552	18552	0.0519067	0.819778	-37087.1	-37095.5	lnfi	lnfi
uc010jop.2	331	4721	15836	1.75299	0.00529603	1	1	18552	18552	0.0926236	0.760868	-37087.1	-37095.5	whr_qn	whr_qn
uc003mza.2	330	4721	15834	1.75277	0.00531143	3	111	18537.6	18537.5	0.138254	0.986881	-37041.4	-37066.6	tg_qn+lnfi+whr_qn	lnfi+tg_qn+whr_qn
uc003mza.2	330	4721	15834	1.75277	0.00531143	2	110	18537.6	18537.5	0.0678254	0.966656	-37049.8	-37066.6	tg_qn+lnfi	lnfi+tg_qn
uc003mza.2	330	4721	15834	1.75277	0.00531143	2	101	18537.6	18537.5	0.106865	0.94797	-37049.8	-37066.6	tg_qn+whr_qn	tg_qn+whr_qn
uc003mza.2	330	4721	15834	1.75277	0.00531143	1	100	18537.6	18537.5	0.0264185	0.870882	-37058.2	-37066.6	tg_qn	tg_qn
uc003mza.2	330	4721	15834	1.75277	0.00531143	2	11	18537.6	18537.5	0.12451	0.939643	-37049.8	-37066.6	lnfi+whr_qn	lnfi+whr_qn
uc003mza.2	330	4721	15834	1.75277	0.00531143	1	10	18537.6	18537.5	0.0519098	0.819773	-37058.2	-37066.6	lnfi	lnfi
uc003mza.2	330	4721	15834	1.75277	0.00531143	1	1	18537.6	18537.5	0.0893997	0.764942	-37058.3	-37066.6	whr_qn	whr_qn
uc003mzc.3	304	4721	14878	1.64723	0.00541852	3	111	18590.7	18590.5	0.280308	0.963688	-37147.5	-37172.6	tg_qn+lnfi+whr_qn	lnfi+tg_qn+whr_qn
uc003mzc.3	304	4721	14878	1.64723	0.00541852	2	110	18590.6	18590.5	0.102145	0.95021	-37155.8	-37172.6	tg_qn+lnfi	lnfi+tg_qn
uc003mzc.3	304	4721	14878	1.64723	0.00541852	2	101	18590.7	18590.5	0.264827	0.875979	-37155.9	-37172.6	tg_qn+whr_qn	tg_qn+whr_qn
uc003mzc.3	304	4721	14878	1.64723	0.00541852	1	100	18590.6	18590.5	0.0801614	0.777079	-37164.2	-37172.6	tg_qn	tg_qn
uc003mzc.3	304	4721	14878	1.64723	0.00541852	2	11	18590.6	18590.5	0.241152	0.88641	-37155.9	-37172.6	lnfi+whr_qn	lnfi+whr_qn
uc003mzc.3	304	4721	14878	1.64723	0.00541852	1	10	18590.5	18590.5	0.0443931	0.833124	-37164.2	-37172.6	lnfi	lnfi
uc003mzc.3	304	4721	14878	1.64723	0.00541852	1	1	18590.6	18590.5	0.218747	0.639996	-37164.3	-37172.6	whr_qn	whr_qn
uc003mzd.2	192	4721	9782	1.08417	0.00564673	3	111	18839.3	18837.2	4.15529	0.245176	-37644.7	-37665.9	tg_qn+lnfi+whr_qn	lnfi+tg_qn+whr_qn
uc003mzd.2	192	4721	9782	1.08417	0.00564673	2	110	18837.6	18837.2	0.808309	0.667541	-37649.8	-37665.9	tg_qn+lnfi	lnfi+tg_qn
uc003mzd.2	192	4721	9782	1.08417	0.00564673	2	101	18839.3	18837.2	4.13867	0.12627	-37653.2	-37665.9	tg_qn+whr_qn	tg_qn+whr_qn
uc003mzd.2	192	4721	9782	1.08417	0.00564673	1	100	18837.6	18837.2	0.713699	0.398219	-37658.2	-37665.9	tg_qn	tg_qn
uc003mzd.2	192	4721	9782	1.08417	0.00564673	2	11	18839.2	18837.2	3.93524	0.139789	-37653	-37665.9	lnfi+whr_qn	lnfi+whr_qn
uc003mzd.2	192	4721	9782	1.08417	0.00564673	1	10	18837.4	18837.2	0.337248	0.561422	-37657.8	-37665.9	lnfi	lnfi
uc003mzd.2	192	4721	9782	1.08417	0.00564673	1	1	18839.1	18837.2	3.878	0.0489228	-37661.4	-37665.9	whr_qn	whr_qn
uc003mze.2	104	4721	5926	0.654848	0.00629661	3	111	17551.9	17549.4	4.96439	0.174423	-35070	-35090.4	tg_qn+lnfi+whr_qn	lnfi+tg_qn+whr_qn
uc003mze.2	104	4721	5926	0.654848	0.00629661	2	110	17549.9	17549.4	0.953152	0.620906	-35074.5	-35090.4	tg_qn+lnfi	lnfi+tg_qn
uc003mze.2	104	4721	5926	0.654848	0.00629661	2	101	17551.5	17549.4	4.03375	0.133071	-35077.6	-35090.4	tg_qn+whr_qn	tg_qn+whr_qn
uc003mze.2	104	4721	5926	0.654848	0.00629661	1	100	17549.7	17549.4	0.452716	0.501048	-35082.4	-35090.4	tg_qn	tg_qn
uc003mze.2	104	4721	5926	0.654848	0.00629661	2	11	17551.7	17549.4	4.55756	0.102409	-35078.1	-35090.4	lnfi+whr_qn	lnfi+whr_qn
uc003mze.2	104	4721	5926	0.654848	0.00629661	1	10	17549.5	17549.4	0.179077	0.672168	-35082.2	-35090.4	lnfi	lnfi
uc003mze.2	104	4721	5926	0.654848	0.00629661	1	1	17551.4	17549.4	3.92021	0.047709	-35085.9	-35090.4	whr_qn	whr_qn
uc011dij.1	79	4721	2537	0.279821	0.00354204	3	111	15557.4	15552.3	10.0634	0.0180347	-31080.9	-31096.2	tg_qn+lnfi+whr_qn	lnfi+tg_qn+whr_qn
uc011dij.1	79	4721	2537	0.279821	0.00354204	2	110	15556.5	15552.3	8.37205	0.0152066	-31087.7	-31096.2	tg_qn+lnfi	lnfi+tg_qn
uc011dij.1	79	4721	2537	0.279821	0.00354204	2	101	15554.1	15552.3	3.50702	0.173165	-31082.8	-31096.2	tg_qn+whr_qn	tg_qn+whr_qn
uc011dij.1	79	4721	2537	0.279821	0.00354204	1	100	15552.7	15552.3	0.803519	0.370043	-31088.6	-31096.2	tg_qn	tg_qn
uc011dij.1	79	4721	2537	0.279821	0.00354204	2	11	15557.3	15552.3	9.84525	0.00728	-31089.1	-31096.2	lnfi+whr_qn	lnfi+whr_qn
uc011dij.1	79	4721	2537	0.279821	0.00354204	1	10	15556.5	15552.3	8.23736	0.00410367	-31096	-31096.2	lnfi	lnfi
uc011dij.1	79	4721	2537	0.279821	0.00354204	1	1	15553.9	15552.3	3.12362	0.0771653	-31090.9	-31096.2	whr_qn	whr_qn
uc011dik.1	79	4721	2537	0.279821	0.00354204	3	111	15557.4	15552.3	10.0634	0.0180347	-31080.9	-31096.2	tg_qn+lnfi+whr_qn	lnfi+tg_qn+whr_qn
uc011dik.1	79	4721	2537	0.279821	0.00354204	2	110	15556.5	15552.3	8.37205	0.0152066	-31087.7	-31096.2	tg_qn+lnfi	lnfi+tg_qn
uc011dik.1	79	4721	2537	0.279821	0.00354204	2	101	15554.1	15552.3	3.50702	0.173165	-31082.8	-31096.2	tg_qn+whr_qn	tg_qn+whr_qn
uc011dik.1	79	4721	2537	0.279821	0.00354204	1	100	15552.7	15552.3	0.803519	0.370043	-31088.6	-31096.2	tg_qn	tg_qn
uc011dik.1	79	4721	2537	0.279821	0.00354204	2	11	15557.3	15552.3	9.84525	0.00728	-31089.1	-31096.2	lnfi+whr_qn	lnfi+whr_qn
uc011dik.1	79	4721	2537	0.279821	0.00354204	1	10	15556.5	15552.3	8.23736	0.00410367	-31096	-31096.2	lnfi	lnfi
uc011dik.1	79	4721	2537	0.279821	0.00354204	1	1	15553.9	15552.3	3.12362	0.0771653	-31090.9	-31096.2	whr_qn	whr_qn
uc003mzf.3	79	4721	2537	0.279821	0.00354204	3	111	15557.4	15552.3	10.0634	0.0180347	-31080.9	-31096.2	tg_qn+lnfi+whr_qn	lnfi+tg_qn+whr_qn
uc003mzf.3	79	4721	2537	0.279821	0.00354204	2	110	15556.5	15552.3	8.37205	0.0152066	-31087.7	-31096.2	tg_qn+lnfi	lnfi+tg_qn
uc003mzf.3	79	4721	2537	0.279821	0.00354204	2	101	15554.1	15552.3	3.50702	0.173165	-31082.8	-31096.2	tg_qn+whr_qn	tg_qn+whr_qn
uc003mzf.3	79	4721	2537	0.279821	0.00354204	1	100	15552.7	15552.3	0.803519	0.370043	-31088.6	-31096.2	tg_qn	tg_qn
uc003mzf.3	79	4721	2537	0.279821	0.00354204	2	11	15557.3	15552.3	9.84525	0.00728	-31089.1	-31096.2	lnfi+whr_qn	lnfi+whr_qn
uc003mzf.3	79	4721	2537	0.279821	0.00354204	1	10	15556.5	15552.3	8.23736	0.00410367	-31096	-31096.2	lnfi	lnfi
uc003mzf.3	79	4721	2537	0.279821	0.00354204	1	1	15553.9	15552.3	3.12362	0.0771653	-31090.9	-31096.2	whr_qn	whr_qn
uc011dil.1	80	4721	2547	0.28091	0.00351137	3	111	15502.7	15497.7	9.99657	0.0185953	-30971.6	-30987	tg_qn+lnfi+whr_qn	lnfi+tg_qn+whr_qn
uc011dil.1	80	4721	2547	0.28091	0.00351137	2	110	15501.9	15497.7	8.40281	0.0149746	-30978.5	-30987	tg_qn+lnfi	lnfi+tg_qn
uc011dil.1	80	4721	2547	0.28091	0.00351137	2	101	15499.4	15497.7	3.42285	0.180609	-30973.5	-30987	tg_qn+whr_qn	tg_qn+whr_qn
uc011dil.1	80	4721	2547	0.28091	0.00351137	1	100	15498.2	15497.7	0.844533	0.358103	-30979.4	-30987	tg_qn	tg_qn
uc011dil.1	80	4721	2547	0.28091	0.00351137	2	11	15502.6	15497.7	9.79598	0.00746157	-30979.9	-30987	lnfi+whr_qn	lnfi+whr_qn
uc011dil.1	80	4721	2547	0.28091	0.00351137	1	10	15501.9	15497.7	8.27601	0.00401723	-30986.8	-30987	lnfi	lnfi
uc011dil.1	80	4721	2547	0.28091	0.00351137	1	1	15499.2	15497.7	3.00459	0.0830292	-30981.6	-30987	whr_qn	whr_qn
uc003mzg.2	64	4721	1949	0.215784	0.00337162	3	111	14457.1	14452.2	9.8267	0.0200981	-28880.4	-28896	tg_qn+lnfi+whr_qn	lnfi+tg_qn+whr_qn
uc003mzg.2	64	4721	1949	0.215784	0.00337162	2	110	14457	14452.2	9.61123	0.00818368	-28888.7	-28896	tg_qn+lnfi	lnfi+tg_qn
uc003mzg.2	64	4721	1949	0.215784	0.00337162	2	101	14454.1	14452.2	3.65377	0.160914	-28882.7	-28896	tg_qn+whr_qn	tg_qn+whr_qn
uc003mzg.2	64	4721	1949	0.215784	0.00337162	1	100	14453.8	14452.2	3.05495	0.0804913	-28890.6	-28896	tg_qn	tg_qn
uc003mzg.2	64	4721	1949	0.215784	0.00337162	2	11	14456.9	14452.2	9.38037	0.009185	-28888.5	-28896	lnfi+whr_qn	lnfi+whr_qn
uc003mzg.2	64	4721	1949	0.215784	0.00337162	1	10	14456.8	14452.2	9.0949	0.00256323	-28896.6	-28896	lnfi	lnfi
uc003mzg.2	64	4721	1949	0.215784	0.00337162	1	1	14452.8	14452.2	1.12311	0.289251	-28888.7	-28896	whr_qn	whr_qn
uc010joq.1	13	4721	505	0.0557031	0.00428485	3	111	14320.3	14318.1	4.53568	0.20913	-28606.9	-28627.7	tg_qn+lnfi+whr_qn	lnfi+tg_qn+whr_qn
uc010joq.1	13	4721	505	0.0557031	0.00428485	2	110	14320.2	14318.1	4.1917	0.122966	-28615	-28627.7	tg_qn+lnfi	lnfi+tg_qn
uc010joq.1	13	4721	505	0.0557031	0.00428485	2	101	14318.5	14318.1	0.910304	0.634352	-28611.7	-28627.7	tg_qn+whr_qn	tg_qn+whr_qn
uc010joq.1	13	4721	505	0.0557031	0.00428485	1	100	14318.5	14318.1	0.79259	0.373318	-28620	-28627.7	tg_qn	tg_qn
uc010joq.1	13	4721	505	0.0557031	0.00428485	2	11	14320.3	14318.1	4.47977	0.106471	-28615.3	-28627.7	lnfi+whr_qn	lnfi+whr_qn
uc010joq.1	13	4721	505	0.0557031	0.00428485	1	10	14320.2	14318.1	4.16063	0.0413741	-28623.4	-28627.7	lnfi	lnfi
uc010joq.1	13	4721	505	0.0557031	0.00428485	1	1	14318.1	14318.1	0.0380564	0.84533	-28619.3	-28627.7	whr_qn	whr_qn
uc003mzh.2	19	4721	968	0.107583	0.00566226	3	111	14878.4	14877.5	1.79409	0.616221	-29723.1	-29746.6	tg_qn+lnfi+whr_qn	lnfi+tg_qn+whr_qn
uc003mzh.2	19	4721	968	0.107583	0.00566226	2	110	14878.4	14877.5	1.78526	0.409578	-29731.5	-29746.6	tg_qn+lnfi	lnfi+tg_qn
uc003mzh.2	19	4721	968	0.107583	0.00566226	2	101	14877.6	14877.5	0.058455	0.971196	-29729.8	-29746.6	tg_qn+whr_qn	tg_qn+whr_qn
uc003mzh.2	19	4721	968	0.107583	0.00566226	1	100	14877.6	14877.5	0.0204168	0.886379	-29738.2	-29746.6	tg_qn	tg_qn
uc003mzh.2	19	4721	968	0.107583	0.00566226	2	11	14878.4	14877.5	1.62739	0.443217	-29731.3	-29746.6	lnfi+whr_qn	lnfi+whr_qn
uc003mzh.2	19	4721	968	0.107583	0.00566226	1	10	14878.4	14877.5	1.61543	0.20373	-29739.8	-29746.6	lnfi	lnfi
uc003mzh.2	19	4721	968	0.107583	0.00566226	1	1	14877.6	14877.5	0.0431163	0.835506	-29738.2	-29746.6	whr_qn	whr_qn
uc003mzi.2	19	4721	968	0.107583	0.00566226	3	111	14878.4	14877.5	1.79409	0.616221	-29723.1	-29746.6	tg_qn+lnfi+whr_qn	lnfi+tg_qn+whr_qn
uc003mzi.2	19	4721	968	0.107583	0.00566226	2	110	14878.4	14877.5	1.78526	0.409578	-29731.5	-29746.6	tg_qn+lnfi	lnfi+tg_qn
uc003mzi.2	19	4721	968	0.107583	0.00566226	2	101	14877.6	14877.5	0.058455	0.971196	-29729.8	-29746.6	tg_qn+whr_qn	tg_qn+whr_qn
uc003mzi.2	19	4721	968	0.107583	0.00566226	1	100	14877.6	14877.5	0.0204168	0.886379	-29738.2	-29746.6	tg_qn	tg_qn
uc003mzi.2	19	4721	968	0.107583	0.00566226	2	11	14878.4	14877.5	1.62739	0.443217	-29731.3	-29746.6	lnfi+whr_qn	lnfi+whr_qn
uc003mzi.2	19	4721	968	0.107583	0.00566226	1	10	14878.4	14877.5	1.61543	0.20373	-29739.8	-29746.6	lnfi	lnfi
uc003mzi.2	19	4721	968	0.107583	0.00566226	1	1	14877.6	14877.5	0.0431163	0.835506	-29738.2	-29746.6	whr_qn	whr_qn
uc003mzj.1	16	4721	644	0.0700691	0.00437932	3	111	15442.4	15438.6	7.59593	0.055144	-30850.9	-30868.7	tg_qn+lnfi+whr_qn	lnfi+tg_qn+whr_qn
uc003mzj.1	16	4721	644	0.0700691	0.00437932	2	110	15442.2	15438.6	7.22495	0.026985	-30859	-30868.7	tg_qn+lnfi	lnfi+tg_qn
uc003mzj.1	16	4721	644	0.0700691	0.00437932	2	101	15442.3	15438.6	7.50267	0.0234863	-30859.3	-30868.7	tg_qn+whr_qn	tg_qn+whr_qn
uc003mzj.1	16	4721	644	0.0700691	0.00437932	1	100	15442.1	15438.6	7.07888	0.00779979	-30867.3	-30868.7	tg_qn	tg_qn
uc003mzj.1	16	4721	644	0.0700691	0.00437932	2	11	15439.8	15438.6	2.4971	0.28692	-30854.3	-30868.7	lnfi+whr_qn	lnfi+whr_qn
uc003mzj.1	16	4721	644	0.0700691	0.00437932	1	10	15439.4	15438.6	1.7229	0.18932	-30861.9	-30868.7	lnfi	lnfi
uc003mzj.1	16	4721	644	0.0700691	0.00437932	1	1	15439.2	15438.6	1.22387	0.268603	-30861.4	-30868.7	whr_qn	whr_qn
uc003mzk.3	52	4721	1709	0.187539	0.00360652	3	111	17486.9	17486.1	1.70869	0.635003	-34940	-34963.7	tg_qn+lnfi+whr_qn	lnfi+tg_qn+whr_qn
uc003mzk.3	52	4721	1709	0.187539	0.00360652	2	110	17486.8	17486.1	1.5197	0.467736	-34948.3	-34963.7	tg_qn+lnfi	lnfi+tg_qn
uc003mzk.3	52	4721	1709	0.187539	0.00360652	2	101	17486.9	17486.1	1.67471	0.432854	-34948.5	-34963.7	tg_qn+whr_qn	tg_qn+whr_qn
uc003mzk.3	52	4721	1709	0.187539	0.00360652	1	100	17486.8	17486.1	1.46413	0.226274	-34956.7	-34963.7	tg_qn	tg_qn
uc003mzk.3	52	4721	1709	0.187539	0.00360652	2	11	17486.4	17486.1	0.725225	0.695856	-34947.5	-34963.7	lnfi+whr_qn	lnfi+whr_qn
uc003mzk.3	52	4721	1709	0.187539	0.00360652	1	10	17486.3	17486.1	0.418647	0.517613	-34955.7	-34963.7	lnfi	lnfi
uc003mzk.3	52	4721	1709	0.187539	0.00360652	1	1	17486.3	17486.1	0.438091	0.508045	-34955.7	-34963.7	whr_qn	whr_qn
uc010jor.2	52	4721	1709	0.187539	0.00360652	3	111	17486.9	17486.1	1.70869	0.635003	-34940	-34963.7	tg_qn+lnfi+whr_qn	lnfi+tg_qn+whr_qn
uc010jor.2	52	4721	1709	0.187539	0.00360652	2	110	17486.8	17486.1	1.5197	0.467736	-34948.3	-34963.7	tg_qn+lnfi	lnfi+tg_qn
uc010jor.2	52	4721	1709	0.187539	0.00360652	2	101	17486.9	17486.1	1.67471	0.432854	-34948.5	-34963.7	tg_qn+whr_qn	tg_qn+whr_qn
uc010jor.2	52	4721	1709	0.187539	0.00360652	1	100	17486.8	17486.1	1.46413	0.226274	-34956.7	-34963.7	tg_qn	tg_qn
uc010jor.2	52	4721	1709	0.187539	0.00360652	2	11	17486.4	17486.1	0.725225	0.695856	-34947.5	-34963.7	lnfi+whr_qn	lnfi+whr_qn
uc010jor.2	52	4721	1709	0.187539	0.00360652	1	10	17486.3	17486.1	0.418647	0.517613	-34955.7	-34963.7	lnfi	lnfi
uc010jor.2	52	4721	1709	0.187539	0.00360652	1	1	17486.3	17486.1	0.438091	0.508045	-34955.7	-34963.7	whr_qn	whr_qn
uc003mzl.2	157	4721	8947	0.983981	0.00626739	3	111	15917.4	15917	0.885248	0.828986	-31801	-31825.5	tg_qn+lnfi+whr_qn	lnfi+tg_qn+whr_qn
uc003mzl.2	157	4721	8947	0.983981	0.00626739	2	110	15917.4	15917	0.776945	0.678092	-31809.3	-31825.5	tg_qn+lnfi	lnfi+tg_qn
uc003mzl.2	157	4721	8947	0.983981	0.00626739	2	101	15917.2	15917	0.394026	0.82118	-31808.9	-31825.5	tg_qn+whr_qn	tg_qn+whr_qn
uc003mzl.2	157	4721	8947	0.983981	0.00626739	1	100	15917.1	15917	0.332645	0.564106	-31817.3	-31825.5	tg_qn	tg_qn
uc003mzl.2	157	4721	8947	0.983981	0.00626739	2	11	15917.1	15917	0.349081	0.839843	-31808.9	-31825.5	lnfi+whr_qn	lnfi+whr_qn
uc003mzl.2	157	4721	8947	0.983981	0.00626739	1	10	15917.1	15917	0.177986	0.67311	-31817.2	-31825.5	lnfi	lnfi
uc003mzl.2	157	4721	8947	0.983981	0.00626739	1	1	15917	15917	0.11284	0.736934	-31817.1	-31825.5	whr_qn	whr_qn
uc010jot.2	157	4721	8947	0.983981	0.00626739	3	111	15917.4	15917	0.885248	0.828986	-31801	-31825.5	tg_qn+lnfi+whr_qn	lnfi+tg_qn+whr_qn
uc010jot.2	157	4721	8947	0.983981	0.00626739	2	110	15917.4	15917	0.776945	0.678092	-31809.3	-31825.5	tg_qn+lnfi	lnfi+tg_qn
uc010jot.2	157	4721	8947	0.983981	0.00626739	2	101	15917.2	15917	0.394026	0.82118	-31808.9	-31825.5	tg_qn+whr_qn	tg_qn+whr_qn
uc010jot.2	157	4721	8947	0.983981	0.00626739	1	100	15917.1	15917	0.332645	0.564106	-31817.3	-31825.5	tg_qn	tg_qn
uc010jot.2	157	4721	8947	0.983981	0.00626739	2	11	15917.1	15917	0.349081	0.839843	-31808.9	-31825.5	lnfi+whr_qn	lnfi+whr_qn
uc010jot.2	157	4721	8947	0.983981	0.00626739	1	10	15917.1	15917	0.177986	0.67311	-31817.2	-31825.5	lnfi	lnfi
uc010jot.2	157	4721	8947	0.983981	0.00626739	1	1	15917	15917	0.11284	0.736934	-31817.1	-31825.5	whr_qn	whr_qn
uc010jou.2	187	4721	10307	1.13327	0.00606029	3	111	16496.4	16495.8	1.11052	0.774536	-32958.9	-32983.2	tg_qn+lnfi+whr_qn	lnfi+tg_qn+whr_qn
uc010jou.2	187	4721	10307	1.13327	0.00606029	2	110	16496.3	16495.8	0.965573	0.617062	-32967.3	-32983.2	tg_qn+lnfi	lnfi+tg_qn
uc010jou.2	187	4721	10307	1.13327	0.00606029	2	101	16496.1	16495.8	0.492242	0.781828	-32966.8	-32983.2	tg_qn+whr_qn	tg_qn+whr_qn
uc010jou.2	187	4721	10307	1.13327	0.00606029	1	100	16496	16495.8	0.409917	0.522012	-32975.2	-32983.2	tg_qn	tg_qn
uc010jou.2	187	4721	10307	1.13327	0.00606029	2	11	16496.1	16495.8	0.448507	0.799113	-32966.7	-32983.2	lnfi+whr_qn	lnfi+whr_qn
uc010jou.2	187	4721	10307	1.13327	0.00606029	1	10	16495.9	16495.8	0.221731	0.637724	-32975	-32983.2	lnfi	lnfi
uc010jou.2	187	4721	10307	1.13327	0.00606029	1	1	16495.9	16495.8	0.149942	0.698591	-32974.9	-32983.2	whr_qn	whr_qn
uc003mzm.2	187	4721	10307	1.13327	0.00606029	3	111	16496.4	16495.8	1.11052	0.774536	-32958.9	-32983.2	tg_qn+lnfi+whr_qn	lnfi+tg_qn+whr_qn
uc003mzm.2	187	4721	10307	1.13327	0.00606029	2	110	16496.3	16495.8	0.965573	0.617062	-32967.3	-32983.2	tg_qn+lnfi	lnfi+tg_qn
uc003mzm.2	187	4721	10307	1.13327	0.00606029	2	101	16496.1	16495.8	0.492242	0.781828	-32966.8	-32983.2	tg_qn+whr_qn	tg_qn+whr_qn
uc003mzm.2	187	4721	10307	1.13327	0.00606029	1	100	16496	16495.8	0.409917	0.522012	-32975.2	-32983.2	tg_qn	tg_qn
uc003mzm.2	187	4721	10307	1.13327	0.00606029	2	11	16496.1	16495.8	0.448507	0.799113	-32966.7	-32983.2	lnfi+whr_qn	lnfi+whr_qn
uc003mzm.2	187	4721	10307	1.13327	0.00606029	1	10	16495.9	16495.8	0.221731	0.637724	-32975	-32983.2	lnfi	lnfi
uc003mzm.2	187	4721	10307	1.13327	0.00606029	1	1	16495.9	16495.8	0.149942	0.698591	-32974.9	-32983.2	whr_qn	whr_qn
uc010jov.1	122	4721	6727	0.736357	0.00603571	3	111	16277	16275.6	2.85448	0.414611	-32520.1	-32542.7	tg_qn+lnfi+whr_qn	lnfi+tg_qn+whr_qn
uc010jov.1	122	4721	6727	0.736357	0.00603571	2	110	16276.8	16275.6	2.48074	0.289277	-32528.2	-32542.7	tg_qn+lnfi	lnfi+tg_qn
uc010jov.1	122	4721	6727	0.736357	0.00603571	2	101	16276.4	16275.6	1.67807	0.432127	-32527.4	-32542.7	tg_qn+whr_qn	tg_qn+whr_qn
uc010jov.1	122	4721	6727	0.736357	0.00603571	1	100	16276.3	16275.6	1.45228	0.228162	-32535.7	-32542.7	tg_qn	tg_qn
uc010jov.1	122	4721	6727	0.736357	0.00603571	2	11	16276	16275.6	0.873929	0.645994	-32526.6	-32542.7	lnfi+whr_qn	lnfi+whr_qn
uc010jov.1	122	4721	6727	0.736357	0.00603571	1	10	16275.7	16275.6	0.262427	0.608458	-32534.5	-32542.7	lnfi	lnfi
uc010jov.1	122	4721	6727	0.736357	0.00603571	1	1	16275.8	16275.6	0.457766	0.49867	-32534.7	-32542.7	whr_qn	whr_qn
uc010jos.1	315	4721	15224	1.67869	0.00532919	3	111	18142.6	18142.4	0.305888	0.958917	-36251.3	-36276.3	tg_qn+lnfi+whr_qn	lnfi+tg_qn+whr_qn
uc010jos.1	315	4721	15224	1.67869	0.00532919	2	110	18142.5	18142.4	0.219293	0.896151	-36259.6	-36276.3	tg_qn+lnfi	lnfi+tg_qn
uc010jos.1	315	4721	15224	1.67869	0.00532919	2	101	18142.5	18142.4	0.157183	0.924417	-36259.6	-36276.3	tg_qn+whr_qn	tg_qn+whr_qn
uc010jos.1	315	4721	15224	1.67869	0.00532919	1	100	18142.4	18142.4	0.0934949	0.75978	-36268	-36276.3	tg_qn	tg_qn
uc010jos.1	315	4721	15224	1.67869	0.00532919	2	11	18142.5	18142.4	0.170011	0.918507	-36259.6	-36276.3	lnfi+whr_qn	lnfi+whr_qn
uc010jos.1	315	4721	15224	1.67869	0.00532919	1	10	18142.4	18142.4	0.0575506	0.81041	-36267.9	-36276.3	lnfi	lnfi
uc010jos.1	315	4721	15224	1.67869	0.00532919	1	1	18142.4	18142.4	0.0867648	0.768331	-36268	-36276.3	whr_qn	whr_qn
uc003mzn.3	18	4721	975	0.105002	0.00583343	3	111	12344	12343.6	0.809994	0.847075	-24654.1	-24678.7	tg_qn+lnfi+whr_qn	lnfi+tg_qn+whr_qn
uc003mzn.3	18	4721	975	0.105002	0.00583343	2	110	12343.7	12343.6	0.206329	0.901979	-24662	-24678.7	tg_qn+lnfi	lnfi+tg_qn
uc003mzn.3	18	4721	975	0.105002	0.00583343	2	101	12343.9	12343.6	0.722506	0.696803	-24662.5	-24678.7	tg_qn+whr_qn	tg_qn+whr_qn
uc003mzn.3	18	4721	975	0.105002	0.00583343	1	100	12343.6	12343.6	0.0456184	0.830871	-24670.3	-24678.7	tg_qn	tg_qn
uc003mzn.3	18	4721	975	0.105002	0.00583343	2	11	12343.9	12343.6	0.626063	0.731227	-24662.4	-24678.7	lnfi+whr_qn	lnfi+whr_qn
uc003mzn.3	18	4721	975	0.105002	0.00583343	1	10	12343.6	12343.6	0.0905603	0.763466	-24670.3	-24678.7	lnfi	lnfi
uc003mzn.3	18	4721	975	0.105002	0.00583343	1	1	12343.9	12343.6	0.598879	0.439006	-24670.8	-24678.7	whr_qn	whr_qn
uc011dim.1	440	4721	24724	2.71818	0.00617768	3	111	17106.3	17105.8	0.942914	0.815061	-34178.8	-34203.2	tg_qn+lnfi+whr_qn	lnfi+tg_qn+whr_qn
uc011dim.1	440	4721	24724	2.71818	0.00617768	2	110	17106.2	17105.8	0.676628	0.712971	-34186.9	-34203.2	tg_qn+lnfi	lnfi+tg_qn
uc011dim.1	440	4721	24724	2.71818	0.00617768	2	101	17106.1	17105.8	0.650429	0.722372	-34186.9	-34203.2	tg_qn+whr_qn	tg_qn+whr_qn
uc011dim.1	440	4721	24724	2.71818	0.00617768	1	100	17106	17105.8	0.302251	0.582475	-34195	-34203.2	tg_qn	tg_qn
uc011dim.1	440	4721	24724	2.71818	0.00617768	2	11	17106	17105.8	0.329232	0.848219	-34186.6	-34203.2	lnfi+whr_qn	lnfi+whr_qn
uc011dim.1	440	4721	24724	2.71818	0.00617768	1	10	17105.9	17105.8	0.144933	0.703425	-34194.9	-34203.2	lnfi	lnfi
uc011dim.1	440	4721	24724	2.71818	0.00617768	1	1	17105.9	17105.8	0.23827	0.625458	-34195	-34203.2	whr_qn	whr_qn
uc011din.1	121	4721	7898	0.873348	0.00721775	3	111	14404.4	14402.1	4.72361	0.193192	-28775	-28795.7	tg_qn+lnfi+whr_qn	lnfi+tg_qn+whr_qn
uc011din.1	121	4721	7898	0.873348	0.00721775	2	110	14404.1	14402.1	4.11666	0.127667	-28782.9	-28795.7	tg_qn+lnfi	lnfi+tg_qn
uc011din.1	121	4721	7898	0.873348	0.00721775	2	101	14404.2	14402.1	4.28377	0.117434	-28783	-28795.7	tg_qn+whr_qn	tg_qn+whr_qn
uc011din.1	121	4721	7898	0.873348	0.00721775	1	100	14403.8	14402.1	3.52133	0.0605837	-28790.7	-28795.7	tg_qn	tg_qn
uc011din.1	121	4721	7898	0.873348	0.00721775	2	11	14402.2	14402.1	0.29797	0.861582	-28779.1	-28795.7	lnfi+whr_qn	lnfi+whr_qn
uc011din.1	121	4721	7898	0.873348	0.00721775	1	10	14402.1	14402.1	0.0113991	0.914974	-28787.2	-28795.7	lnfi	lnfi
uc011din.1	121	4721	7898	0.873348	0.00721775	1	1	14402.2	14402.1	0.282452	0.595099	-28787.5	-28795.7	whr_qn	whr_qn
uc003mzo.2	379	4721	52263	5.75993	0.0151977	3	111	9836.75	9834.64	4.23084	0.237592	-19639.7	-19660.8	tg_qn+lnfi+whr_qn	lnfi+tg_qn+whr_qn
uc003mzo.2	379	4721	52263	5.75993	0.0151977	2	110	9836.69	9834.64	4.10529	0.128395	-19648	-19660.8	tg_qn+lnfi	lnfi+tg_qn
uc003mzo.2	379	4721	52263	5.75993	0.0151977	2	101	9835.6	9834.64	1.91574	0.383709	-19645.8	-19660.8	tg_qn+whr_qn	tg_qn+whr_qn
uc003mzo.2	379	4721	52263	5.75993	0.0151977	1	100	9835.44	9834.64	1.60885	0.204653	-19654	-19660.8	tg_qn	tg_qn
uc003mzo.2	379	4721	52263	5.75993	0.0151977	2	11	9835.16	9834.64	1.0522	0.590904	-19645	-19660.8	lnfi+whr_qn	lnfi+whr_qn
uc003mzo.2	379	4721	52263	5.75993	0.0151977	1	10	9835.15	9834.64	1.02359	0.311668	-19653.4	-19660.8	lnfi	lnfi
uc003mzo.2	379	4721	52263	5.75993	0.0151977	1	1	9834.69	9834.64	0.109229	0.741024	-19652.5	-19660.8	whr_qn	whr_qn
uc010jow.2	346	4721	46582	5.13873	0.0148518	3	111	9665.08	9663.12	3.91733	0.270531	-19296.3	-19317.8	tg_qn+lnfi+whr_qn	lnfi+tg_qn+whr_qn
uc010jow.2	346	4721	46582	5.13873	0.0148518	2	110	9665.05	9663.12	3.86188	0.145012	-19304.7	-19317.8	tg_qn+lnfi	lnfi+tg_qn
uc010jow.2	346	4721	46582	5.13873	0.0148518	2	101	9663.98	9663.12	1.7332	0.420379	-19302.6	-19317.8	tg_qn+whr_qn	tg_qn+whr_qn
uc010jow.2	346	4721	46582	5.13873	0.0148518	1	100	9663.9	9663.12	1.55589	0.212269	-19310.9	-19317.8	tg_qn	tg_qn
uc010jow.2	346	4721	46582	5.13873	0.0148518	2	11	9663.59	9663.12	0.940237	0.624928	-19301.8	-19317.8	lnfi+whr_qn	lnfi+whr_qn
uc010jow.2	346	4721	46582	5.13873	0.0148518	1	10	9663.58	9663.12	0.926652	0.335734	-19310.2	-19317.8	lnfi	lnfi
uc010jow.2	346	4721	46582	5.13873	0.0148518	1	1	9663.14	9663.12	0.0456281	0.830853	-19309.4	-19317.8	whr_qn	whr_qn
uc003mzp.3	205	4721	15211	1.65726	0.00808419	3	111	12475.2	12473.8	2.69611	0.440889	-24916.5	-24939.2	tg_qn+lnfi+whr_qn	lnfi+tg_qn+whr_qn
uc003mzp.3	205	4721	15211	1.65726	0.00808419	2	110	12475.1	12473.8	2.55471	0.278774	-24924.8	-24939.2	tg_qn+lnfi	lnfi+tg_qn
uc003mzp.3	205	4721	15211	1.65726	0.00808419	2	101	12474.5	12473.8	1.33749	0.512351	-24923.6	-24939.2	tg_qn+whr_qn	tg_qn+whr_qn
uc003mzp.3	205	4721	15211	1.65726	0.00808419	1	100	12474.5	12473.8	1.28489	0.256992	-24932	-24939.2	tg_qn	tg_qn
uc003mzp.3	205	4721	15211	1.65726	0.00808419	2	11	12474.2	12473.8	0.705397	0.702789	-24923	-24939.2	lnfi+whr_qn	lnfi+whr_qn
uc003mzp.3	205	4721	15211	1.65726	0.00808419	1	10	12474	12473.8	0.407761	0.523108	-24931.1	-24939.2	lnfi	lnfi
uc003mzp.3	205	4721	15211	1.65726	0.00808419	1	1	12473.9	12473.8	0.176444	0.674447	-24930.9	-24939.2	whr_qn	whr_qn
uc003mzq.1	103	4721	9279	1.01464	0.0098509	3	111	11464.5	11462.5	3.94181	0.267816	-22895.1	-22916.5	tg_qn+lnfi+whr_qn	lnfi+tg_qn+whr_qn
uc003mzq.1	103	4721	9279	1.01464	0.0098509	2	110	11464.4	11462.5	3.839	0.14668	-22903.5	-22916.5	tg_qn+lnfi	lnfi+tg_qn
uc003mzq.1	103	4721	9279	1.01464	0.0098509	2	101	11462.6	11462.5	0.107847	0.947505	-22899.7	-22916.5	tg_qn+whr_qn	tg_qn+whr_qn
uc003mzq.1	103	4721	9279	1.01464	0.0098509	1	100	11462.5	11462.5	0.0979354	0.754322	-22908.2	-22916.5	tg_qn	tg_qn
uc003mzq.1	103	4721	9279	1.01464	0.0098509	2	11	11464	11462.5	3.04804	0.217835	-22902.7	-22916.5	lnfi+whr_qn	lnfi+whr_qn
uc003mzq.1	103	4721	9279	1.01464	0.0098509	1	10	11463.9	11462.5	2.86044	0.0907828	-22910.9	-22916.5	lnfi	lnfi
uc003mzq.1	103	4721	9279	1.01464	0.0098509	1	1	11462.5	11462.5	0.0180137	0.893232	-22908.1	-22916.5	whr_qn	whr_qn
uc003mzt.2	33	4721	1866	0.202197	0.0061272	3	111	12102.6	12101.8	1.59914	0.659584	-24171.4	-24195.2	tg_qn+lnfi+whr_qn	lnfi+tg_qn+whr_qn
uc003mzt.2	33	4721	1866	0.202197	0.0061272	2	110	12101.9	12101.8	0.0631095	0.968938	-24178.4	-24195.2	tg_qn+lnfi	lnfi+tg_qn
uc003mzt.2	33	4721	1866	0.202197	0.0061272	2	101	12102.6	12101.8	1.52783	0.46584	-24179.8	-24195.2	tg_qn+whr_qn	tg_qn+whr_qn
uc003mzt.2	33	4721	1866	0.202197	0.0061272	1	100	12101.9	12101.8	0.0491955	0.824469	-24186.8	-24195.2	tg_qn	tg_qn
uc003mzt.2	33	4721	1866	0.202197	0.0061272	2	11	12102.6	12101.8	1.58777	0.452086	-24179.9	-24195.2	lnfi+whr_qn	lnfi+whr_qn
uc003mzt.2	33	4721	1866	0.202197	0.0061272	1	10	12101.8	12101.8	0.00531862	0.941863	-24186.8	-24195.2	lnfi	lnfi
uc003mzt.2	33	4721	1866	0.202197	0.0061272	1	1	12102.6	12101.8	1.52264	0.217221	-24188.3	-24195.2	whr_qn	whr_qn
uc003mzr.2	143	4721	10859	1.1744	0.00821258	3	111	11172	11170.8	2.42537	0.48893	-22310.1	-22333	tg_qn+lnfi+whr_qn	lnfi+tg_qn+whr_qn
uc003mzr.2	143	4721	10859	1.1744	0.00821258	2	110	11170.9	11170.8	0.25934	0.878385	-22316.4	-22333	tg_qn+lnfi	lnfi+tg_qn
uc003mzr.2	143	4721	10859	1.1744	0.00821258	2	101	11171.9	11170.8	2.29079	0.318098	-22318.4	-22333	tg_qn+whr_qn	tg_qn+whr_qn
uc003mzr.2	143	4721	10859	1.1744	0.00821258	1	100	11170.9	11170.8	0.224982	0.63527	-22324.8	-22333	tg_qn	tg_qn
uc003mzr.2	143	4721	10859	1.1744	0.00821258	2	11	11171.9	11170.8	2.31943	0.313576	-22318.4	-22333	lnfi+whr_qn	lnfi+whr_qn
uc003mzr.2	143	4721	10859	1.1744	0.00821258	1	10	11170.8	11170.8	0.00851861	0.926463	-22324.6	-22333	lnfi	lnfi
uc003mzr.2	143	4721	10859	1.1744	0.00821258	1	1	11171.9	11170.8	2.24198	0.134309	-22326.8	-22333	whr_qn	whr_qn
uc011dio.1	148	4721	10914	1.18061	0.00797707	3	111	11333.8	11332.6	2.46485	0.481677	-22633.8	-22656.7	tg_qn+lnfi+whr_qn	lnfi+tg_qn+whr_qn
uc011dio.1	148	4721	10914	1.18061	0.00797707	2	110	11332.7	11332.6	0.268666	0.874299	-22640	-22656.7	tg_qn+lnfi	lnfi+tg_qn
uc011dio.1	148	4721	10914	1.18061	0.00797707	2	101	11333.7	11332.6	2.31131	0.314851	-22642.1	-22656.7	tg_qn+whr_qn	tg_qn+whr_qn
uc011dio.1	148	4721	10914	1.18061	0.00797707	1	100	11332.7	11332.6	0.225742	0.634699	-22648.5	-22656.7	tg_qn	tg_qn
uc011dio.1	148	4721	10914	1.18061	0.00797707	2	11	11333.8	11332.6	2.35351	0.308278	-22642.1	-22656.7	lnfi+whr_qn	lnfi+whr_qn
uc011dio.1	148	4721	10914	1.18061	0.00797707	1	10	11332.6	11332.6	0.00807691	0.928389	-22648.2	-22656.7	lnfi	lnfi
uc011dio.1	148	4721	10914	1.18061	0.00797707	1	1	11333.7	11332.6	2.26276	0.132518	-22650.5	-22656.7	whr_qn	whr_qn
uc003mzv.2	157	4721	13727	1.50584	0.00959136	3	111	14063.9	14063.3	1.077	0.782628	-28093.9	-28118.2	tg_qn+lnfi+whr_qn	lnfi+tg_qn+whr_qn
uc003mzv.2	157	4721	13727	1.50584	0.00959136	2	110	14063.8	14063.3	0.995879	0.607782	-28102.3	-28118.2	tg_qn+lnfi	lnfi+tg_qn
uc003mzv.2	157	4721	13727	1.50584	0.00959136	2	101	14063.4	14063.3	0.199157	0.905219	-28101.5	-28118.2	tg_qn+whr_qn	tg_qn+whr_qn
uc003mzv.2	157	4721	13727	1.50584	0.00959136	1	100	14063.4	14063.3	0.0336837	0.854381	-28109.8	-28118.2	tg_qn	tg_qn
uc003mzv.2	157	4721	13727	1.50584	0.00959136	2	11	14063.8	14063.3	1.00691	0.604438	-28102.3	-28118.2	lnfi+whr_qn	lnfi+whr_qn
uc003mzv.2	157	4721	13727	1.50584	0.00959136	1	10	14063.8	14063.3	0.939589	0.332384	-28110.7	-28118.2	lnfi	lnfi
uc003mzv.2	157	4721	13727	1.50584	0.00959136	1	1	14063.4	14063.3	0.18236	0.669353	-28109.9	-28118.2	whr_qn	whr_qn
uc003mzx.2	105	4721	10361	1.13709	0.0108294	3	111	13181.4	13180.9	0.981404	0.805751	-26328.9	-26353.3	tg_qn+lnfi+whr_qn	lnfi+tg_qn+whr_qn
uc003mzx.2	105	4721	10361	1.13709	0.0108294	2	110	13181.4	13180.9	0.971665	0.615185	-26337.3	-26353.3	tg_qn+lnfi	lnfi+tg_qn
uc003mzx.2	105	4721	10361	1.13709	0.0108294	2	101	13180.9	13180.9	0.0476586	0.976452	-26336.4	-26353.3	tg_qn+whr_qn	tg_qn+whr_qn
uc003mzx.2	105	4721	10361	1.13709	0.0108294	1	100	13180.9	13180.9	0.0138518	0.90631	-26344.8	-26353.3	tg_qn	tg_qn
uc003mzx.2	105	4721	10361	1.13709	0.0108294	2	11	13181.3	13180.9	0.882271	0.643305	-26337.2	-26353.3	lnfi+whr_qn	lnfi+whr_qn
uc003mzx.2	105	4721	10361	1.13709	0.0108294	1	10	13181.3	13180.9	0.873156	0.350083	-26345.7	-26353.3	lnfi	lnfi
uc003mzx.2	105	4721	10361	1.13709	0.0108294	1	1	13180.9	13180.9	0.0365511	0.848382	-26344.9	-26353.3	whr_qn	whr_qn
uc010joz.2	587	4721	40432	4.46225	0.00760179	3	111	16331.9	16330.7	2.42573	0.488863	-32629.9	-32652.9	tg_qn+lnfi+whr_qn	lnfi+tg_qn+whr_qn
uc010joz.2	587	4721	40432	4.46225	0.00760179	2	110	16331	16330.7	0.614616	0.735424	-32636.6	-32652.9	tg_qn+lnfi	lnfi+tg_qn
uc010joz.2	587	4721	40432	4.46225	0.00760179	2	101	16331.6	16330.7	1.92957	0.381066	-32637.9	-32652.9	tg_qn+whr_qn	tg_qn+whr_qn
uc010joz.2	587	4721	40432	4.46225	0.00760179	1	100	16330.8	16330.7	0.323269	0.56965	-32644.7	-32652.9	tg_qn	tg_qn
uc010joz.2	587	4721	40432	4.46225	0.00760179	2	11	16331.7	16330.7	2.11981	0.346489	-32638.1	-32652.9	lnfi+whr_qn	lnfi+whr_qn
uc010joz.2	587	4721	40432	4.46225	0.00760179	1	10	16330.7	16330.7	0.11089	0.739133	-32644.5	-32652.9	lnfi	lnfi
uc010joz.2	587	4721	40432	4.46225	0.00760179	1	1	16331.6	16330.7	1.80103	0.179588	-32646.2	-32652.9	whr_qn	whr_qn
uc003mzw.3	587	4721	40432	4.46225	0.00760179	3	111	16331.9	16330.7	2.42573	0.488863	-32629.9	-32652.9	tg_qn+lnfi+whr_qn	lnfi+tg_qn+whr_qn
uc003mzw.3	587	4721	40432	4.46225	0.00760179	2	110	16331	16330.7	0.614616	0.735424	-32636.6	-32652.9	tg_qn+lnfi	lnfi+tg_qn
uc003mzw.3	587	4721	40432	4.46225	0.00760179	2	101	16331.6	16330.7	1.92957	0.381066	-32637.9	-32652.9	tg_qn+whr_qn	tg_qn+whr_qn
uc003mzw.3	587	4721	40432	4.46225	0.00760179	1	100	16330.8	16330.7	0.323269	0.56965	-32644.7	-32652.9	tg_qn	tg_qn
uc003mzw.3	587	4721	40432	4.46225	0.00760179	2	11	16331.7	16330.7	2.11981	0.346489	-32638.1	-32652.9	lnfi+whr_qn	lnfi+whr_qn
uc003mzw.3	587	4721	40432	4.46225	0.00760179	1	10	16330.7	16330.7	0.11089	0.739133	-32644.5	-32652.9	lnfi	lnfi
uc003mzw.3	587	4721	40432	4.46225	0.00760179	1	1	16331.6	16330.7	1.80103	0.179588	-32646.2	-32652.9	whr_qn	whr_qn
uc003mzy.2	200	4721	18459	2.04484	0.0102242	3	111	13888.2	13885.1	6.08246	0.107667	-27742.5	-27761.8	tg_qn+lnfi+whr_qn	lnfi+tg_qn+whr_qn
uc003mzy.2	200	4721	18459	2.04484	0.0102242	2	110	13885.9	13885.1	1.55394	0.459797	-27746.4	-27761.8	tg_qn+lnfi	lnfi+tg_qn
uc003mzy.2	200	4721	18459	2.04484	0.0102242	2	101	13887.9	13885.1	5.67056	0.0587022	-27750.5	-27761.8	tg_qn+whr_qn	tg_qn+whr_qn
uc003mzy.2	200	4721	18459	2.04484	0.0102242	1	100	13885.5	13885.1	0.704465	0.401287	-27754	-27761.8	tg_qn	tg_qn
uc003mzy.2	200	4721	18459	2.04484	0.0102242	2	11	13888.1	13885.1	6.01595	0.0493917	-27750.9	-27761.8	lnfi+whr_qn	lnfi+whr_qn
uc003mzy.2	200	4721	18459	2.04484	0.0102242	1	10	13885.8	13885.1	1.33192	0.248464	-27754.6	-27761.8	lnfi	lnfi
uc003mzy.2	200	4721	18459	2.04484	0.0102242	1	1	13887.8	13885.1	5.46515	0.0193994	-27758.8	-27761.8	whr_qn	whr_qn
uc003mzz.1	98	4721	12812	1.39218	0.0142059	3	111	9288.13	9286.1	4.05383	0.25571	-18542.4	-18563.7	tg_qn+lnfi+whr_qn	lnfi+tg_qn+whr_qn
uc003mzz.1	98	4721	12812	1.39218	0.0142059	2	110	9286.15	9286.1	0.0970995	0.95261	-18546.9	-18563.7	tg_qn+lnfi	lnfi+tg_qn
uc003mzz.1	98	4721	12812	1.39218	0.0142059	2	101	9288.07	9286.1	3.93953	0.139489	-18550.8	-18563.7	tg_qn+whr_qn	tg_qn+whr_qn
uc003mzz.1	98	4721	12812	1.39218	0.0142059	1	100	9286.13	9286.1	0.0526223	0.818561	-18555.3	-18563.7	tg_qn	tg_qn
uc003mzz.1	98	4721	12812	1.39218	0.0142059	2	11	9288.09	9286.1	3.98451	0.136388	-18550.8	-18563.7	lnfi+whr_qn	lnfi+whr_qn
uc003mzz.1	98	4721	12812	1.39218	0.0142059	1	10	9286.12	9286.1	0.0457739	0.830587	-18555.3	-18563.7	lnfi	lnfi
uc003mzz.1	98	4721	12812	1.39218	0.0142059	1	1	9288.01	9286.1	3.82482	0.0504989	-18559.1	-18563.7	whr_qn	whr_qn
uc010jpa.2	149	4721	21216	2.3259	0.0156101	3	111	9995.47	9993.99	2.96094	0.397687	-19957.1	-19979.5	tg_qn+lnfi+whr_qn	lnfi+tg_qn+whr_qn
uc010jpa.2	149	4721	21216	2.3259	0.0156101	2	110	9994.1	9993.99	0.212684	0.899117	-19962.8	-19979.5	tg_qn+lnfi	lnfi+tg_qn
uc010jpa.2	149	4721	21216	2.3259	0.0156101	2	101	9995.44	9993.99	2.89621	0.235015	-19965.5	-19979.5	tg_qn+whr_qn	tg_qn+whr_qn
uc010jpa.2	149	4721	21216	2.3259	0.0156101	1	100	9994.07	9993.99	0.155281	0.693539	-19971.2	-19979.5	tg_qn	tg_qn
uc010jpa.2	149	4721	21216	2.3259	0.0156101	2	11	9995.44	9993.99	2.90625	0.233838	-19965.5	-19979.5	lnfi+whr_qn	lnfi+whr_qn
uc010jpa.2	149	4721	21216	2.3259	0.0156101	1	10	9994.04	9993.99	0.0906359	0.76337	-19971.2	-19979.5	lnfi	lnfi
uc010jpa.2	149	4721	21216	2.3259	0.0156101	1	1	9995.41	9993.99	2.84573	0.0916172	-19973.9	-19979.5	whr_qn	whr_qn
uc003naa.2	52	4721	1376	0.153186	0.00294589	3	111	17795.6	17794.8	1.65163	0.647741	-35557.4	-35581.2	tg_qn+lnfi+whr_qn	lnfi+tg_qn+whr_qn
uc003naa.2	52	4721	1376	0.153186	0.00294589	2	110	17794.9	17794.8	0.245321	0.884564	-35564.5	-35581.2	tg_qn+lnfi	lnfi+tg_qn
uc003naa.2	52	4721	1376	0.153186	0.00294589	2	101	17795.6	17794.8	1.52843	0.465699	-35565.8	-35581.2	tg_qn+whr_qn	tg_qn+whr_qn
uc003naa.2	52	4721	1376	0.153186	0.00294589	1	100	17794.9	17794.8	0.200672	0.654179	-35572.9	-35581.2	tg_qn	tg_qn
uc003naa.2	52	4721	1376	0.153186	0.00294589	2	11	17795.6	17794.8	1.53415	0.464368	-35565.8	-35581.2	lnfi+whr_qn	lnfi+whr_qn
uc003naa.2	52	4721	1376	0.153186	0.00294589	1	10	17794.8	17794.8	0.0139661	0.905926	-35572.7	-35581.2	lnfi	lnfi
uc003naa.2	52	4721	1376	0.153186	0.00294589	1	1	17795.5	17794.8	1.46535	0.226081	-35574.2	-35581.2	whr_qn	whr_qn
uc011dip.1	145	4721	5826	0.638551	0.0044038	3	111	17276.6	17276.2	0.878403	0.830636	-34519.4	-34543.9	tg_qn+lnfi+whr_qn	lnfi+tg_qn+whr_qn
uc011dip.1	145	4721	5826	0.638551	0.0044038	2	110	17276.4	17276.2	0.530823	0.76689	-34527.5	-34543.9	tg_qn+lnfi	lnfi+tg_qn
uc011dip.1	145	4721	5826	0.638551	0.0044038	2	101	17276.4	17276.2	0.569961	0.752029	-34527.5	-34543.9	tg_qn+whr_qn	tg_qn+whr_qn
uc011dip.1	145	4721	5826	0.638551	0.0044038	1	100	17276.3	17276.2	0.295659	0.586616	-34535.7	-34543.9	tg_qn	tg_qn
uc011dip.1	145	4721	5826	0.638551	0.0044038	2	11	17276.4	17276.2	0.514287	0.773257	-34527.5	-34543.9	lnfi+whr_qn	lnfi+whr_qn
uc011dip.1	145	4721	5826	0.638551	0.0044038	1	10	17276.2	17276.2	0.0739038	0.785735	-34535.5	-34543.9	lnfi	lnfi
uc011dip.1	145	4721	5826	0.638551	0.0044038	1	1	17276.3	17276.2	0.369551	0.543249	-34535.8	-34543.9	whr_qn	whr_qn
uc003nab.2	145	4721	5826	0.638551	0.0044038	3	111	17276.6	17276.2	0.878403	0.830636	-34519.4	-34543.9	tg_qn+lnfi+whr_qn	lnfi+tg_qn+whr_qn
uc003nab.2	145	4721	5826	0.638551	0.0044038	2	110	17276.4	17276.2	0.530823	0.76689	-34527.5	-34543.9	tg_qn+lnfi	lnfi+tg_qn
uc003nab.2	145	4721	5826	0.638551	0.0044038	2	101	17276.4	17276.2	0.569961	0.752029	-34527.5	-34543.9	tg_qn+whr_qn	tg_qn+whr_qn
uc003nab.2	145	4721	5826	0.638551	0.0044038	1	100	17276.3	17276.2	0.295659	0.586616	-34535.7	-34543.9	tg_qn	tg_qn
uc003nab.2	145	4721	5826	0.638551	0.0044038	2	11	17276.4	17276.2	0.514287	0.773257	-34527.5	-34543.9	lnfi+whr_qn	lnfi+whr_qn
uc003nab.2	145	4721	5826	0.638551	0.0044038	1	10	17276.2	17276.2	0.0739038	0.785735	-34535.5	-34543.9	lnfi	lnfi
uc003nab.2	145	4721	5826	0.638551	0.0044038	1	1	17276.3	17276.2	0.369551	0.543249	-34535.8	-34543.9	whr_qn	whr_qn
uc003nac.2	474	4721	52120	5.68592	0.0119956	3	111	12961.9	12958.8	6.22267	0.101265	-25889.9	-25909.1	tg_qn+lnfi+whr_qn	lnfi+tg_qn+whr_qn
uc003nac.2	474	4721	52120	5.68592	0.0119956	2	110	12959.8	12958.8	2.08856	0.351945	-25894.3	-25909.1	tg_qn+lnfi	lnfi+tg_qn
uc003nac.2	474	4721	52120	5.68592	0.0119956	2	101	12961.4	12958.8	5.2774	0.0714542	-25897.5	-25909.1	tg_qn+whr_qn	tg_qn+whr_qn
uc003nac.2	474	4721	52120	5.68592	0.0119956	1	100	12959.6	12958.8	1.58432	0.208139	-25902.2	-25909.1	tg_qn	tg_qn
uc003nac.2	474	4721	52120	5.68592	0.0119956	2	11	12961.2	12958.8	4.83683	0.0890627	-25897	-25909.1	lnfi+whr_qn	lnfi+whr_qn
uc003nac.2	474	4721	52120	5.68592	0.0119956	1	10	12958.8	12958.8	0.0479183	0.826726	-25900.7	-25909.1	lnfi	lnfi
uc003nac.2	474	4721	52120	5.68592	0.0119956	1	1	12961	12958.8	4.46659	0.0345639	-25905.1	-25909.1	whr_qn	whr_qn
uc011diq.1	126	4721	10812	1.17988	0.00936413	3	111	13186.8	13181.2	11.0012	0.0117195	-26339.7	-26354	tg_qn+lnfi+whr_qn	lnfi+tg_qn+whr_qn
uc011diq.1	126	4721	10812	1.17988	0.00936413	2	110	13181.4	13181.2	0.260143	0.878033	-26337.4	-26354	tg_qn+lnfi	lnfi+tg_qn
uc011diq.1	126	4721	10812	1.17988	0.00936413	2	101	13186.4	13181.2	10.3749	0.00558637	-26347.5	-26354	tg_qn+whr_qn	tg_qn+whr_qn
uc011diq.1	126	4721	10812	1.17988	0.00936413	1	100	13181.3	13181.2	0.12766	0.720871	-26345.7	-26354	tg_qn	tg_qn
uc011diq.1	126	4721	10812	1.17988	0.00936413	2	11	13186.7	13181.2	10.9908	0.0041056	-26348.1	-26354	lnfi+whr_qn	lnfi+whr_qn
uc011diq.1	126	4721	10812	1.17988	0.00936413	1	10	13181.3	13181.2	0.0483432	0.825972	-26345.6	-26354	lnfi	lnfi
uc011diq.1	126	4721	10812	1.17988	0.00936413	1	1	13186.4	13181.2	10.3168	0.00131822	-26355.9	-26354	whr_qn	whr_qn
uc010jpb.2	9	4721	951	0.107265	0.0119183	3	111	11542.7	11541.3	2.66419	0.446347	-23051.5	-23074.2	tg_qn+lnfi+whr_qn	lnfi+tg_qn+whr_qn
uc010jpb.2	9	4721	951	0.107265	0.0119183	2	110	11542.5	11541.3	2.38232	0.303868	-23059.7	-23074.2	tg_qn+lnfi	lnfi+tg_qn
uc010jpb.2	9	4721	951	0.107265	0.0119183	2	101	11542.6	11541.3	2.50772	0.285401	-23059.8	-23074.2	tg_qn+whr_qn	tg_qn+whr_qn
uc010jpb.2	9	4721	951	0.107265	0.0119183	1	100	11542.4	11541.3	2.16556	0.141133	-23067.9	-23074.2	tg_qn	tg_qn
uc010jpb.2	9	4721	951	0.107265	0.0119183	2	11	11542	11541.3	1.36333	0.505773	-23058.7	-23074.2	lnfi+whr_qn	lnfi+whr_qn
uc010jpb.2	9	4721	951	0.107265	0.0119183	1	10	11541.8	11541.3	0.914685	0.338874	-23066.7	-23074.2	lnfi	lnfi
uc010jpb.2	9	4721	951	0.107265	0.0119183	1	1	11541.7	11541.3	0.695343	0.404353	-23066.4	-23074.2	whr_qn	whr_qn
uc003nad.2	17	4721	1531	0.171599	0.0100941	3	111	11254.9	11254.1	1.48207	0.686415	-22475.9	-22499.8	tg_qn+lnfi+whr_qn	lnfi+tg_qn+whr_qn
uc003nad.2	17	4721	1531	0.171599	0.0100941	2	110	11254.9	11254.1	1.45334	0.483517	-22484.3	-22499.8	tg_qn+lnfi	lnfi+tg_qn
uc003nad.2	17	4721	1531	0.171599	0.0100941	2	101	11254.4	11254.1	0.447701	0.799435	-22483.3	-22499.8	tg_qn+whr_qn	tg_qn+whr_qn
uc003nad.2	17	4721	1531	0.171599	0.0100941	1	100	11254.3	11254.1	0.408635	0.522663	-22491.8	-22499.8	tg_qn	tg_qn
uc003nad.2	17	4721	1531	0.171599	0.0100941	2	11	11254.8	11254.1	1.41296	0.493377	-22484.3	-22499.8	lnfi+whr_qn	lnfi+whr_qn
uc003nad.2	17	4721	1531	0.171599	0.0100941	1	10	11254.8	11254.1	1.38385	0.239446	-22492.7	-22499.8	lnfi	lnfi
uc003nad.2	17	4721	1531	0.171599	0.0100941	1	1	11254.2	11254.1	0.0751958	0.783917	-22491.4	-22499.8	whr_qn	whr_qn
uc003nae.3	20	4721	1683	0.188765	0.00943827	3	111	11360.6	11360.1	0.95067	0.813186	-22687.3	-22711.7	tg_qn+lnfi+whr_qn	lnfi+tg_qn+whr_qn
uc003nae.3	20	4721	1683	0.188765	0.00943827	2	110	11360.6	11360.1	0.909105	0.634732	-22695.7	-22711.7	tg_qn+lnfi	lnfi+tg_qn
uc003nae.3	20	4721	1683	0.188765	0.00943827	2	101	11360.3	11360.1	0.324212	0.850351	-22695.1	-22711.7	tg_qn+whr_qn	tg_qn+whr_qn
uc003nae.3	20	4721	1683	0.188765	0.00943827	1	100	11360.2	11360.1	0.294385	0.587424	-22703.6	-22711.7	tg_qn	tg_qn
uc003nae.3	20	4721	1683	0.188765	0.00943827	2	11	11360.5	11360.1	0.88672	0.641876	-22695.7	-22711.7	lnfi+whr_qn	lnfi+whr_qn
uc003nae.3	20	4721	1683	0.188765	0.00943827	1	10	11360.5	11360.1	0.848942	0.356852	-22704.1	-22711.7	lnfi	lnfi
uc003nae.3	20	4721	1683	0.188765	0.00943827	1	1	11360.1	11360.1	0.0391944	0.843064	-22703.3	-22711.7	whr_qn	whr_qn
uc003naf.3	20	4721	1683	0.188765	0.00943827	3	111	11360.6	11360.1	0.95067	0.813186	-22687.3	-22711.7	tg_qn+lnfi+whr_qn	lnfi+tg_qn+whr_qn
uc003naf.3	20	4721	1683	0.188765	0.00943827	2	110	11360.6	11360.1	0.909105	0.634732	-22695.7	-22711.7	tg_qn+lnfi	lnfi+tg_qn
uc003naf.3	20	4721	1683	0.188765	0.00943827	2	101	11360.3	11360.1	0.324212	0.850351	-22695.1	-22711.7	tg_qn+whr_qn	tg_qn+whr_qn
uc003naf.3	20	4721	1683	0.188765	0.00943827	1	100	11360.2	11360.1	0.294385	0.587424	-22703.6	-22711.7	tg_qn	tg_qn
uc003naf.3	20	4721	1683	0.188765	0.00943827	2	11	11360.5	11360.1	0.88672	0.641876	-22695.7	-22711.7	lnfi+whr_qn	lnfi+whr_qn
uc003naf.3	20	4721	1683	0.188765	0.00943827	1	10	11360.5	11360.1	0.848942	0.356852	-22704.1	-22711.7	lnfi	lnfi
uc003naf.3	20	4721	1683	0.188765	0.00943827	1	1	11360.1	11360.1	0.0391944	0.843064	-22703.3	-22711.7	whr_qn	whr_qn
uc003nai.2	491	4721	26873	2.94617	0.00600034	3	111	18096.4	18095.2	2.49806	0.475642	-36159	-36181.9	tg_qn+lnfi+whr_qn	lnfi+tg_qn+whr_qn
uc003nai.2	491	4721	26873	2.94617	0.00600034	2	110	18096.1	18095.2	1.7379	0.419391	-36166.7	-36181.9	tg_qn+lnfi	lnfi+tg_qn
uc003nai.2	491	4721	26873	2.94617	0.00600034	2	101	18095.7	18095.2	1.09384	0.578729	-36166.1	-36181.9	tg_qn+whr_qn	tg_qn+whr_qn
uc003nai.2	491	4721	26873	2.94617	0.00600034	1	100	18095.2	18095.2	0.0197597	0.88821	-36173.5	-36181.9	tg_qn	tg_qn
uc003nai.2	491	4721	26873	2.94617	0.00600034	2	11	18096.3	18095.2	2.2269	0.328424	-36167.2	-36181.9	lnfi+whr_qn	lnfi+whr_qn
uc003nai.2	491	4721	26873	2.94617	0.00600034	1	10	18096	18095.2	1.5582	0.21193	-36175	-36181.9	lnfi	lnfi
uc003nai.2	491	4721	26873	2.94617	0.00600034	1	1	18095.7	18095.2	1.06807	0.301381	-36174.5	-36181.9	whr_qn	whr_qn
uc011dir.1	1150	4721	52907	5.8204	0.00506122	3	111	20413.3	20413.2	0.146549	0.985718	-40792.8	-40818	tg_qn+lnfi+whr_qn	lnfi+tg_qn+whr_qn
uc011dir.1	1150	4721	52907	5.8204	0.00506122	2	110	20413.3	20413.2	0.127864	0.938069	-40801.2	-40818	tg_qn+lnfi	lnfi+tg_qn
uc011dir.1	1150	4721	52907	5.8204	0.00506122	2	101	20413.2	20413.2	0.0500968	0.975263	-40801.1	-40818	tg_qn+whr_qn	tg_qn+whr_qn
uc011dir.1	1150	4721	52907	5.8204	0.00506122	1	100	20413.2	20413.2	0.029009	0.864758	-40809.6	-40818	tg_qn	tg_qn
uc011dir.1	1150	4721	52907	5.8204	0.00506122	2	11	20413.3	20413.2	0.12765	0.938169	-40801.2	-40818	lnfi+whr_qn	lnfi+whr_qn
uc011dir.1	1150	4721	52907	5.8204	0.00506122	1	10	20413.3	20413.2	0.108752	0.741569	-40809.6	-40818	lnfi	lnfi
uc011dir.1	1150	4721	52907	5.8204	0.00506122	1	1	20413.2	20413.2	0.0232364	0.878844	-40809.6	-40818	whr_qn	whr_qn
uc003nag.1	1201	4721	55903	6.15273	0.005123	3	111	20297.7	20297.5	0.378227	0.944703	-40561.5	-40586.5	tg_qn+lnfi+whr_qn	lnfi+tg_qn+whr_qn
uc003nag.1	1201	4721	55903	6.15273	0.005123	2	110	20297.7	20297.5	0.347709	0.840419	-40569.9	-40586.5	tg_qn+lnfi	lnfi+tg_qn
uc003nag.1	1201	4721	55903	6.15273	0.005123	2	101	20297.5	20297.5	0.0726769	0.964314	-40569.6	-40586.5	tg_qn+whr_qn	tg_qn+whr_qn
uc003nag.1	1201	4721	55903	6.15273	0.005123	1	100	20297.5	20297.5	0.0205111	0.886119	-40578.1	-40586.5	tg_qn	tg_qn
uc003nag.1	1201	4721	55903	6.15273	0.005123	2	11	20297.6	20297.5	0.32861	0.848483	-40569.9	-40586.5	lnfi+whr_qn	lnfi+whr_qn
uc003nag.1	1201	4721	55903	6.15273	0.005123	1	10	20297.6	20297.5	0.301969	0.582651	-40578.3	-40586.5	lnfi	lnfi
uc003nag.1	1201	4721	55903	6.15273	0.005123	1	1	20297.5	20297.5	0.0540367	0.816182	-40578.1	-40586.5	whr_qn	whr_qn
uc010jpc.2	1226	4721	56324	6.19753	0.00505508	3	111	20290.4	20290.2	0.475784	0.924178	-40547	-40571.9	tg_qn+lnfi+whr_qn	lnfi+tg_qn+whr_qn
uc010jpc.2	1226	4721	56324	6.19753	0.00505508	2	110	20290.4	20290.2	0.429751	0.806642	-40555.5	-40571.9	tg_qn+lnfi	lnfi+tg_qn
uc010jpc.2	1226	4721	56324	6.19753	0.00505508	2	101	20290.3	20290.2	0.102901	0.949851	-40555.1	-40571.9	tg_qn+whr_qn	tg_qn+whr_qn
uc010jpc.2	1226	4721	56324	6.19753	0.00505508	1	100	20290.2	20290.2	0.0229124	0.879685	-40563.5	-40571.9	tg_qn	tg_qn
uc010jpc.2	1226	4721	56324	6.19753	0.00505508	2	11	20290.4	20290.2	0.422727	0.80948	-40555.4	-40571.9	lnfi+whr_qn	lnfi+whr_qn
uc010jpc.2	1226	4721	56324	6.19753	0.00505508	1	10	20290.4	20290.2	0.383083	0.535958	-40563.9	-40571.9	lnfi	lnfi
uc010jpc.2	1226	4721	56324	6.19753	0.00505508	1	1	20290.2	20290.2	0.084006	0.77194	-40563.6	-40571.9	whr_qn	whr_qn
uc003nah.1	1225	4721	56314	6.19647	0.00505834	3	111	20286.3	20286.1	0.484419	0.922301	-40538.9	-40563.7	tg_qn+lnfi+whr_qn	lnfi+tg_qn+whr_qn
uc003nah.1	1225	4721	56314	6.19647	0.00505834	2	110	20286.3	20286.1	0.437285	0.803609	-40547.3	-40563.7	tg_qn+lnfi	lnfi+tg_qn
uc003nah.1	1225	4721	56314	6.19647	0.00505834	2	101	20286.2	20286.1	0.104476	0.949103	-40546.9	-40563.7	tg_qn+whr_qn	tg_qn+whr_qn
uc003nah.1	1225	4721	56314	6.19647	0.00505834	1	100	20286.1	20286.1	0.022451	0.880894	-40555.3	-40563.7	tg_qn	tg_qn
uc003nah.1	1225	4721	56314	6.19647	0.00505834	2	11	20286.3	20286.1	0.428984	0.806951	-40547.3	-40563.7	lnfi+whr_qn	lnfi+whr_qn
uc003nah.1	1225	4721	56314	6.19647	0.00505834	1	10	20286.3	20286.1	0.388592	0.53304	-40555.7	-40563.7	lnfi	lnfi
uc003nah.1	1225	4721	56314	6.19647	0.00505834	1	1	20286.1	20286.1	0.0857186	0.769692	-40555.4	-40563.7	whr_qn	whr_qn
uc003nak.1	42	4721	1125	0.120747	0.00287493	3	111	14082.1	14080.6	3.07581	0.380084	-28130.4	-28152.7	tg_qn+lnfi+whr_qn	lnfi+tg_qn+whr_qn
uc003nak.1	42	4721	1125	0.120747	0.00287493	2	110	14081.7	14080.6	2.21571	0.330266	-28138	-28152.7	tg_qn+lnfi	lnfi+tg_qn
uc003nak.1	42	4721	1125	0.120747	0.00287493	2	101	14081.2	14080.6	1.26363	0.531627	-28137	-28152.7	tg_qn+whr_qn	tg_qn+whr_qn
uc003nak.1	42	4721	1125	0.120747	0.00287493	1	100	14080.6	14080.6	0.023136	0.879104	-28144.2	-28152.7	tg_qn	tg_qn
uc003nak.1	42	4721	1125	0.120747	0.00287493	2	11	14081.9	14080.6	2.73233	0.255083	-28138.5	-28152.7	lnfi+whr_qn	lnfi+whr_qn
uc003nak.1	42	4721	1125	0.120747	0.00287493	1	10	14081.6	14080.6	1.98233	0.159145	-28146.2	-28152.7	lnfi	lnfi
uc003nak.1	42	4721	1125	0.120747	0.00287493	1	1	14081.2	14080.6	1.23301	0.266823	-28145.4	-28152.7	whr_qn	whr_qn
uc003naj.2	135	4721	4444	0.491131	0.003638	3	111	17650.6	17648.8	3.49004	0.322056	-35267.3	-35289.2	tg_qn+lnfi+whr_qn	lnfi+tg_qn+whr_qn
uc003naj.2	135	4721	4444	0.491131	0.003638	2	110	17650.1	17648.8	2.60008	0.272521	-35274.9	-35289.2	tg_qn+lnfi	lnfi+tg_qn
uc003naj.2	135	4721	4444	0.491131	0.003638	2	101	17649.5	17648.8	1.33242	0.513651	-35273.6	-35289.2	tg_qn+whr_qn	tg_qn+whr_qn
uc003naj.2	135	4721	4444	0.491131	0.003638	1	100	17648.8	17648.8	0.019376	0.889294	-35280.8	-35289.2	tg_qn	tg_qn
uc003naj.2	135	4721	4444	0.491131	0.003638	2	11	17650.3	17648.8	2.99724	0.223439	-35275.3	-35289.2	lnfi+whr_qn	lnfi+whr_qn
uc003naj.2	135	4721	4444	0.491131	0.003638	1	10	17649.9	17648.8	2.24316	0.134207	-35283	-35289.2	lnfi	lnfi
uc003naj.2	135	4721	4444	0.491131	0.003638	1	1	17649.5	17648.8	1.27431	0.258959	-35282	-35289.2	whr_qn	whr_qn
uc011dis.1	115	4721	3235	0.356851	0.00310305	3	111	17841.4	17840.2	2.4756	0.479717	-35649	-35671.9	tg_qn+lnfi+whr_qn	lnfi+tg_qn+whr_qn
uc011dis.1	115	4721	3235	0.356851	0.00310305	2	110	17841.1	17840.2	1.90472	0.385828	-35656.9	-35671.9	tg_qn+lnfi	lnfi+tg_qn
uc011dis.1	115	4721	3235	0.356851	0.00310305	2	101	17840.6	17840.2	0.911869	0.633855	-35655.9	-35671.9	tg_qn+whr_qn	tg_qn+whr_qn
uc011dis.1	115	4721	3235	0.356851	0.00310305	1	100	17840.2	17840.2	0.0532805	0.81745	-35663.5	-35671.9	tg_qn	tg_qn
uc011dis.1	115	4721	3235	0.356851	0.00310305	2	11	17841.3	17840.2	2.28769	0.318592	-35657.3	-35671.9	lnfi+whr_qn	lnfi+whr_qn
uc011dis.1	115	4721	3235	0.356851	0.00310305	1	10	17841.1	17840.2	1.78003	0.182145	-35665.2	-35671.9	lnfi	lnfi
uc011dis.1	115	4721	3235	0.356851	0.00310305	1	1	17840.6	17840.2	0.892107	0.344907	-35664.4	-35671.9	whr_qn	whr_qn
uc003nan.2	47	4721	1213	0.135265	0.00287799	3	111	17840.3	17839.4	1.8704	0.599736	-35646.8	-35670.3	tg_qn+lnfi+whr_qn	lnfi+tg_qn+whr_qn
uc003nan.2	47	4721	1213	0.135265	0.00287799	2	110	17839.6	17839.4	0.559028	0.756151	-35653.9	-35670.3	tg_qn+lnfi	lnfi+tg_qn
uc003nan.2	47	4721	1213	0.135265	0.00287799	2	101	17840.2	17839.4	1.64271	0.439836	-35655	-35670.3	tg_qn+whr_qn	tg_qn+whr_qn
uc003nan.2	47	4721	1213	0.135265	0.00287799	1	100	17839.6	17839.4	0.442481	0.505928	-35662.3	-35670.3	tg_qn	tg_qn
uc003nan.2	47	4721	1213	0.135265	0.00287799	2	11	17840.1	17839.4	1.45692	0.482651	-35654.8	-35670.3	lnfi+whr_qn	lnfi+whr_qn
uc003nan.2	47	4721	1213	0.135265	0.00287799	1	10	17839.5	17839.4	0.292215	0.588804	-35662.1	-35670.3	lnfi	lnfi
uc003nan.2	47	4721	1213	0.135265	0.00287799	1	1	17839.8	17839.4	0.932231	0.334284	-35662.8	-35670.3	whr_qn	whr_qn
uc003nal.2	47	4721	1213	0.135265	0.00287799	3	111	17840.3	17839.4	1.8704	0.599736	-35646.8	-35670.3	tg_qn+lnfi+whr_qn	lnfi+tg_qn+whr_qn
uc003nal.2	47	4721	1213	0.135265	0.00287799	2	110	17839.6	17839.4	0.559028	0.756151	-35653.9	-35670.3	tg_qn+lnfi	lnfi+tg_qn
uc003nal.2	47	4721	1213	0.135265	0.00287799	2	101	17840.2	17839.4	1.64271	0.439836	-35655	-35670.3	tg_qn+whr_qn	tg_qn+whr_qn
uc003nal.2	47	4721	1213	0.135265	0.00287799	1	100	17839.6	17839.4	0.442481	0.505928	-35662.3	-35670.3	tg_qn	tg_qn
uc003nal.2	47	4721	1213	0.135265	0.00287799	2	11	17840.1	17839.4	1.45692	0.482651	-35654.8	-35670.3	lnfi+whr_qn	lnfi+whr_qn
uc003nal.2	47	4721	1213	0.135265	0.00287799	1	10	17839.5	17839.4	0.292215	0.588804	-35662.1	-35670.3	lnfi	lnfi
uc003nal.2	47	4721	1213	0.135265	0.00287799	1	1	17839.8	17839.4	0.932231	0.334284	-35662.8	-35670.3	whr_qn	whr_qn
uc003nam.2	47	4721	1213	0.135265	0.00287799	3	111	17840.3	17839.4	1.8704	0.599736	-35646.8	-35670.3	tg_qn+lnfi+whr_qn	lnfi+tg_qn+whr_qn
uc003nam.2	47	4721	1213	0.135265	0.00287799	2	110	17839.6	17839.4	0.559028	0.756151	-35653.9	-35670.3	tg_qn+lnfi	lnfi+tg_qn
uc003nam.2	47	4721	1213	0.135265	0.00287799	2	101	17840.2	17839.4	1.64271	0.439836	-35655	-35670.3	tg_qn+whr_qn	tg_qn+whr_qn
uc003nam.2	47	4721	1213	0.135265	0.00287799	1	100	17839.6	17839.4	0.442481	0.505928	-35662.3	-35670.3	tg_qn	tg_qn
uc003nam.2	47	4721	1213	0.135265	0.00287799	2	11	17840.1	17839.4	1.45692	0.482651	-35654.8	-35670.3	lnfi+whr_qn	lnfi+whr_qn
uc003nam.2	47	4721	1213	0.135265	0.00287799	1	10	17839.5	17839.4	0.292215	0.588804	-35662.1	-35670.3	lnfi	lnfi
uc003nam.2	47	4721	1213	0.135265	0.00287799	1	1	17839.8	17839.4	0.932231	0.334284	-35662.8	-35670.3	whr_qn	whr_qn
uc003nao.2	47	4721	1213	0.135265	0.00287799	3	111	17840.3	17839.4	1.8704	0.599736	-35646.8	-35670.3	tg_qn+lnfi+whr_qn	lnfi+tg_qn+whr_qn
uc003nao.2	47	4721	1213	0.135265	0.00287799	2	110	17839.6	17839.4	0.559028	0.756151	-35653.9	-35670.3	tg_qn+lnfi	lnfi+tg_qn
uc003nao.2	47	4721	1213	0.135265	0.00287799	2	101	17840.2	17839.4	1.64271	0.439836	-35655	-35670.3	tg_qn+whr_qn	tg_qn+whr_qn
uc003nao.2	47	4721	1213	0.135265	0.00287799	1	100	17839.6	17839.4	0.442481	0.505928	-35662.3	-35670.3	tg_qn	tg_qn
uc003nao.2	47	4721	1213	0.135265	0.00287799	2	11	17840.1	17839.4	1.45692	0.482651	-35654.8	-35670.3	lnfi+whr_qn	lnfi+whr_qn
uc003nao.2	47	4721	1213	0.135265	0.00287799	1	10	17839.5	17839.4	0.292215	0.588804	-35662.1	-35670.3	lnfi	lnfi
uc003nao.2	47	4721	1213	0.135265	0.00287799	1	1	17839.8	17839.4	0.932231	0.334284	-35662.8	-35670.3	whr_qn	whr_qn
uc010jpd.2	46	4721	1212	0.135158	0.00293823	3	111	17739.1	17738.1	1.92102	0.588959	-35444.3	-35467.7	tg_qn+lnfi+whr_qn	lnfi+tg_qn+whr_qn
uc010jpd.2	46	4721	1212	0.135158	0.00293823	2	110	17738.4	17738.1	0.534068	0.765647	-35451.3	-35467.7	tg_qn+lnfi	lnfi+tg_qn
uc010jpd.2	46	4721	1212	0.135158	0.00293823	2	101	17738.9	17738.1	1.71013	0.425256	-35452.5	-35467.7	tg_qn+whr_qn	tg_qn+whr_qn
uc010jpd.2	46	4721	1212	0.135158	0.00293823	1	100	17738.3	17738.1	0.431163	0.511419	-35459.7	-35467.7	tg_qn	tg_qn
uc010jpd.2	46	4721	1212	0.135158	0.00293823	2	11	17738.8	17738.1	1.50212	0.471867	-35452.3	-35467.7	lnfi+whr_qn	lnfi+whr_qn
uc010jpd.2	46	4721	1212	0.135158	0.00293823	1	10	17738.2	17738.1	0.266803	0.605484	-35459.5	-35467.7	lnfi	lnfi
uc010jpd.2	46	4721	1212	0.135158	0.00293823	1	1	17738.6	17738.1	1.00362	0.316436	-35460.3	-35467.7	whr_qn	whr_qn
uc003nap.2	46	4721	1212	0.135158	0.00293823	3	111	17739.1	17738.1	1.92102	0.588959	-35444.3	-35467.7	tg_qn+lnfi+whr_qn	lnfi+tg_qn+whr_qn
uc003nap.2	46	4721	1212	0.135158	0.00293823	2	110	17738.4	17738.1	0.534068	0.765647	-35451.3	-35467.7	tg_qn+lnfi	lnfi+tg_qn
uc003nap.2	46	4721	1212	0.135158	0.00293823	2	101	17738.9	17738.1	1.71013	0.425256	-35452.5	-35467.7	tg_qn+whr_qn	tg_qn+whr_qn
uc003nap.2	46	4721	1212	0.135158	0.00293823	1	100	17738.3	17738.1	0.431163	0.511419	-35459.7	-35467.7	tg_qn	tg_qn
uc003nap.2	46	4721	1212	0.135158	0.00293823	2	11	17738.8	17738.1	1.50212	0.471867	-35452.3	-35467.7	lnfi+whr_qn	lnfi+whr_qn
uc003nap.2	46	4721	1212	0.135158	0.00293823	1	10	17738.2	17738.1	0.266803	0.605484	-35459.5	-35467.7	lnfi	lnfi
uc003nap.2	46	4721	1212	0.135158	0.00293823	1	1	17738.6	17738.1	1.00362	0.316436	-35460.3	-35467.7	whr_qn	whr_qn
uc003naq.2	21	4721	851	0.0947032	0.00450967	3	111	15234.2	15232.1	4.04477	0.256671	-30434.5	-30455.8	tg_qn+lnfi+whr_qn	lnfi+tg_qn+whr_qn
uc003naq.2	21	4721	851	0.0947032	0.00450967	2	110	15233.8	15232.1	3.21719	0.200169	-30442.1	-30455.8	tg_qn+lnfi	lnfi+tg_qn
uc003naq.2	21	4721	851	0.0947032	0.00450967	2	101	15232.5	15232.1	0.679185	0.71206	-30439.6	-30455.8	tg_qn+whr_qn	tg_qn+whr_qn
uc003naq.2	21	4721	851	0.0947032	0.00450967	1	100	15232.3	15232.1	0.224347	0.635747	-30447.6	-30455.8	tg_qn	tg_qn
uc003naq.2	21	4721	851	0.0947032	0.00450967	2	11	15234.2	15232.1	4.02452	0.133686	-30442.9	-30455.8	lnfi+whr_qn	lnfi+whr_qn
uc003naq.2	21	4721	851	0.0947032	0.00450967	1	10	15233.7	15232.1	3.16457	0.0752522	-30450.5	-30455.8	lnfi	lnfi
uc003naq.2	21	4721	851	0.0947032	0.00450967	1	1	15232.3	15232.1	0.340809	0.559362	-30447.7	-30455.8	whr_qn	whr_qn
uc003nar.2	8	4721	333	0.0358347	0.00447934	3	111	13157.1	13155.4	3.35647	0.339861	-26280.4	-26302.4	tg_qn+lnfi+whr_qn	lnfi+tg_qn+whr_qn
uc003nar.2	8	4721	333	0.0358347	0.00447934	2	110	13156.8	13155.4	2.81059	0.245294	-26288.3	-26302.4	tg_qn+lnfi	lnfi+tg_qn
uc003nar.2	8	4721	333	0.0358347	0.00447934	2	101	13156.8	13155.4	2.64171	0.266907	-26288.1	-26302.4	tg_qn+whr_qn	tg_qn+whr_qn
uc003nar.2	8	4721	333	0.0358347	0.00447934	1	100	13156.4	13155.4	1.89594	0.168534	-26295.8	-26302.4	tg_qn	tg_qn
uc003nar.2	8	4721	333	0.0358347	0.00447934	2	11	13156.8	13155.4	2.65455	0.265199	-26288.1	-26302.4	lnfi+whr_qn	lnfi+whr_qn
uc003nar.2	8	4721	333	0.0358347	0.00447934	1	10	13156.4	13155.4	1.93339	0.164388	-26295.9	-26302.4	lnfi	lnfi
uc003nar.2	8	4721	333	0.0358347	0.00447934	1	1	13156	13155.4	1.20927	0.271477	-26295.2	-26302.4	whr_qn	whr_qn
uc003nau.2	5	4721	315	0.0359443	0.00718886	3	111	11722.1	11721.5	1.17487	0.759037	-23410.4	-23434.6	tg_qn+lnfi+whr_qn	lnfi+tg_qn+whr_qn
uc003nau.2	5	4721	315	0.0359443	0.00718886	2	110	11721.7	11721.5	0.289255	0.865345	-23418	-23434.6	tg_qn+lnfi	lnfi+tg_qn
uc003nau.2	5	4721	315	0.0359443	0.00718886	2	101	11722.1	11721.5	1.12965	0.568459	-23418.8	-23434.6	tg_qn+whr_qn	tg_qn+whr_qn
uc003nau.2	5	4721	315	0.0359443	0.00718886	1	100	11721.6	11721.5	0.176277	0.674593	-23426.3	-23434.6	tg_qn	tg_qn
uc003nau.2	5	4721	315	0.0359443	0.00718886	2	11	11722.1	11721.5	1.14914	0.562946	-23418.8	-23434.6	lnfi+whr_qn	lnfi+whr_qn
uc003nau.2	5	4721	315	0.0359443	0.00718886	1	10	11721.6	11721.5	0.216402	0.641795	-23426.3	-23434.6	lnfi	lnfi
uc003nau.2	5	4721	315	0.0359443	0.00718886	1	1	11722.1	11721.5	1.06898	0.301175	-23427.2	-23434.6	whr_qn	whr_qn
uc003nas.1	323	4721	24227	2.67726	0.00828873	3	111	13500.8	13500	1.60743	0.657707	-26967.8	-26991.6	tg_qn+lnfi+whr_qn	lnfi+tg_qn+whr_qn
uc003nas.1	323	4721	24227	2.67726	0.00828873	2	110	13500.2	13500	0.392338	0.821873	-26975.1	-26991.6	tg_qn+lnfi	lnfi+tg_qn
uc003nas.1	323	4721	24227	2.67726	0.00828873	2	101	13500.8	13500	1.44383	0.485821	-26976.1	-26991.6	tg_qn+whr_qn	tg_qn+whr_qn
uc003nas.1	323	4721	24227	2.67726	0.00828873	1	100	13500.1	13500	0.094772	0.758196	-26983.2	-26991.6	tg_qn	tg_qn
uc003nas.1	323	4721	24227	2.67726	0.00828873	2	11	13500.8	13500	1.57852	0.454182	-26976.3	-26991.6	lnfi+whr_qn	lnfi+whr_qn
uc003nas.1	323	4721	24227	2.67726	0.00828873	1	10	13500.2	13500	0.365356	0.545547	-26983.5	-26991.6	lnfi	lnfi
uc003nas.1	323	4721	24227	2.67726	0.00828873	1	1	13500.7	13500	1.41675	0.233938	-26984.6	-26991.6	whr_qn	whr_qn
uc003nav.2	42	4721	3990	0.447759	0.0106609	3	111	11043.8	11043.3	1.0126	0.798203	-22053.8	-22078.2	tg_qn+lnfi+whr_qn	lnfi+tg_qn+whr_qn
uc003nav.2	42	4721	3990	0.447759	0.0106609	2	110	11043.4	11043.3	0.0559106	0.972432	-22061.3	-22078.2	tg_qn+lnfi	lnfi+tg_qn
uc003nav.2	42	4721	3990	0.447759	0.0106609	2	101	11043.8	11043.3	0.967957	0.616327	-22062.2	-22078.2	tg_qn+whr_qn	tg_qn+whr_qn
uc003nav.2	42	4721	3990	0.447759	0.0106609	1	100	11043.3	11043.3	0.0300416	0.862396	-22069.8	-22078.2	tg_qn	tg_qn
uc003nav.2	42	4721	3990	0.447759	0.0106609	2	11	11043.8	11043.3	0.983113	0.611674	-22062.3	-22078.2	lnfi+whr_qn	lnfi+whr_qn
uc003nav.2	42	4721	3990	0.447759	0.0106609	1	10	11043.3	11043.3	0.0263705	0.870999	-22069.8	-22078.2	lnfi	lnfi
uc003nav.2	42	4721	3990	0.447759	0.0106609	1	1	11043.8	11043.3	0.928695	0.335202	-22070.7	-22078.2	whr_qn	whr_qn
uc003nat.1	331	4721	25076	2.77235	0.00837569	3	111	13568.6	13567.7	1.64189	0.64993	-27103.3	-27127	tg_qn+lnfi+whr_qn	lnfi+tg_qn+whr_qn
uc003nat.1	331	4721	25076	2.77235	0.00837569	2	110	13567.9	13567.7	0.378603	0.827537	-27110.5	-27127	tg_qn+lnfi	lnfi+tg_qn
uc003nat.1	331	4721	25076	2.77235	0.00837569	2	101	13568.5	13567.7	1.50116	0.472092	-27111.6	-27127	tg_qn+whr_qn	tg_qn+whr_qn
uc003nat.1	331	4721	25076	2.77235	0.00837569	1	100	13567.8	13567.7	0.110867	0.739159	-27118.7	-27127	tg_qn	tg_qn
uc003nat.1	331	4721	25076	2.77235	0.00837569	2	11	13568.5	13567.7	1.61702	0.445522	-27111.7	-27127	lnfi+whr_qn	lnfi+whr_qn
uc003nat.1	331	4721	25076	2.77235	0.00837569	1	10	13567.9	13567.7	0.346112	0.556322	-27118.9	-27127	lnfi	lnfi
uc003nat.1	331	4721	25076	2.77235	0.00837569	1	1	13568.5	13567.7	1.47055	0.225258	-27120	-27127	whr_qn	whr_qn
uc003naw.2	67	4721	3276	0.364279	0.005437	3	111	17076.7	17073.7	5.96818	0.113168	-34119.6	-34139	tg_qn+lnfi+whr_qn	lnfi+tg_qn+whr_qn
uc003naw.2	67	4721	3276	0.364279	0.005437	2	110	17076.7	17073.7	5.94278	0.0512322	-34128	-34139	tg_qn+lnfi	lnfi+tg_qn
uc003naw.2	67	4721	3276	0.364279	0.005437	2	101	17075.4	17073.7	3.31922	0.190213	-34125.4	-34139	tg_qn+whr_qn	tg_qn+whr_qn
uc003naw.2	67	4721	3276	0.364279	0.005437	1	100	17075.4	17073.7	3.30042	0.0692623	-34133.8	-34139	tg_qn	tg_qn
uc003naw.2	67	4721	3276	0.364279	0.005437	2	11	17076.1	17073.7	4.74096	0.0934359	-34126.8	-34139	lnfi+whr_qn	lnfi+whr_qn
uc003naw.2	67	4721	3276	0.364279	0.005437	1	10	17076.1	17073.7	4.73068	0.0296292	-34135.3	-34139	lnfi	lnfi
uc003naw.2	67	4721	3276	0.364279	0.005437	1	1	17073.8	17073.7	0.180686	0.670785	-34130.7	-34139	whr_qn	whr_qn
uc003nax.2	83	4721	4183	0.464215	0.00559295	3	111	17734.9	17731.6	6.55059	0.0876886	-35435.9	-35454.7	tg_qn+lnfi+whr_qn	lnfi+tg_qn+whr_qn
uc003nax.2	83	4721	4183	0.464215	0.00559295	2	110	17734.8	17731.6	6.52302	0.0383306	-35444.3	-35454.7	tg_qn+lnfi	lnfi+tg_qn
uc003nax.2	83	4721	4183	0.464215	0.00559295	2	101	17733.7	17731.6	4.25893	0.118901	-35442	-35454.7	tg_qn+whr_qn	tg_qn+whr_qn
uc003nax.2	83	4721	4183	0.464215	0.00559295	1	100	17733.6	17731.6	4.13725	0.0419492	-35450.4	-35454.7	tg_qn	tg_qn
uc003nax.2	83	4721	4183	0.464215	0.00559295	2	11	17734	17731.6	4.84015	0.0889151	-35442.6	-35454.7	lnfi+whr_qn	lnfi+whr_qn
uc003nax.2	83	4721	4183	0.464215	0.00559295	1	10	17733.9	17731.6	4.74694	0.0293504	-35451	-35454.7	lnfi	lnfi
uc003nax.2	83	4721	4183	0.464215	0.00559295	1	1	17731.8	17731.6	0.483368	0.486901	-35446.7	-35454.7	whr_qn	whr_qn
uc011dit.1	83	4721	4183	0.464215	0.00559295	3	111	17734.9	17731.6	6.55059	0.0876886	-35435.9	-35454.7	tg_qn+lnfi+whr_qn	lnfi+tg_qn+whr_qn
uc011dit.1	83	4721	4183	0.464215	0.00559295	2	110	17734.8	17731.6	6.52302	0.0383306	-35444.3	-35454.7	tg_qn+lnfi	lnfi+tg_qn
uc011dit.1	83	4721	4183	0.464215	0.00559295	2	101	17733.7	17731.6	4.25893	0.118901	-35442	-35454.7	tg_qn+whr_qn	tg_qn+whr_qn
uc011dit.1	83	4721	4183	0.464215	0.00559295	1	100	17733.6	17731.6	4.13725	0.0419492	-35450.4	-35454.7	tg_qn	tg_qn
uc011dit.1	83	4721	4183	0.464215	0.00559295	2	11	17734	17731.6	4.84015	0.0889151	-35442.6	-35454.7	lnfi+whr_qn	lnfi+whr_qn
uc011dit.1	83	4721	4183	0.464215	0.00559295	1	10	17733.9	17731.6	4.74694	0.0293504	-35451	-35454.7	lnfi	lnfi
uc011dit.1	83	4721	4183	0.464215	0.00559295	1	1	17731.8	17731.6	0.483368	0.486901	-35446.7	-35454.7	whr_qn	whr_qn
uc003nay.2	83	4721	4183	0.464215	0.00559295	3	111	17734.9	17731.6	6.55059	0.0876886	-35435.9	-35454.7	tg_qn+lnfi+whr_qn	lnfi+tg_qn+whr_qn
uc003nay.2	83	4721	4183	0.464215	0.00559295	2	110	17734.8	17731.6	6.52302	0.0383306	-35444.3	-35454.7	tg_qn+lnfi	lnfi+tg_qn
uc003nay.2	83	4721	4183	0.464215	0.00559295	2	101	17733.7	17731.6	4.25893	0.118901	-35442	-35454.7	tg_qn+whr_qn	tg_qn+whr_qn
uc003nay.2	83	4721	4183	0.464215	0.00559295	1	100	17733.6	17731.6	4.13725	0.0419492	-35450.4	-35454.7	tg_qn	tg_qn
uc003nay.2	83	4721	4183	0.464215	0.00559295	2	11	17734	17731.6	4.84015	0.0889151	-35442.6	-35454.7	lnfi+whr_qn	lnfi+whr_qn
uc003nay.2	83	4721	4183	0.464215	0.00559295	1	10	17733.9	17731.6	4.74694	0.0293504	-35451	-35454.7	lnfi	lnfi
uc003nay.2	83	4721	4183	0.464215	0.00559295	1	1	17731.8	17731.6	0.483368	0.486901	-35446.7	-35454.7	whr_qn	whr_qn
uc003naz.2	9	4721	455	0.0513108	0.0057012	3	111	13637.7	13637.4	0.700823	0.87301	-27241.7	-27266.3	tg_qn+lnfi+whr_qn	lnfi+tg_qn+whr_qn
uc003naz.2	9	4721	455	0.0513108	0.0057012	2	110	13637.7	13637.4	0.680423	0.71162	-27250.1	-27266.3	tg_qn+lnfi	lnfi+tg_qn
uc003naz.2	9	4721	455	0.0513108	0.0057012	2	101	13637.6	13637.4	0.489735	0.782808	-27249.9	-27266.3	tg_qn+whr_qn	tg_qn+whr_qn
uc003naz.2	9	4721	455	0.0513108	0.0057012	1	100	13637.6	13637.4	0.456662	0.499188	-27258.3	-27266.3	tg_qn	tg_qn
uc003naz.2	9	4721	455	0.0513108	0.0057012	2	11	13637.6	13637.4	0.495154	0.78069	-27249.9	-27266.3	lnfi+whr_qn	lnfi+whr_qn
uc003naz.2	9	4721	455	0.0513108	0.0057012	1	10	13637.6	13637.4	0.462486	0.496465	-27258.3	-27266.3	lnfi	lnfi
uc003naz.2	9	4721	455	0.0513108	0.0057012	1	1	13637.4	13637.4	0.079831	0.777527	-27258	-27266.3	whr_qn	whr_qn
uc003nba.2	123	4721	6844	0.750707	0.00610331	3	111	16619.8	16618.1	3.40587	0.333178	-33205.8	-33227.8	tg_qn+lnfi+whr_qn	lnfi+tg_qn+whr_qn
uc003nba.2	123	4721	6844	0.750707	0.00610331	2	110	16618.9	16618.1	1.6059	0.448006	-33212.5	-33227.8	tg_qn+lnfi	lnfi+tg_qn
uc003nba.2	123	4721	6844	0.750707	0.00610331	2	101	16619.6	16618.1	3.03819	0.21891	-33213.9	-33227.8	tg_qn+whr_qn	tg_qn+whr_qn
uc003nba.2	123	4721	6844	0.750707	0.00610331	1	100	16618.6	16618.1	0.983421	0.321356	-33220.3	-33227.8	tg_qn	tg_qn
uc003nba.2	123	4721	6844	0.750707	0.00610331	2	11	16619.7	16618.1	3.17599	0.204335	-33214	-33227.8	lnfi+whr_qn	lnfi+whr_qn
uc003nba.2	123	4721	6844	0.750707	0.00610331	1	10	16618.7	16618.1	1.19535	0.274253	-33220.5	-33227.8	lnfi	lnfi
uc003nba.2	123	4721	6844	0.750707	0.00610331	1	1	16619.4	16618.1	2.51281	0.112924	-33221.8	-33227.8	whr_qn	whr_qn
uc003nbb.2	145	4721	8110	0.890165	0.00613907	3	111	17043.2	17041.5	3.57749	0.31085	-34052.7	-34074.5	tg_qn+lnfi+whr_qn	lnfi+tg_qn+whr_qn
uc003nbb.2	145	4721	8110	0.890165	0.00613907	2	110	17042.3	17041.5	1.65282	0.437618	-34059.2	-34074.5	tg_qn+lnfi	lnfi+tg_qn
uc003nbb.2	145	4721	8110	0.890165	0.00613907	2	101	17043.1	17041.5	3.2737	0.194592	-34060.8	-34074.5	tg_qn+whr_qn	tg_qn+whr_qn
uc003nbb.2	145	4721	8110	0.890165	0.00613907	1	100	17042	17041.5	1.10692	0.292752	-34067.1	-34074.5	tg_qn	tg_qn
uc003nbb.2	145	4721	8110	0.890165	0.00613907	2	11	17043.1	17041.5	3.27777	0.194197	-34060.8	-34074.5	lnfi+whr_qn	lnfi+whr_qn
uc003nbb.2	145	4721	8110	0.890165	0.00613907	1	10	17042	17041.5	1.14142	0.285352	-34067.1	-34074.5	lnfi	lnfi
uc003nbb.2	145	4721	8110	0.890165	0.00613907	1	1	17042.8	17041.5	2.66933	0.102299	-34068.7	-34074.5	whr_qn	whr_qn
uc003nbc.1	17	4721	1453	0.159767	0.00939808	3	111	12116.5	12113.8	5.26299	0.153522	-24199.1	-24219.2	tg_qn+lnfi+whr_qn	lnfi+tg_qn+whr_qn
uc003nbc.1	17	4721	1453	0.159767	0.00939808	2	110	12115.5	12113.8	3.22382	0.199506	-24205.5	-24219.2	tg_qn+lnfi	lnfi+tg_qn
uc003nbc.1	17	4721	1453	0.159767	0.00939808	2	101	12115.7	12113.8	3.67935	0.158869	-24206	-24219.2	tg_qn+whr_qn	tg_qn+whr_qn
uc003nbc.1	17	4721	1453	0.159767	0.00939808	1	100	12114.4	12113.8	1.09267	0.295881	-24211.9	-24219.2	tg_qn	tg_qn
uc003nbc.1	17	4721	1453	0.159767	0.00939808	2	11	12116.4	12113.8	5.18505	0.0748309	-24207.5	-24219.2	lnfi+whr_qn	lnfi+whr_qn
uc003nbc.1	17	4721	1453	0.159767	0.00939808	1	10	12115.4	12113.8	3.02432	0.0820245	-24213.8	-24219.2	lnfi	lnfi
uc003nbc.1	17	4721	1453	0.159767	0.00939808	1	1	12115.4	12113.8	3.12267	0.0772101	-24213.9	-24219.2	whr_qn	whr_qn
uc003nbd.2	38	4721	3208	0.358481	0.00943371	3	111	13642.6	13641.3	2.44802	0.484759	-27251.3	-27274.2	tg_qn+lnfi+whr_qn	lnfi+tg_qn+whr_qn
uc003nbd.2	38	4721	3208	0.358481	0.00943371	2	110	13642.2	13641.3	1.82929	0.400659	-27259.1	-27274.2	tg_qn+lnfi	lnfi+tg_qn
uc003nbd.2	38	4721	3208	0.358481	0.00943371	2	101	13642.3	13641.3	2.02219	0.36382	-27259.3	-27274.2	tg_qn+whr_qn	tg_qn+whr_qn
uc003nbd.2	38	4721	3208	0.358481	0.00943371	1	100	13642	13641.3	1.24963	0.263624	-27267	-27274.2	tg_qn	tg_qn
uc003nbd.2	38	4721	3208	0.358481	0.00943371	2	11	13642.3	13641.3	1.99733	0.368371	-27259.3	-27274.2	lnfi+whr_qn	lnfi+whr_qn
uc003nbd.2	38	4721	3208	0.358481	0.00943371	1	10	13642	13641.3	1.23866	0.265729	-27267	-27274.2	lnfi	lnfi
uc003nbd.2	38	4721	3208	0.358481	0.00943371	1	1	13641.9	13641.3	1.1257	0.288695	-27266.9	-27274.2	whr_qn	whr_qn
uc010jpf.2	38	4721	3208	0.358481	0.00943371	3	111	13642.6	13641.3	2.44802	0.484759	-27251.3	-27274.2	tg_qn+lnfi+whr_qn	lnfi+tg_qn+whr_qn
uc010jpf.2	38	4721	3208	0.358481	0.00943371	2	110	13642.2	13641.3	1.82929	0.400659	-27259.1	-27274.2	tg_qn+lnfi	lnfi+tg_qn
uc010jpf.2	38	4721	3208	0.358481	0.00943371	2	101	13642.3	13641.3	2.02219	0.36382	-27259.3	-27274.2	tg_qn+whr_qn	tg_qn+whr_qn
uc010jpf.2	38	4721	3208	0.358481	0.00943371	1	100	13642	13641.3	1.24963	0.263624	-27267	-27274.2	tg_qn	tg_qn
uc010jpf.2	38	4721	3208	0.358481	0.00943371	2	11	13642.3	13641.3	1.99733	0.368371	-27259.3	-27274.2	lnfi+whr_qn	lnfi+whr_qn
uc010jpf.2	38	4721	3208	0.358481	0.00943371	1	10	13642	13641.3	1.23866	0.265729	-27267	-27274.2	lnfi	lnfi
uc010jpf.2	38	4721	3208	0.358481	0.00943371	1	1	13641.9	13641.3	1.1257	0.288695	-27266.9	-27274.2	whr_qn	whr_qn
uc003nbe.2	135	4721	4220	0.464012	0.00343713	3	111	19530.4	19530.1	0.585588	0.899724	-39027	-39051.8	tg_qn+lnfi+whr_qn	lnfi+tg_qn+whr_qn
uc003nbe.2	135	4721	4220	0.464012	0.00343713	2	110	19530.4	19530.1	0.574719	0.750242	-39035.4	-39051.8	tg_qn+lnfi	lnfi+tg_qn
uc003nbe.2	135	4721	4220	0.464012	0.00343713	2	101	19530.3	19530.1	0.414333	0.812884	-39035.3	-39051.8	tg_qn+whr_qn	tg_qn+whr_qn
uc003nbe.2	135	4721	4220	0.464012	0.00343713	1	100	19530.3	19530.1	0.399243	0.527481	-39043.7	-39051.8	tg_qn	tg_qn
uc003nbe.2	135	4721	4220	0.464012	0.00343713	2	11	19530.1	19530.1	0.0503461	0.975141	-39034.9	-39051.8	lnfi+whr_qn	lnfi+whr_qn
uc003nbe.2	135	4721	4220	0.464012	0.00343713	1	10	19530.1	19530.1	0.0335314	0.854707	-39043.3	-39051.8	lnfi	lnfi
uc003nbe.2	135	4721	4220	0.464012	0.00343713	1	1	19530.1	19530.1	0.0133596	0.907982	-39043.3	-39051.8	whr_qn	whr_qn
uc003nbf.2	135	4721	4220	0.464012	0.00343713	3	111	19530.4	19530.1	0.585588	0.899724	-39027	-39051.8	tg_qn+lnfi+whr_qn	lnfi+tg_qn+whr_qn
uc003nbf.2	135	4721	4220	0.464012	0.00343713	2	110	19530.4	19530.1	0.574719	0.750242	-39035.4	-39051.8	tg_qn+lnfi	lnfi+tg_qn
uc003nbf.2	135	4721	4220	0.464012	0.00343713	2	101	19530.3	19530.1	0.414333	0.812884	-39035.3	-39051.8	tg_qn+whr_qn	tg_qn+whr_qn
uc003nbf.2	135	4721	4220	0.464012	0.00343713	1	100	19530.3	19530.1	0.399243	0.527481	-39043.7	-39051.8	tg_qn	tg_qn
uc003nbf.2	135	4721	4220	0.464012	0.00343713	2	11	19530.1	19530.1	0.0503461	0.975141	-39034.9	-39051.8	lnfi+whr_qn	lnfi+whr_qn
uc003nbf.2	135	4721	4220	0.464012	0.00343713	1	10	19530.1	19530.1	0.0335314	0.854707	-39043.3	-39051.8	lnfi	lnfi
uc003nbf.2	135	4721	4220	0.464012	0.00343713	1	1	19530.1	19530.1	0.0133596	0.907982	-39043.3	-39051.8	whr_qn	whr_qn
uc003nbg.2	135	4721	4220	0.464012	0.00343713	3	111	19530.4	19530.1	0.585588	0.899724	-39027	-39051.8	tg_qn+lnfi+whr_qn	lnfi+tg_qn+whr_qn
uc003nbg.2	135	4721	4220	0.464012	0.00343713	2	110	19530.4	19530.1	0.574719	0.750242	-39035.4	-39051.8	tg_qn+lnfi	lnfi+tg_qn
uc003nbg.2	135	4721	4220	0.464012	0.00343713	2	101	19530.3	19530.1	0.414333	0.812884	-39035.3	-39051.8	tg_qn+whr_qn	tg_qn+whr_qn
uc003nbg.2	135	4721	4220	0.464012	0.00343713	1	100	19530.3	19530.1	0.399243	0.527481	-39043.7	-39051.8	tg_qn	tg_qn
uc003nbg.2	135	4721	4220	0.464012	0.00343713	2	11	19530.1	19530.1	0.0503461	0.975141	-39034.9	-39051.8	lnfi+whr_qn	lnfi+whr_qn
uc003nbg.2	135	4721	4220	0.464012	0.00343713	1	10	19530.1	19530.1	0.0335314	0.854707	-39043.3	-39051.8	lnfi	lnfi
uc003nbg.2	135	4721	4220	0.464012	0.00343713	1	1	19530.1	19530.1	0.0133596	0.907982	-39043.3	-39051.8	whr_qn	whr_qn
uc003nbh.2	34	4721	2921	0.319043	0.00938361	3	111	14201.8	14200	3.70788	0.294784	-28369.8	-28391.5	tg_qn+lnfi+whr_qn	lnfi+tg_qn+whr_qn
uc003nbh.2	34	4721	2921	0.319043	0.00938361	2	110	14201.5	14200	3.10047	0.212198	-28377.6	-28391.5	tg_qn+lnfi	lnfi+tg_qn
uc003nbh.2	34	4721	2921	0.319043	0.00938361	2	101	14201.5	14200	3.10932	0.211261	-28377.7	-28391.5	tg_qn+whr_qn	tg_qn+whr_qn
uc003nbh.2	34	4721	2921	0.319043	0.00938361	1	100	14201.1	14200	2.31995	0.127724	-28385.3	-28391.5	tg_qn	tg_qn
uc003nbh.2	34	4721	2921	0.319043	0.00938361	2	11	14200.2	14200	0.402352	0.817768	-28374.9	-28391.5	lnfi+whr_qn	lnfi+whr_qn
uc003nbh.2	34	4721	2921	0.319043	0.00938361	1	10	14200	14200	0.078504	0.779335	-28383.1	-28391.5	lnfi	lnfi
uc003nbh.2	34	4721	2921	0.319043	0.00938361	1	1	14200.1	14200	0.369252	0.543412	-28383.4	-28391.5	whr_qn	whr_qn
uc003nbi.2	34	4721	2921	0.319043	0.00938361	3	111	14201.8	14200	3.70788	0.294784	-28369.8	-28391.5	tg_qn+lnfi+whr_qn	lnfi+tg_qn+whr_qn
uc003nbi.2	34	4721	2921	0.319043	0.00938361	2	110	14201.5	14200	3.10047	0.212198	-28377.6	-28391.5	tg_qn+lnfi	lnfi+tg_qn
uc003nbi.2	34	4721	2921	0.319043	0.00938361	2	101	14201.5	14200	3.10932	0.211261	-28377.7	-28391.5	tg_qn+whr_qn	tg_qn+whr_qn
uc003nbi.2	34	4721	2921	0.319043	0.00938361	1	100	14201.1	14200	2.31995	0.127724	-28385.3	-28391.5	tg_qn	tg_qn
[truncated: 104,345 more rows]
