# Supplementary material for: MARV: a tool for genome-wide multi-phenotype analysis of rare variants
Source: BMC Bioinformatics. 2017 Feb 16;18:110. doi: 10.1186/s12859-017-1530-2 (PMC5311849; doi:10.1186/s12859-017-1530-2)
Supplement: Additional file 3: — marv_chr11-15.result. Original results files outputted from MARV from the case study using NFBC1966 data. (RESULT 11495 kb) [file 12859_2017_1530_MOESM3_ESM.result]

Gene	RareCount	N	RareVariantSum	TotalMAF	AverageMAF	PhenotypeCount	Mask	LogLikelihood	nullLogLikelihood	LikelihoodRatio	P.value	BIC	BICnull	Model	sortedModel
uc009ybr.2	3	4721	65	0.00759886	0.00253295	3	111	12754	12753.5	0.977705	0.806647	-25474.1	-25498.5	tg_qn+lnfi+whr_qn	lnfi+tg_qn+whr_qn
uc009ybr.2	3	4721	65	0.00759886	0.00253295	2	110	12753.9	12753.5	0.764492	0.682327	-25482.4	-25498.5	tg_qn+lnfi	lnfi+tg_qn
uc009ybr.2	3	4721	65	0.00759886	0.00253295	2	101	12753.8	12753.5	0.630303	0.729678	-25482.2	-25498.5	tg_qn+whr_qn	tg_qn+whr_qn
uc009ybr.2	3	4721	65	0.00759886	0.00253295	1	100	12753.7	12753.5	0.349358	0.554477	-25490.4	-25498.5	tg_qn	tg_qn
uc009ybr.2	3	4721	65	0.00759886	0.00253295	2	11	12753.9	12753.5	0.87677	0.645077	-25482.5	-25498.5	lnfi+whr_qn	lnfi+whr_qn
uc009ybr.2	3	4721	65	0.00759886	0.00253295	1	10	12753.8	12753.5	0.6331	0.42622	-25490.7	-25498.5	lnfi	lnfi
uc009ybr.2	3	4721	65	0.00759886	0.00253295	1	1	12753.7	12753.5	0.380728	0.537214	-25490.4	-25498.5	whr_qn	whr_qn
uc001lnw.2	3	4721	65	0.00759886	0.00253295	3	111	12754	12753.5	0.977705	0.806647	-25474.1	-25498.5	tg_qn+lnfi+whr_qn	lnfi+tg_qn+whr_qn
uc001lnw.2	3	4721	65	0.00759886	0.00253295	2	110	12753.9	12753.5	0.764492	0.682327	-25482.4	-25498.5	tg_qn+lnfi	lnfi+tg_qn
uc001lnw.2	3	4721	65	0.00759886	0.00253295	2	101	12753.8	12753.5	0.630303	0.729678	-25482.2	-25498.5	tg_qn+whr_qn	tg_qn+whr_qn
uc001lnw.2	3	4721	65	0.00759886	0.00253295	1	100	12753.7	12753.5	0.349358	0.554477	-25490.4	-25498.5	tg_qn	tg_qn
uc001lnw.2	3	4721	65	0.00759886	0.00253295	2	11	12753.9	12753.5	0.87677	0.645077	-25482.5	-25498.5	lnfi+whr_qn	lnfi+whr_qn
uc001lnw.2	3	4721	65	0.00759886	0.00253295	1	10	12753.8	12753.5	0.6331	0.42622	-25490.7	-25498.5	lnfi	lnfi
uc001lnw.2	3	4721	65	0.00759886	0.00253295	1	1	12753.7	12753.5	0.380728	0.537214	-25490.4	-25498.5	whr_qn	whr_qn
uc001lnx.3	2	4721	11	0.00122752	0.000613761	3	111	15230.2	15226.4	7.51671	0.0571307	-30426.5	-30444.3	tg_qn+lnfi+whr_qn	lnfi+tg_qn+whr_qn
uc001lnx.3	2	4721	11	0.00122752	0.000613761	2	110	15227.7	15226.4	2.55563	0.278646	-30430	-30444.3	tg_qn+lnfi	lnfi+tg_qn
uc001lnx.3	2	4721	11	0.00122752	0.000613761	2	101	15228.4	15226.4	3.98211	0.136551	-30431.4	-30444.3	tg_qn+whr_qn	tg_qn+whr_qn
uc001lnx.3	2	4721	11	0.00122752	0.000613761	1	100	15226.4	15226.4	0.000441698	0.983232	-30435.9	-30444.3	tg_qn	tg_qn
uc001lnx.3	2	4721	11	0.00122752	0.000613761	2	11	15230.1	15226.4	7.43325	0.0243159	-30434.9	-30444.3	lnfi+whr_qn	lnfi+whr_qn
uc001lnx.3	2	4721	11	0.00122752	0.000613761	1	10	15227.5	15226.4	2.24181	0.134324	-30438.1	-30444.3	lnfi	lnfi
uc001lnx.3	2	4721	11	0.00122752	0.000613761	1	1	15228.3	15226.4	3.83805	0.0501016	-30439.7	-30444.3	whr_qn	whr_qn
uc010qvj.1	6	4721	104	0.0120722	0.00201203	3	111	14926.5	14925.9	1.23691	0.744165	-29819.2	-29843.3	tg_qn+lnfi+whr_qn	lnfi+tg_qn+whr_qn
uc010qvj.1	6	4721	104	0.0120722	0.00201203	2	110	14926.3	14925.9	0.841638	0.656509	-29827.2	-29843.3	tg_qn+lnfi	lnfi+tg_qn
uc010qvj.1	6	4721	104	0.0120722	0.00201203	2	101	14926.5	14925.9	1.19105	0.551272	-29827.6	-29843.3	tg_qn+whr_qn	tg_qn+whr_qn
uc010qvj.1	6	4721	104	0.0120722	0.00201203	1	100	14926.3	14925.9	0.806963	0.36902	-29835.6	-29843.3	tg_qn	tg_qn
uc010qvj.1	6	4721	104	0.0120722	0.00201203	2	11	14926.2	14925.9	0.637617	0.727015	-29827	-29843.3	lnfi+whr_qn	lnfi+whr_qn
uc010qvj.1	6	4721	104	0.0120722	0.00201203	1	10	14925.9	14925.9	0.118827	0.73031	-29835	-29843.3	lnfi	lnfi
uc010qvj.1	6	4721	104	0.0120722	0.00201203	1	1	14926.2	14925.9	0.579419	0.44654	-29835.4	-29843.3	whr_qn	whr_qn
uc001lnz.2	13	4721	197	0.0218297	0.00167921	3	111	17212.1	17211.1	2.13366	0.545133	-34390.4	-34413.7	tg_qn+lnfi+whr_qn	lnfi+tg_qn+whr_qn
uc001lnz.2	13	4721	197	0.0218297	0.00167921	2	110	17212	17211.1	1.88275	0.390092	-34398.7	-34413.7	tg_qn+lnfi	lnfi+tg_qn
uc001lnz.2	13	4721	197	0.0218297	0.00167921	2	101	17212.1	17211.1	2.01541	0.365055	-34398.8	-34413.7	tg_qn+whr_qn	tg_qn+whr_qn
uc001lnz.2	13	4721	197	0.0218297	0.00167921	1	100	17212	17211.1	1.79924	0.179804	-34407	-34413.7	tg_qn	tg_qn
uc001lnz.2	13	4721	197	0.0218297	0.00167921	2	11	17211.4	17211.1	0.678744	0.712217	-34397.4	-34413.7	lnfi+whr_qn	lnfi+whr_qn
uc001lnz.2	13	4721	197	0.0218297	0.00167921	1	10	17211.3	17211.1	0.543588	0.460949	-34405.8	-34413.7	lnfi	lnfi
uc001lnz.2	13	4721	197	0.0218297	0.00167921	1	1	17211.1	17211.1	0.0592999	0.807606	-34405.3	-34413.7	whr_qn	whr_qn
uc001loa.1	2	4721	32	0.00350705	0.00175352	3	111	12501.9	12500.2	3.50489	0.320129	-24970	-24991.9	tg_qn+lnfi+whr_qn	lnfi+tg_qn+whr_qn
uc001loa.1	2	4721	32	0.00350705	0.00175352	2	110	12501	12500.2	1.718	0.423586	-24976.7	-24991.9	tg_qn+lnfi	lnfi+tg_qn
uc001loa.1	2	4721	32	0.00350705	0.00175352	2	101	12501.9	12500.2	3.45054	0.178125	-24978.4	-24991.9	tg_qn+whr_qn	tg_qn+whr_qn
uc001loa.1	2	4721	32	0.00350705	0.00175352	1	100	12501	12500.2	1.63138	0.201513	-24985.1	-24991.9	tg_qn	tg_qn
uc001loa.1	2	4721	32	0.00350705	0.00175352	2	11	12500.9	12500.2	1.54336	0.462236	-24976.5	-24991.9	lnfi+whr_qn	lnfi+whr_qn
uc001loa.1	2	4721	32	0.00350705	0.00175352	1	10	12500.2	12500.2	0.145165	0.703199	-24983.6	-24991.9	lnfi	lnfi
uc001loa.1	2	4721	32	0.00350705	0.00175352	1	1	12500.8	12500.2	1.23099	0.267214	-24984.7	-24991.9	whr_qn	whr_qn
uc001lob.2	8	4721	227	0.0252567	0.00315708	3	111	14692.6	14691.8	1.52758	0.675919	-29351.3	-29375.2	tg_qn+lnfi+whr_qn	lnfi+tg_qn+whr_qn
uc001lob.2	8	4721	227	0.0252567	0.00315708	2	110	14692.6	14691.8	1.49969	0.472439	-29359.8	-29375.2	tg_qn+lnfi	lnfi+tg_qn
uc001lob.2	8	4721	227	0.0252567	0.00315708	2	101	14692.2	14691.8	0.840236	0.656969	-29359.1	-29375.2	tg_qn+whr_qn	tg_qn+whr_qn
uc001lob.2	8	4721	227	0.0252567	0.00315708	1	100	14692.2	14691.8	0.767876	0.380875	-29367.5	-29375.2	tg_qn	tg_qn
uc001lob.2	8	4721	227	0.0252567	0.00315708	2	11	14692.5	14691.8	1.28761	0.525291	-29359.6	-29375.2	lnfi+whr_qn	lnfi+whr_qn
uc001lob.2	8	4721	227	0.0252567	0.00315708	1	10	14692.4	14691.8	1.23953	0.265561	-29368	-29375.2	lnfi	lnfi
uc001lob.2	8	4721	227	0.0252567	0.00315708	1	1	14691.9	14691.8	0.171204	0.679044	-29366.9	-29375.2	whr_qn	whr_qn
uc010qvk.1	8	4721	227	0.0252567	0.00315708	3	111	14692.6	14691.8	1.52758	0.675919	-29351.3	-29375.2	tg_qn+lnfi+whr_qn	lnfi+tg_qn+whr_qn
uc010qvk.1	8	4721	227	0.0252567	0.00315708	2	110	14692.6	14691.8	1.49969	0.472439	-29359.8	-29375.2	tg_qn+lnfi	lnfi+tg_qn
uc010qvk.1	8	4721	227	0.0252567	0.00315708	2	101	14692.2	14691.8	0.840236	0.656969	-29359.1	-29375.2	tg_qn+whr_qn	tg_qn+whr_qn
uc010qvk.1	8	4721	227	0.0252567	0.00315708	1	100	14692.2	14691.8	0.767876	0.380875	-29367.5	-29375.2	tg_qn	tg_qn
uc010qvk.1	8	4721	227	0.0252567	0.00315708	2	11	14692.5	14691.8	1.28761	0.525291	-29359.6	-29375.2	lnfi+whr_qn	lnfi+whr_qn
uc010qvk.1	8	4721	227	0.0252567	0.00315708	1	10	14692.4	14691.8	1.23953	0.265561	-29368	-29375.2	lnfi	lnfi
uc010qvk.1	8	4721	227	0.0252567	0.00315708	1	1	14691.9	14691.8	0.171204	0.679044	-29366.9	-29375.2	whr_qn	whr_qn
uc001loc.2	8	4721	227	0.0252567	0.00315708	3	111	14692.6	14691.8	1.52758	0.675919	-29351.3	-29375.2	tg_qn+lnfi+whr_qn	lnfi+tg_qn+whr_qn
uc001loc.2	8	4721	227	0.0252567	0.00315708	2	110	14692.6	14691.8	1.49969	0.472439	-29359.8	-29375.2	tg_qn+lnfi	lnfi+tg_qn
uc001loc.2	8	4721	227	0.0252567	0.00315708	2	101	14692.2	14691.8	0.840236	0.656969	-29359.1	-29375.2	tg_qn+whr_qn	tg_qn+whr_qn
uc001loc.2	8	4721	227	0.0252567	0.00315708	1	100	14692.2	14691.8	0.767876	0.380875	-29367.5	-29375.2	tg_qn	tg_qn
uc001loc.2	8	4721	227	0.0252567	0.00315708	2	11	14692.5	14691.8	1.28761	0.525291	-29359.6	-29375.2	lnfi+whr_qn	lnfi+whr_qn
uc001loc.2	8	4721	227	0.0252567	0.00315708	1	10	14692.4	14691.8	1.23953	0.265561	-29368	-29375.2	lnfi	lnfi
uc001loc.2	8	4721	227	0.0252567	0.00315708	1	1	14691.9	14691.8	0.171204	0.679044	-29366.9	-29375.2	whr_qn	whr_qn
uc001loe.2	13	4721	1163	0.125853	0.00968102	3	111	9453.74	9450.82	5.85329	0.11897	-18873.6	-18893.2	tg_qn+lnfi+whr_qn	lnfi+tg_qn+whr_qn
uc001loe.2	13	4721	1163	0.125853	0.00968102	2	110	9453.72	9450.82	5.80993	0.0547507	-18882.1	-18893.2	tg_qn+lnfi	lnfi+tg_qn
uc001loe.2	13	4721	1163	0.125853	0.00968102	2	101	9451.75	9450.82	1.86671	0.393232	-18878.1	-18893.2	tg_qn+whr_qn	tg_qn+whr_qn
uc001loe.2	13	4721	1163	0.125853	0.00968102	1	100	9451.66	9450.82	1.68085	0.194812	-18886.4	-18893.2	tg_qn	tg_qn
uc001loe.2	13	4721	1163	0.125853	0.00968102	2	11	9453.63	9450.82	5.63836	0.0596549	-18881.9	-18893.2	lnfi+whr_qn	lnfi+whr_qn
uc001loe.2	13	4721	1163	0.125853	0.00968102	1	10	9453.6	9450.82	5.57761	0.0181916	-18890.3	-18893.2	lnfi	lnfi
uc001loe.2	13	4721	1163	0.125853	0.00968102	1	1	9451.02	9450.82	0.41276	0.520572	-18885.1	-18893.2	whr_qn	whr_qn
uc001lod.2	13	4721	1163	0.125853	0.00968102	3	111	9453.74	9450.82	5.85329	0.11897	-18873.6	-18893.2	tg_qn+lnfi+whr_qn	lnfi+tg_qn+whr_qn
uc001lod.2	13	4721	1163	0.125853	0.00968102	2	110	9453.72	9450.82	5.80993	0.0547507	-18882.1	-18893.2	tg_qn+lnfi	lnfi+tg_qn
uc001lod.2	13	4721	1163	0.125853	0.00968102	2	101	9451.75	9450.82	1.86671	0.393232	-18878.1	-18893.2	tg_qn+whr_qn	tg_qn+whr_qn
uc001lod.2	13	4721	1163	0.125853	0.00968102	1	100	9451.66	9450.82	1.68085	0.194812	-18886.4	-18893.2	tg_qn	tg_qn
uc001lod.2	13	4721	1163	0.125853	0.00968102	2	11	9453.63	9450.82	5.63836	0.0596549	-18881.9	-18893.2	lnfi+whr_qn	lnfi+whr_qn
uc001lod.2	13	4721	1163	0.125853	0.00968102	1	10	9453.6	9450.82	5.57761	0.0181916	-18890.3	-18893.2	lnfi	lnfi
uc001lod.2	13	4721	1163	0.125853	0.00968102	1	1	9451.02	9450.82	0.41276	0.520572	-18885.1	-18893.2	whr_qn	whr_qn
uc001lof.2	25	4721	1413	0.154725	0.00618898	3	111	12391.2	12388.6	5.26507	0.153385	-24748.6	-24768.7	tg_qn+lnfi+whr_qn	lnfi+tg_qn+whr_qn
uc001lof.2	25	4721	1413	0.154725	0.00618898	2	110	12391.2	12388.6	5.19994	0.0742757	-24757	-24768.7	tg_qn+lnfi	lnfi+tg_qn
uc001lof.2	25	4721	1413	0.154725	0.00618898	2	101	12388.9	12388.6	0.586725	0.745752	-24752.4	-24768.7	tg_qn+whr_qn	tg_qn+whr_qn
uc001lof.2	25	4721	1413	0.154725	0.00618898	1	100	12388.9	12388.6	0.550049	0.458297	-24760.8	-24768.7	tg_qn	tg_qn
uc001lof.2	25	4721	1413	0.154725	0.00618898	2	11	12391.2	12388.6	5.22603	0.0733131	-24757	-24768.7	lnfi+whr_qn	lnfi+whr_qn
uc001lof.2	25	4721	1413	0.154725	0.00618898	1	10	12391.2	12388.6	5.1554	0.0231743	-24765.4	-24768.7	lnfi	lnfi
uc001lof.2	25	4721	1413	0.154725	0.00618898	1	1	12388.6	12388.6	0.0768517	0.78161	-24760.3	-24768.7	whr_qn	whr_qn
uc001log.2	25	4721	1413	0.154725	0.00618898	3	111	12391.2	12388.6	5.26507	0.153385	-24748.6	-24768.7	tg_qn+lnfi+whr_qn	lnfi+tg_qn+whr_qn
uc001log.2	25	4721	1413	0.154725	0.00618898	2	110	12391.2	12388.6	5.19994	0.0742757	-24757	-24768.7	tg_qn+lnfi	lnfi+tg_qn
uc001log.2	25	4721	1413	0.154725	0.00618898	2	101	12388.9	12388.6	0.586725	0.745752	-24752.4	-24768.7	tg_qn+whr_qn	tg_qn+whr_qn
uc001log.2	25	4721	1413	0.154725	0.00618898	1	100	12388.9	12388.6	0.550049	0.458297	-24760.8	-24768.7	tg_qn	tg_qn
uc001log.2	25	4721	1413	0.154725	0.00618898	2	11	12391.2	12388.6	5.22603	0.0733131	-24757	-24768.7	lnfi+whr_qn	lnfi+whr_qn
uc001log.2	25	4721	1413	0.154725	0.00618898	1	10	12391.2	12388.6	5.1554	0.0231743	-24765.4	-24768.7	lnfi	lnfi
uc001log.2	25	4721	1413	0.154725	0.00618898	1	1	12388.6	12388.6	0.0768517	0.78161	-24760.3	-24768.7	whr_qn	whr_qn
uc001loh.2	24	4721	1408	0.154161	0.00642339	3	111	12206.6	12204.1	5.00789	0.17122	-24379.4	-24399.8	tg_qn+lnfi+whr_qn	lnfi+tg_qn+whr_qn
uc001loh.2	24	4721	1408	0.154161	0.00642339	2	110	12206.6	12204.1	4.91812	0.0855151	-24387.8	-24399.8	tg_qn+lnfi	lnfi+tg_qn
uc001loh.2	24	4721	1408	0.154161	0.00642339	2	101	12204.4	12204.1	0.632117	0.729017	-24383.5	-24399.8	tg_qn+whr_qn	tg_qn+whr_qn
uc001loh.2	24	4721	1408	0.154161	0.00642339	1	100	12204.4	12204.1	0.602731	0.437538	-24391.9	-24399.8	tg_qn	tg_qn
uc001loh.2	24	4721	1408	0.154161	0.00642339	2	11	12206.6	12204.1	4.97666	0.0830487	-24387.8	-24399.8	lnfi+whr_qn	lnfi+whr_qn
uc001loh.2	24	4721	1408	0.154161	0.00642339	1	10	12206.6	12204.1	4.88413	0.0271047	-24396.2	-24399.8	lnfi	lnfi
uc001loh.2	24	4721	1408	0.154161	0.00642339	1	1	12204.2	12204.1	0.0555847	0.813616	-24391.4	-24399.8	whr_qn	whr_qn
uc010qvl.1	1	4721	4	0.000427077	0.000427077	3	111	14338.6	14338.5	0.372328	0.945898	-28643.4	-28668.4	tg_qn+lnfi+whr_qn	lnfi+tg_qn+whr_qn
uc010qvl.1	1	4721	4	0.000427077	0.000427077	2	110	14338.6	14338.5	0.358918	0.835722	-28651.9	-28668.4	tg_qn+lnfi	lnfi+tg_qn
uc010qvl.1	1	4721	4	0.000427077	0.000427077	2	101	14338.5	14338.5	0.0515534	0.974553	-28651.6	-28668.4	tg_qn+whr_qn	tg_qn+whr_qn
uc010qvl.1	1	4721	4	0.000427077	0.000427077	1	100	14338.5	14338.5	0.050146	0.822809	-28660	-28668.4	tg_qn	tg_qn
uc010qvl.1	1	4721	4	0.000427077	0.000427077	2	11	14338.6	14338.5	0.216919	0.897215	-28651.7	-28668.4	lnfi+whr_qn	lnfi+whr_qn
uc010qvl.1	1	4721	4	0.000427077	0.000427077	1	10	14338.5	14338.5	0.189451	0.663374	-28660.2	-28668.4	lnfi	lnfi
uc010qvl.1	1	4721	4	0.000427077	0.000427077	1	1	14338.5	14338.5	0.00659563	0.935272	-28660	-28668.4	whr_qn	whr_qn
uc001loj.3	61	4721	3180	0.349571	0.00573067	3	111	13507.8	13504.9	5.7851	0.122547	-26981.8	-27001.4	tg_qn+lnfi+whr_qn	lnfi+tg_qn+whr_qn
uc001loj.3	61	4721	3180	0.349571	0.00573067	2	110	13507.8	13504.9	5.74857	0.0564564	-26990.3	-27001.4	tg_qn+lnfi	lnfi+tg_qn
uc001loj.3	61	4721	3180	0.349571	0.00573067	2	101	13505	13504.9	0.170281	0.918383	-26984.7	-27001.4	tg_qn+whr_qn	tg_qn+whr_qn
uc001loj.3	61	4721	3180	0.349571	0.00573067	1	100	13505	13504.9	0.094776	0.758191	-26993.1	-27001.4	tg_qn	tg_qn
uc001loj.3	61	4721	3180	0.349571	0.00573067	2	11	13507.6	13504.9	5.34325	0.0691397	-26989.8	-27001.4	lnfi+whr_qn	lnfi+whr_qn
uc001loj.3	61	4721	3180	0.349571	0.00573067	1	10	13507.6	13504.9	5.28668	0.0214891	-26998.3	-27001.4	lnfi	lnfi
uc001loj.3	61	4721	3180	0.349571	0.00573067	1	1	13505	13504.9	0.092073	0.761558	-26993.1	-27001.4	whr_qn	whr_qn
uc001lok.3	61	4721	3180	0.349571	0.00573067	3	111	13507.8	13504.9	5.7851	0.122547	-26981.8	-27001.4	tg_qn+lnfi+whr_qn	lnfi+tg_qn+whr_qn
uc001lok.3	61	4721	3180	0.349571	0.00573067	2	110	13507.8	13504.9	5.74857	0.0564564	-26990.3	-27001.4	tg_qn+lnfi	lnfi+tg_qn
uc001lok.3	61	4721	3180	0.349571	0.00573067	2	101	13505	13504.9	0.170281	0.918383	-26984.7	-27001.4	tg_qn+whr_qn	tg_qn+whr_qn
uc001lok.3	61	4721	3180	0.349571	0.00573067	1	100	13505	13504.9	0.094776	0.758191	-26993.1	-27001.4	tg_qn	tg_qn
uc001lok.3	61	4721	3180	0.349571	0.00573067	2	11	13507.6	13504.9	5.34325	0.0691397	-26989.8	-27001.4	lnfi+whr_qn	lnfi+whr_qn
uc001lok.3	61	4721	3180	0.349571	0.00573067	1	10	13507.6	13504.9	5.28668	0.0214891	-26998.3	-27001.4	lnfi	lnfi
uc001lok.3	61	4721	3180	0.349571	0.00573067	1	1	13505	13504.9	0.092073	0.761558	-26993.1	-27001.4	whr_qn	whr_qn
uc010qvm.1	61	4721	3180	0.349571	0.00573067	3	111	13507.8	13504.9	5.7851	0.122547	-26981.8	-27001.4	tg_qn+lnfi+whr_qn	lnfi+tg_qn+whr_qn
uc010qvm.1	61	4721	3180	0.349571	0.00573067	2	110	13507.8	13504.9	5.74857	0.0564564	-26990.3	-27001.4	tg_qn+lnfi	lnfi+tg_qn
uc010qvm.1	61	4721	3180	0.349571	0.00573067	2	101	13505	13504.9	0.170281	0.918383	-26984.7	-27001.4	tg_qn+whr_qn	tg_qn+whr_qn
uc010qvm.1	61	4721	3180	0.349571	0.00573067	1	100	13505	13504.9	0.094776	0.758191	-26993.1	-27001.4	tg_qn	tg_qn
uc010qvm.1	61	4721	3180	0.349571	0.00573067	2	11	13507.6	13504.9	5.34325	0.0691397	-26989.8	-27001.4	lnfi+whr_qn	lnfi+whr_qn
uc010qvm.1	61	4721	3180	0.349571	0.00573067	1	10	13507.6	13504.9	5.28668	0.0214891	-26998.3	-27001.4	lnfi	lnfi
uc010qvm.1	61	4721	3180	0.349571	0.00573067	1	1	13505	13504.9	0.092073	0.761558	-26993.1	-27001.4	whr_qn	whr_qn
uc010qvn.1	61	4721	3180	0.349571	0.00573067	3	111	13507.8	13504.9	5.7851	0.122547	-26981.8	-27001.4	tg_qn+lnfi+whr_qn	lnfi+tg_qn+whr_qn
uc010qvn.1	61	4721	3180	0.349571	0.00573067	2	110	13507.8	13504.9	5.74857	0.0564564	-26990.3	-27001.4	tg_qn+lnfi	lnfi+tg_qn
uc010qvn.1	61	4721	3180	0.349571	0.00573067	2	101	13505	13504.9	0.170281	0.918383	-26984.7	-27001.4	tg_qn+whr_qn	tg_qn+whr_qn
uc010qvn.1	61	4721	3180	0.349571	0.00573067	1	100	13505	13504.9	0.094776	0.758191	-26993.1	-27001.4	tg_qn	tg_qn
uc010qvn.1	61	4721	3180	0.349571	0.00573067	2	11	13507.6	13504.9	5.34325	0.0691397	-26989.8	-27001.4	lnfi+whr_qn	lnfi+whr_qn
uc010qvn.1	61	4721	3180	0.349571	0.00573067	1	10	13507.6	13504.9	5.28668	0.0214891	-26998.3	-27001.4	lnfi	lnfi
uc010qvn.1	61	4721	3180	0.349571	0.00573067	1	1	13505	13504.9	0.092073	0.761558	-26993.1	-27001.4	whr_qn	whr_qn
uc010qvo.1	61	4721	3180	0.349571	0.00573067	3	111	13507.8	13504.9	5.7851	0.122547	-26981.8	-27001.4	tg_qn+lnfi+whr_qn	lnfi+tg_qn+whr_qn
uc010qvo.1	61	4721	3180	0.349571	0.00573067	2	110	13507.8	13504.9	5.74857	0.0564564	-26990.3	-27001.4	tg_qn+lnfi	lnfi+tg_qn
uc010qvo.1	61	4721	3180	0.349571	0.00573067	2	101	13505	13504.9	0.170281	0.918383	-26984.7	-27001.4	tg_qn+whr_qn	tg_qn+whr_qn
uc010qvo.1	61	4721	3180	0.349571	0.00573067	1	100	13505	13504.9	0.094776	0.758191	-26993.1	-27001.4	tg_qn	tg_qn
uc010qvo.1	61	4721	3180	0.349571	0.00573067	2	11	13507.6	13504.9	5.34325	0.0691397	-26989.8	-27001.4	lnfi+whr_qn	lnfi+whr_qn
uc010qvo.1	61	4721	3180	0.349571	0.00573067	1	10	13507.6	13504.9	5.28668	0.0214891	-26998.3	-27001.4	lnfi	lnfi
uc010qvo.1	61	4721	3180	0.349571	0.00573067	1	1	13505	13504.9	0.092073	0.761558	-26993.1	-27001.4	whr_qn	whr_qn
uc010qvp.1	61	4721	3180	0.349571	0.00573067	3	111	13507.8	13504.9	5.7851	0.122547	-26981.8	-27001.4	tg_qn+lnfi+whr_qn	lnfi+tg_qn+whr_qn
uc010qvp.1	61	4721	3180	0.349571	0.00573067	2	110	13507.8	13504.9	5.74857	0.0564564	-26990.3	-27001.4	tg_qn+lnfi	lnfi+tg_qn
uc010qvp.1	61	4721	3180	0.349571	0.00573067	2	101	13505	13504.9	0.170281	0.918383	-26984.7	-27001.4	tg_qn+whr_qn	tg_qn+whr_qn
uc010qvp.1	61	4721	3180	0.349571	0.00573067	1	100	13505	13504.9	0.094776	0.758191	-26993.1	-27001.4	tg_qn	tg_qn
uc010qvp.1	61	4721	3180	0.349571	0.00573067	2	11	13507.6	13504.9	5.34325	0.0691397	-26989.8	-27001.4	lnfi+whr_qn	lnfi+whr_qn
uc010qvp.1	61	4721	3180	0.349571	0.00573067	1	10	13507.6	13504.9	5.28668	0.0214891	-26998.3	-27001.4	lnfi	lnfi
uc010qvp.1	61	4721	3180	0.349571	0.00573067	1	1	13505	13504.9	0.092073	0.761558	-26993.1	-27001.4	whr_qn	whr_qn
uc010qvq.1	63	4721	3182	0.349786	0.00555215	3	111	13642.5	13639.6	5.84774	0.119257	-27251.2	-27270.8	tg_qn+lnfi+whr_qn	lnfi+tg_qn+whr_qn
uc010qvq.1	63	4721	3182	0.349786	0.00555215	2	110	13642.5	13639.6	5.80873	0.0547835	-27259.6	-27270.8	tg_qn+lnfi	lnfi+tg_qn
uc010qvq.1	63	4721	3182	0.349786	0.00555215	2	101	13639.7	13639.6	0.168325	0.919282	-27254	-27270.8	tg_qn+whr_qn	tg_qn+whr_qn
uc010qvq.1	63	4721	3182	0.349786	0.00555215	1	100	13639.7	13639.6	0.0946931	0.758294	-27262.4	-27270.8	tg_qn	tg_qn
uc010qvq.1	63	4721	3182	0.349786	0.00555215	2	11	13642.3	13639.6	5.39075	0.0675171	-27259.2	-27270.8	lnfi+whr_qn	lnfi+whr_qn
uc010qvq.1	63	4721	3182	0.349786	0.00555215	1	10	13642.3	13639.6	5.33008	0.0209605	-27267.6	-27270.8	lnfi	lnfi
uc010qvq.1	63	4721	3182	0.349786	0.00555215	1	1	13639.7	13639.6	0.0891005	0.765324	-27262.4	-27270.8	whr_qn	whr_qn
uc009ybt.1	29	4721	1319	0.144434	0.0049805	3	111	14333.1	14330.3	5.61372	0.131993	-28632.3	-28652.1	tg_qn+lnfi+whr_qn	lnfi+tg_qn+whr_qn
uc009ybt.1	29	4721	1319	0.144434	0.0049805	2	110	14333	14330.3	5.53291	0.0628846	-28640.7	-28652.1	tg_qn+lnfi	lnfi+tg_qn
uc009ybt.1	29	4721	1319	0.144434	0.0049805	2	101	14330.5	14330.3	0.457259	0.795623	-28635.6	-28652.1	tg_qn+whr_qn	tg_qn+whr_qn
uc009ybt.1	29	4721	1319	0.144434	0.0049805	1	100	14330.3	14330.3	0.136169	0.71212	-28643.7	-28652.1	tg_qn	tg_qn
uc009ybt.1	29	4721	1319	0.144434	0.0049805	2	11	14332.9	14330.3	5.26321	0.071963	-28640.4	-28652.1	lnfi+whr_qn	lnfi+whr_qn
uc009ybt.1	29	4721	1319	0.144434	0.0049805	1	10	14332.9	14330.3	5.20943	0.0224647	-28648.8	-28652.1	lnfi	lnfi
uc009ybt.1	29	4721	1319	0.144434	0.0049805	1	1	14330.5	14330.3	0.37788	0.53874	-28644	-28652.1	whr_qn	whr_qn
uc010qvr.1	43	4721	2441	0.271497	0.00631387	3	111	13525.3	13523.1	4.44146	0.217571	-27016.9	-27037.8	tg_qn+lnfi+whr_qn	lnfi+tg_qn+whr_qn
uc010qvr.1	43	4721	2441	0.271497	0.00631387	2	110	13524.8	13523.1	3.40907	0.181857	-27024.3	-27037.8	tg_qn+lnfi	lnfi+tg_qn
uc010qvr.1	43	4721	2441	0.271497	0.00631387	2	101	13523.9	13523.1	1.58813	0.452003	-27022.5	-27037.8	tg_qn+whr_qn	tg_qn+whr_qn
uc010qvr.1	43	4721	2441	0.271497	0.00631387	1	100	13523.1	13523.1	0.0314663	0.859204	-27029.4	-27037.8	tg_qn	tg_qn
uc010qvr.1	43	4721	2441	0.271497	0.00631387	2	11	13525.1	13523.1	3.91046	0.141532	-27024.8	-27037.8	lnfi+whr_qn	lnfi+whr_qn
uc010qvr.1	43	4721	2441	0.271497	0.00631387	1	10	13524.6	13523.1	3.02921	0.081778	-27032.4	-27037.8	lnfi	lnfi
uc010qvr.1	43	4721	2441	0.271497	0.00631387	1	1	13523.9	13523.1	1.54222	0.214288	-27030.9	-27037.8	whr_qn	whr_qn
uc001lol.2	43	4721	2441	0.271497	0.00631387	3	111	13525.3	13523.1	4.44146	0.217571	-27016.9	-27037.8	tg_qn+lnfi+whr_qn	lnfi+tg_qn+whr_qn
uc001lol.2	43	4721	2441	0.271497	0.00631387	2	110	13524.8	13523.1	3.40907	0.181857	-27024.3	-27037.8	tg_qn+lnfi	lnfi+tg_qn
uc001lol.2	43	4721	2441	0.271497	0.00631387	2	101	13523.9	13523.1	1.58813	0.452003	-27022.5	-27037.8	tg_qn+whr_qn	tg_qn+whr_qn
uc001lol.2	43	4721	2441	0.271497	0.00631387	1	100	13523.1	13523.1	0.0314663	0.859204	-27029.4	-27037.8	tg_qn	tg_qn
uc001lol.2	43	4721	2441	0.271497	0.00631387	2	11	13525.1	13523.1	3.91046	0.141532	-27024.8	-27037.8	lnfi+whr_qn	lnfi+whr_qn
uc001lol.2	43	4721	2441	0.271497	0.00631387	1	10	13524.6	13523.1	3.02921	0.081778	-27032.4	-27037.8	lnfi	lnfi
uc001lol.2	43	4721	2441	0.271497	0.00631387	1	1	13523.9	13523.1	1.54222	0.214288	-27030.9	-27037.8	whr_qn	whr_qn
uc001loo.2	43	4721	2441	0.271497	0.00631387	3	111	13525.3	13523.1	4.44146	0.217571	-27016.9	-27037.8	tg_qn+lnfi+whr_qn	lnfi+tg_qn+whr_qn
uc001loo.2	43	4721	2441	0.271497	0.00631387	2	110	13524.8	13523.1	3.40907	0.181857	-27024.3	-27037.8	tg_qn+lnfi	lnfi+tg_qn
uc001loo.2	43	4721	2441	0.271497	0.00631387	2	101	13523.9	13523.1	1.58813	0.452003	-27022.5	-27037.8	tg_qn+whr_qn	tg_qn+whr_qn
uc001loo.2	43	4721	2441	0.271497	0.00631387	1	100	13523.1	13523.1	0.0314663	0.859204	-27029.4	-27037.8	tg_qn	tg_qn
uc001loo.2	43	4721	2441	0.271497	0.00631387	2	11	13525.1	13523.1	3.91046	0.141532	-27024.8	-27037.8	lnfi+whr_qn	lnfi+whr_qn
uc001loo.2	43	4721	2441	0.271497	0.00631387	1	10	13524.6	13523.1	3.02921	0.081778	-27032.4	-27037.8	lnfi	lnfi
uc001loo.2	43	4721	2441	0.271497	0.00631387	1	1	13523.9	13523.1	1.54222	0.214288	-27030.9	-27037.8	whr_qn	whr_qn
uc001lon.2	43	4721	2441	0.271497	0.00631387	3	111	13525.3	13523.1	4.44146	0.217571	-27016.9	-27037.8	tg_qn+lnfi+whr_qn	lnfi+tg_qn+whr_qn
uc001lon.2	43	4721	2441	0.271497	0.00631387	2	110	13524.8	13523.1	3.40907	0.181857	-27024.3	-27037.8	tg_qn+lnfi	lnfi+tg_qn
uc001lon.2	43	4721	2441	0.271497	0.00631387	2	101	13523.9	13523.1	1.58813	0.452003	-27022.5	-27037.8	tg_qn+whr_qn	tg_qn+whr_qn
uc001lon.2	43	4721	2441	0.271497	0.00631387	1	100	13523.1	13523.1	0.0314663	0.859204	-27029.4	-27037.8	tg_qn	tg_qn
uc001lon.2	43	4721	2441	0.271497	0.00631387	2	11	13525.1	13523.1	3.91046	0.141532	-27024.8	-27037.8	lnfi+whr_qn	lnfi+whr_qn
uc001lon.2	43	4721	2441	0.271497	0.00631387	1	10	13524.6	13523.1	3.02921	0.081778	-27032.4	-27037.8	lnfi	lnfi
uc001lon.2	43	4721	2441	0.271497	0.00631387	1	1	13523.9	13523.1	1.54222	0.214288	-27030.9	-27037.8	whr_qn	whr_qn
uc001lom.2	43	4721	2441	0.271497	0.00631387	3	111	13525.3	13523.1	4.44146	0.217571	-27016.9	-27037.8	tg_qn+lnfi+whr_qn	lnfi+tg_qn+whr_qn
uc001lom.2	43	4721	2441	0.271497	0.00631387	2	110	13524.8	13523.1	3.40907	0.181857	-27024.3	-27037.8	tg_qn+lnfi	lnfi+tg_qn
uc001lom.2	43	4721	2441	0.271497	0.00631387	2	101	13523.9	13523.1	1.58813	0.452003	-27022.5	-27037.8	tg_qn+whr_qn	tg_qn+whr_qn
uc001lom.2	43	4721	2441	0.271497	0.00631387	1	100	13523.1	13523.1	0.0314663	0.859204	-27029.4	-27037.8	tg_qn	tg_qn
uc001lom.2	43	4721	2441	0.271497	0.00631387	2	11	13525.1	13523.1	3.91046	0.141532	-27024.8	-27037.8	lnfi+whr_qn	lnfi+whr_qn
uc001lom.2	43	4721	2441	0.271497	0.00631387	1	10	13524.6	13523.1	3.02921	0.081778	-27032.4	-27037.8	lnfi	lnfi
uc001lom.2	43	4721	2441	0.271497	0.00631387	1	1	13523.9	13523.1	1.54222	0.214288	-27030.9	-27037.8	whr_qn	whr_qn
uc001lop.2	9	4721	1408	0.157297	0.0174774	3	111	6857.82	6856.42	2.79686	0.424017	-13681.8	-13704.4	tg_qn+lnfi+whr_qn	lnfi+tg_qn+whr_qn
uc001lop.2	9	4721	1408	0.157297	0.0174774	2	110	6857.77	6856.42	2.69438	0.25997	-13690.2	-13704.4	tg_qn+lnfi	lnfi+tg_qn
uc001lop.2	9	4721	1408	0.157297	0.0174774	2	101	6856.7	6856.42	0.563179	0.754583	-13688	-13704.4	tg_qn+whr_qn	tg_qn+whr_qn
uc001lop.2	9	4721	1408	0.157297	0.0174774	1	100	6856.56	6856.42	0.276322	0.599122	-13696.2	-13704.4	tg_qn	tg_qn
uc001lop.2	9	4721	1408	0.157297	0.0174774	2	11	6857.21	6856.42	1.59038	0.451495	-13689	-13704.4	lnfi+whr_qn	lnfi+whr_qn
uc001lop.2	9	4721	1408	0.157297	0.0174774	1	10	6857.21	6856.42	1.58581	0.207926	-13697.5	-13704.4	lnfi	lnfi
uc001lop.2	9	4721	1408	0.157297	0.0174774	1	1	6856.49	6856.42	0.147216	0.70121	-13696.1	-13704.4	whr_qn	whr_qn
uc010qvs.1	23	4721	149	0.0164226	0.000714026	3	111	20251	20246.8	8.44538	0.0376504	-40468.3	-40485.2	tg_qn+lnfi+whr_qn	lnfi+tg_qn+whr_qn
uc010qvs.1	23	4721	149	0.0164226	0.000714026	2	110	20250.6	20246.8	7.63921	0.0219365	-40475.9	-40485.2	tg_qn+lnfi	lnfi+tg_qn
uc010qvs.1	23	4721	149	0.0164226	0.000714026	2	101	20247.2	20246.8	0.775392	0.678619	-40469	-40485.2	tg_qn+whr_qn	tg_qn+whr_qn
uc010qvs.1	23	4721	149	0.0164226	0.000714026	1	100	20247.1	20246.8	0.487432	0.485075	-40477.2	-40485.2	tg_qn	tg_qn
uc010qvs.1	23	4721	149	0.0164226	0.000714026	2	11	20249.9	20246.8	6.17504	0.0456149	-40474.4	-40485.2	lnfi+whr_qn	lnfi+whr_qn
uc010qvs.1	23	4721	149	0.0164226	0.000714026	1	10	20249.3	20246.8	4.99943	0.0253556	-40481.7	-40485.2	lnfi	lnfi
uc010qvs.1	23	4721	149	0.0164226	0.000714026	1	1	20247	20246.8	0.422183	0.51585	-40477.2	-40485.2	whr_qn	whr_qn
uc010qvt.1	23	4721	149	0.0164226	0.000714026	3	111	20251	20246.8	8.44538	0.0376504	-40468.3	-40485.2	tg_qn+lnfi+whr_qn	lnfi+tg_qn+whr_qn
uc010qvt.1	23	4721	149	0.0164226	0.000714026	2	110	20250.6	20246.8	7.63921	0.0219365	-40475.9	-40485.2	tg_qn+lnfi	lnfi+tg_qn
uc010qvt.1	23	4721	149	0.0164226	0.000714026	2	101	20247.2	20246.8	0.775392	0.678619	-40469	-40485.2	tg_qn+whr_qn	tg_qn+whr_qn
uc010qvt.1	23	4721	149	0.0164226	0.000714026	1	100	20247.1	20246.8	0.487432	0.485075	-40477.2	-40485.2	tg_qn	tg_qn
uc010qvt.1	23	4721	149	0.0164226	0.000714026	2	11	20249.9	20246.8	6.17504	0.0456149	-40474.4	-40485.2	lnfi+whr_qn	lnfi+whr_qn
uc010qvt.1	23	4721	149	0.0164226	0.000714026	1	10	20249.3	20246.8	4.99943	0.0253556	-40481.7	-40485.2	lnfi	lnfi
uc010qvt.1	23	4721	149	0.0164226	0.000714026	1	1	20247	20246.8	0.422183	0.51585	-40477.2	-40485.2	whr_qn	whr_qn
uc001los.1	12	4721	129	0.013871	0.00115592	3	111	17812.3	17810.8	3.11894	0.373648	-35590.8	-35613.1	tg_qn+lnfi+whr_qn	lnfi+tg_qn+whr_qn
uc001los.1	12	4721	129	0.013871	0.00115592	2	110	17811.8	17810.8	2.0856	0.352467	-35598.2	-35613.1	tg_qn+lnfi	lnfi+tg_qn
uc001los.1	12	4721	129	0.013871	0.00115592	2	101	17812.2	17810.8	2.93275	0.230761	-35599.1	-35613.1	tg_qn+whr_qn	tg_qn+whr_qn
uc001los.1	12	4721	129	0.013871	0.00115592	1	100	17811.8	17810.8	1.99248	0.158082	-35606.6	-35613.1	tg_qn	tg_qn
uc001los.1	12	4721	129	0.013871	0.00115592	2	11	17811.5	17810.8	1.37227	0.503518	-35597.5	-35613.1	lnfi+whr_qn	lnfi+whr_qn
uc001los.1	12	4721	129	0.013871	0.00115592	1	10	17811.1	17810.8	0.621908	0.430339	-35605.2	-35613.1	lnfi	lnfi
uc001los.1	12	4721	129	0.013871	0.00115592	1	1	17811	17810.8	0.499381	0.479772	-35605.1	-35613.1	whr_qn	whr_qn
uc010qvu.1	18	4721	175	0.0189641	0.00105356	3	111	18990.9	18988.9	3.99406	0.262106	-37948	-37969.3	tg_qn+lnfi+whr_qn	lnfi+tg_qn+whr_qn
uc010qvu.1	18	4721	175	0.0189641	0.00105356	2	110	18989.9	18988.9	2.03	0.362403	-37954.5	-37969.3	tg_qn+lnfi	lnfi+tg_qn
uc010qvu.1	18	4721	175	0.0189641	0.00105356	2	101	18990.7	18988.9	3.59071	0.166069	-37956	-37969.3	tg_qn+whr_qn	tg_qn+whr_qn
uc010qvu.1	18	4721	175	0.0189641	0.00105356	1	100	18989.6	18988.9	1.34775	0.245671	-37962.2	-37969.3	tg_qn	tg_qn
uc010qvu.1	18	4721	175	0.0189641	0.00105356	2	11	18989.7	18988.9	1.63441	0.441665	-37954.1	-37969.3	lnfi+whr_qn	lnfi+whr_qn
uc010qvu.1	18	4721	175	0.0189641	0.00105356	1	10	18989	18988.9	0.127214	0.721338	-37961	-37969.3	lnfi	lnfi
uc010qvu.1	18	4721	175	0.0189641	0.00105356	1	1	18989.7	18988.9	1.61176	0.204244	-37962.5	-37969.3	whr_qn	whr_qn
uc001lor.3	18	4721	175	0.0189641	0.00105356	3	111	18990.9	18988.9	3.99406	0.262106	-37948	-37969.3	tg_qn+lnfi+whr_qn	lnfi+tg_qn+whr_qn
uc001lor.3	18	4721	175	0.0189641	0.00105356	2	110	18989.9	18988.9	2.03	0.362403	-37954.5	-37969.3	tg_qn+lnfi	lnfi+tg_qn
uc001lor.3	18	4721	175	0.0189641	0.00105356	2	101	18990.7	18988.9	3.59071	0.166069	-37956	-37969.3	tg_qn+whr_qn	tg_qn+whr_qn
uc001lor.3	18	4721	175	0.0189641	0.00105356	1	100	18989.6	18988.9	1.34775	0.245671	-37962.2	-37969.3	tg_qn	tg_qn
uc001lor.3	18	4721	175	0.0189641	0.00105356	2	11	18989.7	18988.9	1.63441	0.441665	-37954.1	-37969.3	lnfi+whr_qn	lnfi+whr_qn
uc001lor.3	18	4721	175	0.0189641	0.00105356	1	10	18989	18988.9	0.127214	0.721338	-37961	-37969.3	lnfi	lnfi
uc001lor.3	18	4721	175	0.0189641	0.00105356	1	1	18989.7	18988.9	1.61176	0.204244	-37962.5	-37969.3	whr_qn	whr_qn
uc001lou.3	8	4721	104	0.0113043	0.00141303	3	111	16430.9	16429.2	3.50418	0.32022	-32828	-32849.9	tg_qn+lnfi+whr_qn	lnfi+tg_qn+whr_qn
uc001lou.3	8	4721	104	0.0113043	0.00141303	2	110	16430.9	16429.2	3.43447	0.179562	-32836.4	-32849.9	tg_qn+lnfi	lnfi+tg_qn
uc001lou.3	8	4721	104	0.0113043	0.00141303	2	101	16429.5	16429.2	0.72442	0.696136	-32833.7	-32849.9	tg_qn+whr_qn	tg_qn+whr_qn
uc001lou.3	8	4721	104	0.0113043	0.00141303	1	100	16429.5	16429.2	0.705904	0.400807	-32842.2	-32849.9	tg_qn	tg_qn
uc001lou.3	8	4721	104	0.0113043	0.00141303	2	11	16430	16429.2	1.70028	0.427355	-32834.7	-32849.9	lnfi+whr_qn	lnfi+whr_qn
uc001lou.3	8	4721	104	0.0113043	0.00141303	1	10	16429.9	16429.2	1.53053	0.216033	-32843	-32849.9	lnfi	lnfi
uc001lou.3	8	4721	104	0.0113043	0.00141303	1	1	16429.2	16429.2	0.0419599	0.837696	-32841.5	-32849.9	whr_qn	whr_qn
uc001lov.3	6	4721	46	0.00509304	0.00084884	3	111	17033.5	17030.8	5.47753	0.139989	-34033.2	-34053.1	tg_qn+lnfi+whr_qn	lnfi+tg_qn+whr_qn
uc001lov.3	6	4721	46	0.00509304	0.00084884	2	110	17033	17030.8	4.42971	0.109169	-34040.6	-34053.1	tg_qn+lnfi	lnfi+tg_qn
uc001lov.3	6	4721	46	0.00509304	0.00084884	2	101	17031.6	17030.8	1.68006	0.431697	-34037.8	-34053.1	tg_qn+whr_qn	tg_qn+whr_qn
uc001lov.3	6	4721	46	0.00509304	0.00084884	1	100	17030.8	17030.8	0.00763908	0.930352	-34044.6	-34053.1	tg_qn	tg_qn
uc001lov.3	6	4721	46	0.00509304	0.00084884	2	11	17033.2	17030.8	4.77109	0.0920386	-34040.9	-34053.1	lnfi+whr_qn	lnfi+whr_qn
uc001lov.3	6	4721	46	0.00509304	0.00084884	1	10	17032.7	17030.8	3.90524	0.0481357	-34048.5	-34053.1	lnfi	lnfi
uc001lov.3	6	4721	46	0.00509304	0.00084884	1	1	17031.6	17030.8	1.64306	0.199907	-34046.3	-34053.1	whr_qn	whr_qn
uc001low.1	5	4721	48	0.00524255	0.00104851	3	111	16039.7	16038.1	3.17955	0.364762	-32045.6	-32067.8	tg_qn+lnfi+whr_qn	lnfi+tg_qn+whr_qn
uc001low.1	5	4721	48	0.00524255	0.00104851	2	110	16038.6	16038.1	0.895666	0.639011	-32051.8	-32067.8	tg_qn+lnfi	lnfi+tg_qn
uc001low.1	5	4721	48	0.00524255	0.00104851	2	101	16039.5	16038.1	2.64406	0.266593	-32053.6	-32067.8	tg_qn+whr_qn	tg_qn+whr_qn
uc001low.1	5	4721	48	0.00524255	0.00104851	1	100	16038.2	16038.1	0.0149485	0.90269	-32059.4	-32067.8	tg_qn	tg_qn
uc001low.1	5	4721	48	0.00524255	0.00104851	2	11	16039.6	16038.1	2.8448	0.241135	-32053.8	-32067.8	lnfi+whr_qn	lnfi+whr_qn
uc001low.1	5	4721	48	0.00524255	0.00104851	1	10	16038.5	16038.1	0.731041	0.392546	-32060.1	-32067.8	lnfi	lnfi
uc001low.1	5	4721	48	0.00524255	0.00104851	1	1	16039.4	16038.1	2.51598	0.112698	-32061.9	-32067.8	whr_qn	whr_qn
uc001lox.3	3	4721	8	0.000881	0.000293667	3	111	17540.3	17539.4	1.86297	0.601329	-35046.8	-35070.3	tg_qn+lnfi+whr_qn	lnfi+tg_qn+whr_qn
uc001lox.3	3	4721	8	0.000881	0.000293667	2	110	17540.3	17539.4	1.78947	0.408715	-35055.2	-35070.3	tg_qn+lnfi	lnfi+tg_qn
uc001lox.3	3	4721	8	0.000881	0.000293667	2	101	17540	17539.4	1.30637	0.520385	-35054.7	-35070.3	tg_qn+whr_qn	tg_qn+whr_qn
uc001lox.3	3	4721	8	0.000881	0.000293667	1	100	17540	17539.4	1.25323	0.262936	-35063.1	-35070.3	tg_qn	tg_qn
uc001lox.3	3	4721	8	0.000881	0.000293667	2	11	17540	17539.4	1.1739	0.556022	-35054.6	-35070.3	lnfi+whr_qn	lnfi+whr_qn
uc001lox.3	3	4721	8	0.000881	0.000293667	1	10	17540	17539.4	1.13476	0.286762	-35063	-35070.3	lnfi	lnfi
uc001lox.3	3	4721	8	0.000881	0.000293667	1	1	17539.4	17539.4	0.044175	0.833528	-35061.9	-35070.3	whr_qn	whr_qn
uc001loy.3	2	4721	43	0.00491697	0.00245849	3	111	12024.4	12024.4	0.0595514	0.996203	-24015	-24040.3	tg_qn+lnfi+whr_qn	lnfi+tg_qn+whr_qn
uc001loy.3	2	4721	43	0.00491697	0.00245849	2	110	12024.4	12024.4	0.0555049	0.972629	-24023.5	-24040.3	tg_qn+lnfi	lnfi+tg_qn
uc001loy.3	2	4721	43	0.00491697	0.00245849	2	101	12024.4	12024.4	0.0466517	0.976944	-24023.5	-24040.3	tg_qn+whr_qn	tg_qn+whr_qn
uc001loy.3	2	4721	43	0.00491697	0.00245849	1	100	12024.4	12024.4	0.0442175	0.833449	-24031.9	-24040.3	tg_qn	tg_qn
uc001loy.3	2	4721	43	0.00491697	0.00245849	2	11	12024.4	12024.4	0.00924963	0.995386	-24023.4	-24040.3	lnfi+whr_qn	lnfi+whr_qn
uc001loy.3	2	4721	43	0.00491697	0.00245849	1	10	12024.4	12024.4	0.000495045	0.982249	-24031.9	-24040.3	lnfi	lnfi
uc001loy.3	2	4721	43	0.00491697	0.00245849	1	1	12024.4	12024.4	0.00781436	0.92956	-24031.9	-24040.3	whr_qn	whr_qn
uc001lpa.2	1	4721	49	0.00549081	0.00549081	3	111	8447.05	8446.7	0.689761	0.87561	-16860.3	-16884.9	tg_qn+lnfi+whr_qn	lnfi+tg_qn+whr_qn
uc001lpa.2	1	4721	49	0.00549081	0.00549081	2	110	8446.99	8446.7	0.576233	0.749674	-16868.6	-16884.9	tg_qn+lnfi	lnfi+tg_qn
uc001lpa.2	1	4721	49	0.00549081	0.00549081	2	101	8446.99	8446.7	0.563182	0.754582	-16868.6	-16884.9	tg_qn+whr_qn	tg_qn+whr_qn
uc001lpa.2	1	4721	49	0.00549081	0.00549081	1	100	8446.91	8446.7	0.412273	0.520818	-16876.9	-16884.9	tg_qn	tg_qn
uc001lpa.2	1	4721	49	0.00549081	0.00549081	2	11	8446.74	8446.7	0.080663	0.960471	-16868.1	-16884.9	lnfi+whr_qn	lnfi+whr_qn
uc001lpa.2	1	4721	49	0.00549081	0.00549081	1	10	8446.71	8446.7	0.0202667	0.886795	-16876.5	-16884.9	lnfi	lnfi
uc001lpa.2	1	4721	49	0.00549081	0.00549081	1	1	8446.74	8446.7	0.0723207	0.787987	-16876.6	-16884.9	whr_qn	whr_qn
uc001loz.2	15	4721	239	0.0272294	0.00181529	3	111	16302.1	16301.6	0.989926	0.80369	-32570.3	-32594.7	tg_qn+lnfi+whr_qn	lnfi+tg_qn+whr_qn
uc001loz.2	15	4721	239	0.0272294	0.00181529	2	110	16302	16301.6	0.948719	0.622283	-32578.7	-32594.7	tg_qn+lnfi	lnfi+tg_qn
uc001loz.2	15	4721	239	0.0272294	0.00181529	2	101	16302	16301.6	0.918238	0.63184	-32578.7	-32594.7	tg_qn+whr_qn	tg_qn+whr_qn
uc001loz.2	15	4721	239	0.0272294	0.00181529	1	100	16302	16301.6	0.881396	0.347819	-32587.1	-32594.7	tg_qn	tg_qn
uc001loz.2	15	4721	239	0.0272294	0.00181529	2	11	16301.6	16301.6	0.132119	0.936075	-32577.9	-32594.7	lnfi+whr_qn	lnfi+whr_qn
uc001loz.2	15	4721	239	0.0272294	0.00181529	1	10	16301.6	16301.6	0.0565591	0.812019	-32586.3	-32594.7	lnfi	lnfi
uc001loz.2	15	4721	239	0.0272294	0.00181529	1	1	16301.6	16301.6	0.0873994	0.76751	-32586.3	-32594.7	whr_qn	whr_qn
uc001lpb.2	31	4721	2795	0.325524	0.0105008	3	111	11901.6	11900.2	2.85511	0.414508	-23769.5	-23792	tg_qn+lnfi+whr_qn	lnfi+tg_qn+whr_qn
uc001lpb.2	31	4721	2795	0.325524	0.0105008	2	110	11900.3	11900.2	0.184475	0.911889	-23775.2	-23792	tg_qn+lnfi	lnfi+tg_qn
uc001lpb.2	31	4721	2795	0.325524	0.0105008	2	101	11901.6	11900.2	2.80794	0.245619	-23777.9	-23792	tg_qn+whr_qn	tg_qn+whr_qn
uc001lpb.2	31	4721	2795	0.325524	0.0105008	1	100	11900.2	11900.2	0.0195722	0.888738	-23783.5	-23792	tg_qn	tg_qn
uc001lpb.2	31	4721	2795	0.325524	0.0105008	2	11	11901.6	11900.2	2.73921	0.254208	-23777.8	-23792	lnfi+whr_qn	lnfi+whr_qn
uc001lpb.2	31	4721	2795	0.325524	0.0105008	1	10	11900.3	11900.2	0.150636	0.697928	-23783.7	-23792	lnfi	lnfi
uc001lpb.2	31	4721	2795	0.325524	0.0105008	1	1	11901.6	11900.2	2.71511	0.0994023	-23786.2	-23792	whr_qn	whr_qn
uc001lpc.2	19	4721	1571	0.175738	0.00924936	3	111	14032	14031.4	1.16657	0.761033	-28030.1	-28054.3	tg_qn+lnfi+whr_qn	lnfi+tg_qn+whr_qn
uc001lpc.2	19	4721	1571	0.175738	0.00924936	2	110	14032	14031.4	1.12513	0.569746	-28038.5	-28054.3	tg_qn+lnfi	lnfi+tg_qn
uc001lpc.2	19	4721	1571	0.175738	0.00924936	2	101	14031.5	14031.4	0.127038	0.938456	-28037.5	-28054.3	tg_qn+whr_qn	tg_qn+whr_qn
uc001lpc.2	19	4721	1571	0.175738	0.00924936	1	100	14031.4	14031.4	0.031163	0.859877	-28045.9	-28054.3	tg_qn	tg_qn
uc001lpc.2	19	4721	1571	0.175738	0.00924936	2	11	14031.9	14031.4	0.929036	0.628438	-28038.3	-28054.3	lnfi+whr_qn	lnfi+whr_qn
uc001lpc.2	19	4721	1571	0.175738	0.00924936	1	10	14031.8	14031.4	0.898739	0.34312	-28046.8	-28054.3	lnfi	lnfi
uc001lpc.2	19	4721	1571	0.175738	0.00924936	1	1	14031.4	14031.4	0.0869137	0.768138	-28046	-28054.3	whr_qn	whr_qn
uc001lpg.2	13	4721	1550	0.174284	0.0134065	3	111	11425.6	11423.9	3.32242	0.344534	-22817.4	-22839.4	tg_qn+lnfi+whr_qn	lnfi+tg_qn+whr_qn
uc001lpg.2	13	4721	1550	0.174284	0.0134065	2	110	11425.6	11423.9	3.29919	0.192128	-22825.8	-22839.4	tg_qn+lnfi	lnfi+tg_qn
uc001lpg.2	13	4721	1550	0.174284	0.0134065	2	101	11424	11423.9	0.169918	0.91855	-22822.7	-22839.4	tg_qn+whr_qn	tg_qn+whr_qn
uc001lpg.2	13	4721	1550	0.174284	0.0134065	1	100	11424	11423.9	0.116127	0.733274	-22831.1	-22839.4	tg_qn	tg_qn
uc001lpg.2	13	4721	1550	0.174284	0.0134065	2	11	11425.5	11423.9	3.17954	0.203973	-22825.7	-22839.4	lnfi+whr_qn	lnfi+whr_qn
uc001lpg.2	13	4721	1550	0.174284	0.0134065	1	10	11425.5	11423.9	3.14975	0.0759388	-22834.1	-22839.4	lnfi	lnfi
uc001lpg.2	13	4721	1550	0.174284	0.0134065	1	1	11424	11423.9	0.0756991	0.783213	-22831	-22839.4	whr_qn	whr_qn
uc001lpd.2	21	4721	1831	0.205315	0.00977692	3	111	13483.6	13482.7	1.69142	0.638844	-26933.3	-26957	tg_qn+lnfi+whr_qn	lnfi+tg_qn+whr_qn
uc001lpd.2	21	4721	1831	0.205315	0.00977692	2	110	13483.5	13482.7	1.62774	0.44314	-26941.7	-26957	tg_qn+lnfi	lnfi+tg_qn
uc001lpd.2	21	4721	1831	0.205315	0.00977692	2	101	13482.8	13482.7	0.227802	0.892346	-26940.3	-26957	tg_qn+whr_qn	tg_qn+whr_qn
uc001lpd.2	21	4721	1831	0.205315	0.00977692	1	100	13482.7	13482.7	0.0690175	0.792773	-26948.6	-26957	tg_qn	tg_qn
uc001lpd.2	21	4721	1831	0.205315	0.00977692	2	11	13483.5	13482.7	1.59885	0.449587	-26941.6	-26957	lnfi+whr_qn	lnfi+whr_qn
uc001lpd.2	21	4721	1831	0.205315	0.00977692	1	10	13483.5	13482.7	1.54695	0.213587	-26950.1	-26957	lnfi	lnfi
uc001lpd.2	21	4721	1831	0.205315	0.00977692	1	1	13482.8	13482.7	0.185102	0.667025	-26948.7	-26957	whr_qn	whr_qn
uc001lpf.2	26	4721	1954	0.218815	0.00841596	3	111	14423.5	14422.2	2.54838	0.466611	-28813.2	-28836	tg_qn+lnfi+whr_qn	lnfi+tg_qn+whr_qn
uc001lpf.2	26	4721	1954	0.218815	0.00841596	2	110	14423.5	14422.2	2.48817	0.288205	-28821.6	-28836	tg_qn+lnfi	lnfi+tg_qn
uc001lpf.2	26	4721	1954	0.218815	0.00841596	2	101	14422.4	14422.2	0.388667	0.823383	-28819.5	-28836	tg_qn+whr_qn	tg_qn+whr_qn
uc001lpf.2	26	4721	1954	0.218815	0.00841596	1	100	14422.3	14422.2	0.208757	0.647744	-28827.8	-28836	tg_qn	tg_qn
uc001lpf.2	26	4721	1954	0.218815	0.00841596	2	11	14423.5	14422.2	2.50136	0.286309	-28821.6	-28836	lnfi+whr_qn	lnfi+whr_qn
uc001lpf.2	26	4721	1954	0.218815	0.00841596	1	10	14423.5	14422.2	2.4481	0.117667	-28830	-28836	lnfi	lnfi
uc001lpf.2	26	4721	1954	0.218815	0.00841596	1	1	14422.4	14422.2	0.241989	0.622773	-28827.8	-28836	whr_qn	whr_qn
uc001lpe.1	26	4721	1954	0.218815	0.00841596	3	111	14423.5	14422.2	2.54838	0.466611	-28813.2	-28836	tg_qn+lnfi+whr_qn	lnfi+tg_qn+whr_qn
uc001lpe.1	26	4721	1954	0.218815	0.00841596	2	110	14423.5	14422.2	2.48817	0.288205	-28821.6	-28836	tg_qn+lnfi	lnfi+tg_qn
uc001lpe.1	26	4721	1954	0.218815	0.00841596	2	101	14422.4	14422.2	0.388667	0.823383	-28819.5	-28836	tg_qn+whr_qn	tg_qn+whr_qn
uc001lpe.1	26	4721	1954	0.218815	0.00841596	1	100	14422.3	14422.2	0.208757	0.647744	-28827.8	-28836	tg_qn	tg_qn
uc001lpe.1	26	4721	1954	0.218815	0.00841596	2	11	14423.5	14422.2	2.50136	0.286309	-28821.6	-28836	lnfi+whr_qn	lnfi+whr_qn
uc001lpe.1	26	4721	1954	0.218815	0.00841596	1	10	14423.5	14422.2	2.4481	0.117667	-28830	-28836	lnfi	lnfi
uc001lpe.1	26	4721	1954	0.218815	0.00841596	1	1	14422.4	14422.2	0.241989	0.622773	-28827.8	-28836	whr_qn	whr_qn
uc001lph.2	25	4721	717	0.0771988	0.00308795	3	111	15853.4	15852.5	1.88663	0.596266	-31673	-31696.5	tg_qn+lnfi+whr_qn	lnfi+tg_qn+whr_qn
uc001lph.2	25	4721	717	0.0771988	0.00308795	2	110	15853.4	15852.5	1.74982	0.4169	-31681.3	-31696.5	tg_qn+lnfi	lnfi+tg_qn
uc001lph.2	25	4721	717	0.0771988	0.00308795	2	101	15853.4	15852.5	1.87392	0.391817	-31681.5	-31696.5	tg_qn+whr_qn	tg_qn+whr_qn
uc001lph.2	25	4721	717	0.0771988	0.00308795	1	100	15853.3	15852.5	1.72804	0.188662	-31689.8	-31696.5	tg_qn	tg_qn
uc001lph.2	25	4721	717	0.0771988	0.00308795	2	11	15852.8	15852.5	0.608599	0.73764	-31680.2	-31696.5	lnfi+whr_qn	lnfi+whr_qn
uc001lph.2	25	4721	717	0.0771988	0.00308795	1	10	15852.7	15852.5	0.353328	0.552235	-31688.4	-31696.5	lnfi	lnfi
uc001lph.2	25	4721	717	0.0771988	0.00308795	1	1	15852.7	15852.5	0.365771	0.545318	-31688.4	-31696.5	whr_qn	whr_qn
uc001lpi.2	50	4721	1930	0.212044	0.00424088	3	111	16928.4	16927.6	1.4803	0.686826	-33822.9	-33846.8	tg_qn+lnfi+whr_qn	lnfi+tg_qn+whr_qn
uc001lpi.2	50	4721	1930	0.212044	0.00424088	2	110	16928.3	16927.6	1.46733	0.480146	-33831.3	-33846.8	tg_qn+lnfi	lnfi+tg_qn
uc001lpi.2	50	4721	1930	0.212044	0.00424088	2	101	16928.3	16927.6	1.31902	0.517104	-33831.2	-33846.8	tg_qn+whr_qn	tg_qn+whr_qn
uc001lpi.2	50	4721	1930	0.212044	0.00424088	1	100	16928.3	16927.6	1.30195	0.253857	-33839.6	-33846.8	tg_qn	tg_qn
uc001lpi.2	50	4721	1930	0.212044	0.00424088	2	11	16927.6	16927.6	0.0463178	0.977107	-33829.9	-33846.8	lnfi+whr_qn	lnfi+whr_qn
uc001lpi.2	50	4721	1930	0.212044	0.00424088	1	10	16927.6	16927.6	0.015964	0.899456	-33838.3	-33846.8	lnfi	lnfi
uc001lpi.2	50	4721	1930	0.212044	0.00424088	1	1	16927.6	16927.6	0.0325704	0.856781	-33838.3	-33846.8	whr_qn	whr_qn
uc010qvv.1	50	4721	1930	0.212044	0.00424088	3	111	16928.4	16927.6	1.4803	0.686826	-33822.9	-33846.8	tg_qn+lnfi+whr_qn	lnfi+tg_qn+whr_qn
uc010qvv.1	50	4721	1930	0.212044	0.00424088	2	110	16928.3	16927.6	1.46733	0.480146	-33831.3	-33846.8	tg_qn+lnfi	lnfi+tg_qn
uc010qvv.1	50	4721	1930	0.212044	0.00424088	2	101	16928.3	16927.6	1.31902	0.517104	-33831.2	-33846.8	tg_qn+whr_qn	tg_qn+whr_qn
uc010qvv.1	50	4721	1930	0.212044	0.00424088	1	100	16928.3	16927.6	1.30195	0.253857	-33839.6	-33846.8	tg_qn	tg_qn
uc010qvv.1	50	4721	1930	0.212044	0.00424088	2	11	16927.6	16927.6	0.0463178	0.977107	-33829.9	-33846.8	lnfi+whr_qn	lnfi+whr_qn
uc010qvv.1	50	4721	1930	0.212044	0.00424088	1	10	16927.6	16927.6	0.015964	0.899456	-33838.3	-33846.8	lnfi	lnfi
uc010qvv.1	50	4721	1930	0.212044	0.00424088	1	1	16927.6	16927.6	0.0325704	0.856781	-33838.3	-33846.8	whr_qn	whr_qn
uc009ybv.1	82	4721	4649	0.513464	0.00626176	3	111	15989.5	15988.1	2.7715	0.428213	-31945.1	-31967.7	tg_qn+lnfi+whr_qn	lnfi+tg_qn+whr_qn
uc009ybv.1	82	4721	4649	0.513464	0.00626176	2	110	15989.2	15988.1	2.31305	0.314577	-31953.1	-31967.7	tg_qn+lnfi	lnfi+tg_qn
uc009ybv.1	82	4721	4649	0.513464	0.00626176	2	101	15989.4	15988.1	2.63109	0.268328	-31953.4	-31967.7	tg_qn+whr_qn	tg_qn+whr_qn
uc009ybv.1	82	4721	4649	0.513464	0.00626176	1	100	15989.1	15988.1	2.09706	0.147583	-31961.3	-31967.7	tg_qn	tg_qn
uc009ybv.1	82	4721	4649	0.513464	0.00626176	2	11	15988.2	15988.1	0.268435	0.8744	-31951.1	-31967.7	lnfi+whr_qn	lnfi+whr_qn
uc009ybv.1	82	4721	4649	0.513464	0.00626176	1	10	15988.1	15988.1	0.0231667	0.879024	-31959.3	-31967.7	lnfi	lnfi
uc009ybv.1	82	4721	4649	0.513464	0.00626176	1	1	15988.2	15988.1	0.218759	0.639987	-31959.5	-31967.7	whr_qn	whr_qn
uc001lpj.2	133	4721	7522	0.831281	0.00625023	3	111	17107.3	17106.3	1.96877	0.578914	-34180.8	-34204.2	tg_qn+lnfi+whr_qn	lnfi+tg_qn+whr_qn
uc001lpj.2	133	4721	7522	0.831281	0.00625023	2	110	17107	17106.3	1.26402	0.531521	-34188.5	-34204.2	tg_qn+lnfi	lnfi+tg_qn
uc001lpj.2	133	4721	7522	0.831281	0.00625023	2	101	17107.2	17106.3	1.79712	0.407156	-34189.1	-34204.2	tg_qn+whr_qn	tg_qn+whr_qn
uc001lpj.2	133	4721	7522	0.831281	0.00625023	1	100	17106.8	17106.3	0.986981	0.320481	-34196.7	-34204.2	tg_qn	tg_qn
uc001lpj.2	133	4721	7522	0.831281	0.00625023	2	11	17106.6	17106.3	0.520379	0.770906	-34187.8	-34204.2	lnfi+whr_qn	lnfi+whr_qn
uc001lpj.2	133	4721	7522	0.831281	0.00625023	1	10	17106.3	17106.3	0.026451	0.870804	-34195.7	-34204.2	lnfi	lnfi
uc001lpj.2	133	4721	7522	0.831281	0.00625023	1	1	17106.6	17106.3	0.507776	0.476103	-34196.2	-34204.2	whr_qn	whr_qn
uc001lpk.1	42	4721	2776	0.314102	0.00747862	3	111	15207.1	15206	2.26765	0.518746	-30380.4	-30403.5	tg_qn+lnfi+whr_qn	lnfi+tg_qn+whr_qn
uc001lpk.1	42	4721	2776	0.314102	0.00747862	2	110	15207.1	15206	2.20536	0.331981	-30388.8	-30403.5	tg_qn+lnfi	lnfi+tg_qn
uc001lpk.1	42	4721	2776	0.314102	0.00747862	2	101	15206.5	15206	1.04911	0.591819	-30387.6	-30403.5	tg_qn+whr_qn	tg_qn+whr_qn
uc001lpk.1	42	4721	2776	0.314102	0.00747862	1	100	15206.5	15206	1.02931	0.310321	-30396.1	-30403.5	tg_qn	tg_qn
uc001lpk.1	42	4721	2776	0.314102	0.00747862	2	11	15206.9	15206	1.9322	0.380564	-30388.5	-30403.5	lnfi+whr_qn	lnfi+whr_qn
uc001lpk.1	42	4721	2776	0.314102	0.00747862	1	10	15206.9	15206	1.89441	0.168705	-30396.9	-30403.5	lnfi	lnfi
uc001lpk.1	42	4721	2776	0.314102	0.00747862	1	1	15206	15206	0.0255731	0.872947	-30395.1	-30403.5	whr_qn	whr_qn
uc001lpl.1	51	4721	3677	0.415247	0.0081421	3	111	14971.5	14969.7	3.49364	0.321588	-29909.1	-29931	tg_qn+lnfi+whr_qn	lnfi+tg_qn+whr_qn
uc001lpl.1	51	4721	3677	0.415247	0.0081421	2	110	14971.3	14969.7	3.21962	0.199926	-29917.3	-29931	tg_qn+lnfi	lnfi+tg_qn
uc001lpl.1	51	4721	3677	0.415247	0.0081421	2	101	14971.1	14969.7	2.7101	0.257934	-29916.8	-29931	tg_qn+whr_qn	tg_qn+whr_qn
uc001lpl.1	51	4721	3677	0.415247	0.0081421	1	100	14971	14969.7	2.5384	0.111107	-29925.1	-29931	tg_qn	tg_qn
uc001lpl.1	51	4721	3677	0.415247	0.0081421	2	11	14970.7	14969.7	1.95842	0.375607	-29916	-29931	lnfi+whr_qn	lnfi+whr_qn
uc001lpl.1	51	4721	3677	0.415247	0.0081421	1	10	14970.6	14969.7	1.81074	0.17842	-29924.4	-29931	lnfi	lnfi
uc001lpl.1	51	4721	3677	0.415247	0.0081421	1	1	14969.7	14969.7	0.0262156	0.871375	-29922.6	-29931	whr_qn	whr_qn
uc001lpm.1	51	4721	3677	0.415247	0.0081421	3	111	14971.5	14969.7	3.49364	0.321588	-29909.1	-29931	tg_qn+lnfi+whr_qn	lnfi+tg_qn+whr_qn
uc001lpm.1	51	4721	3677	0.415247	0.0081421	2	110	14971.3	14969.7	3.21962	0.199926	-29917.3	-29931	tg_qn+lnfi	lnfi+tg_qn
uc001lpm.1	51	4721	3677	0.415247	0.0081421	2	101	14971.1	14969.7	2.7101	0.257934	-29916.8	-29931	tg_qn+whr_qn	tg_qn+whr_qn
uc001lpm.1	51	4721	3677	0.415247	0.0081421	1	100	14971	14969.7	2.5384	0.111107	-29925.1	-29931	tg_qn	tg_qn
uc001lpm.1	51	4721	3677	0.415247	0.0081421	2	11	14970.7	14969.7	1.95842	0.375607	-29916	-29931	lnfi+whr_qn	lnfi+whr_qn
uc001lpm.1	51	4721	3677	0.415247	0.0081421	1	10	14970.6	14969.7	1.81074	0.17842	-29924.4	-29931	lnfi	lnfi
uc001lpm.1	51	4721	3677	0.415247	0.0081421	1	1	14969.7	14969.7	0.0262156	0.871375	-29922.6	-29931	whr_qn	whr_qn
uc001lpn.1	51	4721	3677	0.415247	0.0081421	3	111	14971.5	14969.7	3.49364	0.321588	-29909.1	-29931	tg_qn+lnfi+whr_qn	lnfi+tg_qn+whr_qn
uc001lpn.1	51	4721	3677	0.415247	0.0081421	2	110	14971.3	14969.7	3.21962	0.199926	-29917.3	-29931	tg_qn+lnfi	lnfi+tg_qn
uc001lpn.1	51	4721	3677	0.415247	0.0081421	2	101	14971.1	14969.7	2.7101	0.257934	-29916.8	-29931	tg_qn+whr_qn	tg_qn+whr_qn
uc001lpn.1	51	4721	3677	0.415247	0.0081421	1	100	14971	14969.7	2.5384	0.111107	-29925.1	-29931	tg_qn	tg_qn
uc001lpn.1	51	4721	3677	0.415247	0.0081421	2	11	14970.7	14969.7	1.95842	0.375607	-29916	-29931	lnfi+whr_qn	lnfi+whr_qn
uc001lpn.1	51	4721	3677	0.415247	0.0081421	1	10	14970.6	14969.7	1.81074	0.17842	-29924.4	-29931	lnfi	lnfi
uc001lpn.1	51	4721	3677	0.415247	0.0081421	1	1	14969.7	14969.7	0.0262156	0.871375	-29922.6	-29931	whr_qn	whr_qn
uc001lpo.1	51	4721	3677	0.415247	0.0081421	3	111	14971.5	14969.7	3.49364	0.321588	-29909.1	-29931	tg_qn+lnfi+whr_qn	lnfi+tg_qn+whr_qn
uc001lpo.1	51	4721	3677	0.415247	0.0081421	2	110	14971.3	14969.7	3.21962	0.199926	-29917.3	-29931	tg_qn+lnfi	lnfi+tg_qn
uc001lpo.1	51	4721	3677	0.415247	0.0081421	2	101	14971.1	14969.7	2.7101	0.257934	-29916.8	-29931	tg_qn+whr_qn	tg_qn+whr_qn
uc001lpo.1	51	4721	3677	0.415247	0.0081421	1	100	14971	14969.7	2.5384	0.111107	-29925.1	-29931	tg_qn	tg_qn
uc001lpo.1	51	4721	3677	0.415247	0.0081421	2	11	14970.7	14969.7	1.95842	0.375607	-29916	-29931	lnfi+whr_qn	lnfi+whr_qn
uc001lpo.1	51	4721	3677	0.415247	0.0081421	1	10	14970.6	14969.7	1.81074	0.17842	-29924.4	-29931	lnfi	lnfi
uc001lpo.1	51	4721	3677	0.415247	0.0081421	1	1	14969.7	14969.7	0.0262156	0.871375	-29922.6	-29931	whr_qn	whr_qn
uc009ybw.1	51	4721	3677	0.415247	0.0081421	3	111	14971.5	14969.7	3.49364	0.321588	-29909.1	-29931	tg_qn+lnfi+whr_qn	lnfi+tg_qn+whr_qn
uc009ybw.1	51	4721	3677	0.415247	0.0081421	2	110	14971.3	14969.7	3.21962	0.199926	-29917.3	-29931	tg_qn+lnfi	lnfi+tg_qn
uc009ybw.1	51	4721	3677	0.415247	0.0081421	2	101	14971.1	14969.7	2.7101	0.257934	-29916.8	-29931	tg_qn+whr_qn	tg_qn+whr_qn
uc009ybw.1	51	4721	3677	0.415247	0.0081421	1	100	14971	14969.7	2.5384	0.111107	-29925.1	-29931	tg_qn	tg_qn
uc009ybw.1	51	4721	3677	0.415247	0.0081421	2	11	14970.7	14969.7	1.95842	0.375607	-29916	-29931	lnfi+whr_qn	lnfi+whr_qn
uc009ybw.1	51	4721	3677	0.415247	0.0081421	1	10	14970.6	14969.7	1.81074	0.17842	-29924.4	-29931	lnfi	lnfi
uc009ybw.1	51	4721	3677	0.415247	0.0081421	1	1	14969.7	14969.7	0.0262156	0.871375	-29922.6	-29931	whr_qn	whr_qn
uc001lpp.1	54	4721	3830	0.432323	0.00800598	3	111	15089.4	15087	4.75543	0.190607	-30144.9	-30165.5	tg_qn+lnfi+whr_qn	lnfi+tg_qn+whr_qn
uc001lpp.1	54	4721	3830	0.432323	0.00800598	2	110	15089.1	15087	4.18654	0.123283	-30152.8	-30165.5	tg_qn+lnfi	lnfi+tg_qn
uc001lpp.1	54	4721	3830	0.432323	0.00800598	2	101	15088.4	15087	2.74437	0.253552	-30151.4	-30165.5	tg_qn+whr_qn	tg_qn+whr_qn
uc001lpp.1	54	4721	3830	0.432323	0.00800598	1	100	15088.2	15087	2.41406	0.12025	-30159.5	-30165.5	tg_qn	tg_qn
uc001lpp.1	54	4721	3830	0.432323	0.00800598	2	11	15088.8	15087	3.65891	0.160501	-30152.3	-30165.5	lnfi+whr_qn	lnfi+whr_qn
uc001lpp.1	54	4721	3830	0.432323	0.00800598	1	10	15088.6	15087	3.25362	0.0712657	-30160.3	-30165.5	lnfi	lnfi
uc001lpp.1	54	4721	3830	0.432323	0.00800598	1	1	15087.1	15087	0.0925109	0.761009	-30157.2	-30165.5	whr_qn	whr_qn
uc001lpt.1	54	4721	3830	0.432323	0.00800598	3	111	15089.4	15087	4.75543	0.190607	-30144.9	-30165.5	tg_qn+lnfi+whr_qn	lnfi+tg_qn+whr_qn
uc001lpt.1	54	4721	3830	0.432323	0.00800598	2	110	15089.1	15087	4.18654	0.123283	-30152.8	-30165.5	tg_qn+lnfi	lnfi+tg_qn
uc001lpt.1	54	4721	3830	0.432323	0.00800598	2	101	15088.4	15087	2.74437	0.253552	-30151.4	-30165.5	tg_qn+whr_qn	tg_qn+whr_qn
uc001lpt.1	54	4721	3830	0.432323	0.00800598	1	100	15088.2	15087	2.41406	0.12025	-30159.5	-30165.5	tg_qn	tg_qn
uc001lpt.1	54	4721	3830	0.432323	0.00800598	2	11	15088.8	15087	3.65891	0.160501	-30152.3	-30165.5	lnfi+whr_qn	lnfi+whr_qn
uc001lpt.1	54	4721	3830	0.432323	0.00800598	1	10	15088.6	15087	3.25362	0.0712657	-30160.3	-30165.5	lnfi	lnfi
uc001lpt.1	54	4721	3830	0.432323	0.00800598	1	1	15087.1	15087	0.0925109	0.761009	-30157.2	-30165.5	whr_qn	whr_qn
uc001lpq.1	54	4721	3830	0.432323	0.00800598	3	111	15089.4	15087	4.75543	0.190607	-30144.9	-30165.5	tg_qn+lnfi+whr_qn	lnfi+tg_qn+whr_qn
uc001lpq.1	54	4721	3830	0.432323	0.00800598	2	110	15089.1	15087	4.18654	0.123283	-30152.8	-30165.5	tg_qn+lnfi	lnfi+tg_qn
uc001lpq.1	54	4721	3830	0.432323	0.00800598	2	101	15088.4	15087	2.74437	0.253552	-30151.4	-30165.5	tg_qn+whr_qn	tg_qn+whr_qn
uc001lpq.1	54	4721	3830	0.432323	0.00800598	1	100	15088.2	15087	2.41406	0.12025	-30159.5	-30165.5	tg_qn	tg_qn
uc001lpq.1	54	4721	3830	0.432323	0.00800598	2	11	15088.8	15087	3.65891	0.160501	-30152.3	-30165.5	lnfi+whr_qn	lnfi+whr_qn
uc001lpq.1	54	4721	3830	0.432323	0.00800598	1	10	15088.6	15087	3.25362	0.0712657	-30160.3	-30165.5	lnfi	lnfi
uc001lpq.1	54	4721	3830	0.432323	0.00800598	1	1	15087.1	15087	0.0925109	0.761009	-30157.2	-30165.5	whr_qn	whr_qn
uc001lpr.1	54	4721	3830	0.432323	0.00800598	3	111	15089.4	15087	4.75543	0.190607	-30144.9	-30165.5	tg_qn+lnfi+whr_qn	lnfi+tg_qn+whr_qn
uc001lpr.1	54	4721	3830	0.432323	0.00800598	2	110	15089.1	15087	4.18654	0.123283	-30152.8	-30165.5	tg_qn+lnfi	lnfi+tg_qn
uc001lpr.1	54	4721	3830	0.432323	0.00800598	2	101	15088.4	15087	2.74437	0.253552	-30151.4	-30165.5	tg_qn+whr_qn	tg_qn+whr_qn
uc001lpr.1	54	4721	3830	0.432323	0.00800598	1	100	15088.2	15087	2.41406	0.12025	-30159.5	-30165.5	tg_qn	tg_qn
uc001lpr.1	54	4721	3830	0.432323	0.00800598	2	11	15088.8	15087	3.65891	0.160501	-30152.3	-30165.5	lnfi+whr_qn	lnfi+whr_qn
uc001lpr.1	54	4721	3830	0.432323	0.00800598	1	10	15088.6	15087	3.25362	0.0712657	-30160.3	-30165.5	lnfi	lnfi
uc001lpr.1	54	4721	3830	0.432323	0.00800598	1	1	15087.1	15087	0.0925109	0.761009	-30157.2	-30165.5	whr_qn	whr_qn
uc001lps.1	54	4721	3830	0.432323	0.00800598	3	111	15089.4	15087	4.75543	0.190607	-30144.9	-30165.5	tg_qn+lnfi+whr_qn	lnfi+tg_qn+whr_qn
uc001lps.1	54	4721	3830	0.432323	0.00800598	2	110	15089.1	15087	4.18654	0.123283	-30152.8	-30165.5	tg_qn+lnfi	lnfi+tg_qn
uc001lps.1	54	4721	3830	0.432323	0.00800598	2	101	15088.4	15087	2.74437	0.253552	-30151.4	-30165.5	tg_qn+whr_qn	tg_qn+whr_qn
uc001lps.1	54	4721	3830	0.432323	0.00800598	1	100	15088.2	15087	2.41406	0.12025	-30159.5	-30165.5	tg_qn	tg_qn
uc001lps.1	54	4721	3830	0.432323	0.00800598	2	11	15088.8	15087	3.65891	0.160501	-30152.3	-30165.5	lnfi+whr_qn	lnfi+whr_qn
uc001lps.1	54	4721	3830	0.432323	0.00800598	1	10	15088.6	15087	3.25362	0.0712657	-30160.3	-30165.5	lnfi	lnfi
uc001lps.1	54	4721	3830	0.432323	0.00800598	1	1	15087.1	15087	0.0925109	0.761009	-30157.2	-30165.5	whr_qn	whr_qn
uc009ybx.1	27	4721	2051	0.230337	0.00853099	3	111	14462.9	14459.3	7.25884	0.0640897	-28892.1	-28910.2	tg_qn+lnfi+whr_qn	lnfi+tg_qn+whr_qn
uc009ybx.1	27	4721	2051	0.230337	0.00853099	2	110	14462.7	14459.3	6.71013	0.034907	-28900	-28910.2	tg_qn+lnfi	lnfi+tg_qn
uc009ybx.1	27	4721	2051	0.230337	0.00853099	2	101	14460.7	14459.3	2.79109	0.247699	-28896	-28910.2	tg_qn+whr_qn	tg_qn+whr_qn
uc009ybx.1	27	4721	2051	0.230337	0.00853099	1	100	14460.6	14459.3	2.56927	0.108958	-28904.3	-28910.2	tg_qn	tg_qn
uc009ybx.1	27	4721	2051	0.230337	0.00853099	2	11	14462.6	14459.3	6.55739	0.0376775	-28899.8	-28910.2	lnfi+whr_qn	lnfi+whr_qn
uc009ybx.1	27	4721	2051	0.230337	0.00853099	1	10	14462.4	14459.3	6.13722	0.0132365	-28907.9	-28910.2	lnfi	lnfi
uc009ybx.1	27	4721	2051	0.230337	0.00853099	1	1	14459.3	14459.3	0.0431088	0.83552	-28901.8	-28910.2	whr_qn	whr_qn
uc010qvw.1	6	4721	512	0.0570098	0.00950163	3	111	11478.6	11476.6	4.01599	0.259743	-22923.5	-22944.8	tg_qn+lnfi+whr_qn	lnfi+tg_qn+whr_qn
uc010qvw.1	6	4721	512	0.0570098	0.00950163	2	110	11478.6	11476.6	3.96919	0.137436	-22931.9	-22944.8	tg_qn+lnfi	lnfi+tg_qn
uc010qvw.1	6	4721	512	0.0570098	0.00950163	2	101	11478	11476.6	2.65616	0.264986	-22930.6	-22944.8	tg_qn+whr_qn	tg_qn+whr_qn
uc010qvw.1	6	4721	512	0.0570098	0.00950163	1	100	11477.9	11476.6	2.51665	0.11265	-22938.9	-22944.8	tg_qn	tg_qn
uc010qvw.1	6	4721	512	0.0570098	0.00950163	2	11	11476.8	11476.6	0.306881	0.857752	-22928.2	-22944.8	lnfi+whr_qn	lnfi+whr_qn
uc010qvw.1	6	4721	512	0.0570098	0.00950163	1	10	11476.8	11476.6	0.305874	0.580223	-22936.7	-22944.8	lnfi	lnfi
uc010qvw.1	6	4721	512	0.0570098	0.00950163	1	1	11476.6	11476.6	0.00852405	0.926439	-22936.4	-22944.8	whr_qn	whr_qn
uc001lpv.2	6	4721	512	0.0570098	0.00950163	3	111	11478.6	11476.6	4.01599	0.259743	-22923.5	-22944.8	tg_qn+lnfi+whr_qn	lnfi+tg_qn+whr_qn
uc001lpv.2	6	4721	512	0.0570098	0.00950163	2	110	11478.6	11476.6	3.96919	0.137436	-22931.9	-22944.8	tg_qn+lnfi	lnfi+tg_qn
uc001lpv.2	6	4721	512	0.0570098	0.00950163	2	101	11478	11476.6	2.65616	0.264986	-22930.6	-22944.8	tg_qn+whr_qn	tg_qn+whr_qn
uc001lpv.2	6	4721	512	0.0570098	0.00950163	1	100	11477.9	11476.6	2.51665	0.11265	-22938.9	-22944.8	tg_qn	tg_qn
uc001lpv.2	6	4721	512	0.0570098	0.00950163	2	11	11476.8	11476.6	0.306881	0.857752	-22928.2	-22944.8	lnfi+whr_qn	lnfi+whr_qn
uc001lpv.2	6	4721	512	0.0570098	0.00950163	1	10	11476.8	11476.6	0.305874	0.580223	-22936.7	-22944.8	lnfi	lnfi
uc001lpv.2	6	4721	512	0.0570098	0.00950163	1	1	11476.6	11476.6	0.00852405	0.926439	-22936.4	-22944.8	whr_qn	whr_qn
uc010qvx.1	6	4721	512	0.0570098	0.00950163	3	111	11478.6	11476.6	4.01599	0.259743	-22923.5	-22944.8	tg_qn+lnfi+whr_qn	lnfi+tg_qn+whr_qn
uc010qvx.1	6	4721	512	0.0570098	0.00950163	2	110	11478.6	11476.6	3.96919	0.137436	-22931.9	-22944.8	tg_qn+lnfi	lnfi+tg_qn
uc010qvx.1	6	4721	512	0.0570098	0.00950163	2	101	11478	11476.6	2.65616	0.264986	-22930.6	-22944.8	tg_qn+whr_qn	tg_qn+whr_qn
uc010qvx.1	6	4721	512	0.0570098	0.00950163	1	100	11477.9	11476.6	2.51665	0.11265	-22938.9	-22944.8	tg_qn	tg_qn
uc010qvx.1	6	4721	512	0.0570098	0.00950163	2	11	11476.8	11476.6	0.306881	0.857752	-22928.2	-22944.8	lnfi+whr_qn	lnfi+whr_qn
uc010qvx.1	6	4721	512	0.0570098	0.00950163	1	10	11476.8	11476.6	0.305874	0.580223	-22936.7	-22944.8	lnfi	lnfi
uc010qvx.1	6	4721	512	0.0570098	0.00950163	1	1	11476.6	11476.6	0.00852405	0.926439	-22936.4	-22944.8	whr_qn	whr_qn
uc010qvy.1	6	4721	512	0.0570098	0.00950163	3	111	11478.6	11476.6	4.01599	0.259743	-22923.5	-22944.8	tg_qn+lnfi+whr_qn	lnfi+tg_qn+whr_qn
uc010qvy.1	6	4721	512	0.0570098	0.00950163	2	110	11478.6	11476.6	3.96919	0.137436	-22931.9	-22944.8	tg_qn+lnfi	lnfi+tg_qn
uc010qvy.1	6	4721	512	0.0570098	0.00950163	2	101	11478	11476.6	2.65616	0.264986	-22930.6	-22944.8	tg_qn+whr_qn	tg_qn+whr_qn
uc010qvy.1	6	4721	512	0.0570098	0.00950163	1	100	11477.9	11476.6	2.51665	0.11265	-22938.9	-22944.8	tg_qn	tg_qn
uc010qvy.1	6	4721	512	0.0570098	0.00950163	2	11	11476.8	11476.6	0.306881	0.857752	-22928.2	-22944.8	lnfi+whr_qn	lnfi+whr_qn
uc010qvy.1	6	4721	512	0.0570098	0.00950163	1	10	11476.8	11476.6	0.305874	0.580223	-22936.7	-22944.8	lnfi	lnfi
uc010qvy.1	6	4721	512	0.0570098	0.00950163	1	1	11476.6	11476.6	0.00852405	0.926439	-22936.4	-22944.8	whr_qn	whr_qn
uc010qvz.1	62	4721	5055	0.562011	0.0090647	3	111	14640.1	14637.8	4.67889	0.196878	-29246.4	-29267.1	tg_qn+lnfi+whr_qn	lnfi+tg_qn+whr_qn
uc010qvz.1	62	4721	5055	0.562011	0.0090647	2	110	14639.9	14637.8	4.26821	0.118351	-29254.4	-29267.1	tg_qn+lnfi	lnfi+tg_qn
uc010qvz.1	62	4721	5055	0.562011	0.0090647	2	101	14640.1	14637.8	4.56337	0.102112	-29254.7	-29267.1	tg_qn+whr_qn	tg_qn+whr_qn
uc010qvz.1	62	4721	5055	0.562011	0.0090647	1	100	14639.9	14637.8	4.19814	0.0404683	-29262.8	-29267.1	tg_qn	tg_qn
uc010qvz.1	62	4721	5055	0.562011	0.0090647	2	11	14638.3	14637.8	1.1313	0.56799	-29251.3	-29267.1	lnfi+whr_qn	lnfi+whr_qn
uc010qvz.1	62	4721	5055	0.562011	0.0090647	1	10	14638.2	14637.8	0.951753	0.329273	-29259.6	-29267.1	lnfi	lnfi
uc010qvz.1	62	4721	5055	0.562011	0.0090647	1	1	14637.8	14637.8	0.060635	0.805495	-29258.7	-29267.1	whr_qn	whr_qn
uc001lpy.2	12	4721	1509	0.165081	0.0137568	3	111	10613.5	10612.6	1.79797	0.615377	-21193.2	-21216.8	tg_qn+lnfi+whr_qn	lnfi+tg_qn+whr_qn
uc001lpy.2	12	4721	1509	0.165081	0.0137568	2	110	10612.9	10612.6	0.599199	0.741115	-21200.5	-21216.8	tg_qn+lnfi	lnfi+tg_qn
uc001lpy.2	12	4721	1509	0.165081	0.0137568	2	101	10613.5	10612.6	1.74513	0.417878	-21201.6	-21216.8	tg_qn+whr_qn	tg_qn+whr_qn
uc001lpy.2	12	4721	1509	0.165081	0.0137568	1	100	10612.8	10612.6	0.462639	0.496393	-21208.8	-21216.8	tg_qn	tg_qn
uc001lpy.2	12	4721	1509	0.165081	0.0137568	2	11	10613.1	10612.6	1.01199	0.602907	-21200.9	-21216.8	lnfi+whr_qn	lnfi+whr_qn
uc001lpy.2	12	4721	1509	0.165081	0.0137568	1	10	10612.6	10612.6	0.017364	0.895164	-21208.3	-21216.8	lnfi	lnfi
uc001lpy.2	12	4721	1509	0.165081	0.0137568	1	1	10613.1	10612.6	0.99199	0.319256	-21209.3	-21216.8	whr_qn	whr_qn
uc001lpz.2	1	4721	257	0.0279623	0.0279623	3	111	4643.68	4642.32	2.72336	0.436273	-9253.52	-9276.18	tg_qn+lnfi+whr_qn	lnfi+tg_qn+whr_qn
uc001lpz.2	1	4721	257	0.0279623	0.0279623	2	110	4642.69	4642.32	0.739434	0.69093	-9260	-9276.18	tg_qn+lnfi	lnfi+tg_qn
uc001lpz.2	1	4721	257	0.0279623	0.0279623	2	101	4643.62	4642.32	2.61278	0.270795	-9261.87	-9276.18	tg_qn+whr_qn	tg_qn+whr_qn
uc001lpz.2	1	4721	257	0.0279623	0.0279623	1	100	4642.55	4642.32	0.464294	0.495624	-9268.18	-9276.18	tg_qn	tg_qn
uc001lpz.2	1	4721	257	0.0279623	0.0279623	2	11	4643.19	4642.32	1.74728	0.41743	-9261	-9276.18	lnfi+whr_qn	lnfi+whr_qn
uc001lpz.2	1	4721	257	0.0279623	0.0279623	1	10	4642.35	4642.32	0.0575863	0.810352	-9267.78	-9276.18	lnfi	lnfi
uc001lpz.2	1	4721	257	0.0279623	0.0279623	1	1	4643.19	4642.32	1.7471	0.186242	-9269.46	-9276.18	whr_qn	whr_qn
uc001lpx.2	37	4721	4621	0.510039	0.0137848	3	111	11071.5	11069.8	3.28531	0.349693	-22109.1	-22131.2	tg_qn+lnfi+whr_qn	lnfi+tg_qn+whr_qn
uc001lpx.2	37	4721	4621	0.510039	0.0137848	2	110	11070.7	11069.8	1.80822	0.404902	-22116.1	-22131.2	tg_qn+lnfi	lnfi+tg_qn
uc001lpx.2	37	4721	4621	0.510039	0.0137848	2	101	11071.4	11069.8	3.21643	0.200245	-22117.5	-22131.2	tg_qn+whr_qn	tg_qn+whr_qn
uc001lpx.2	37	4721	4621	0.510039	0.0137848	1	100	11070.7	11069.8	1.63779	0.200629	-22124.4	-22131.2	tg_qn	tg_qn
uc001lpx.2	37	4721	4621	0.510039	0.0137848	2	11	11070.4	11069.8	1.12911	0.568612	-22115.4	-22131.2	lnfi+whr_qn	lnfi+whr_qn
uc001lpx.2	37	4721	4621	0.510039	0.0137848	1	10	11069.9	11069.8	0.0280221	0.867057	-22122.8	-22131.2	lnfi	lnfi
uc001lpx.2	37	4721	4621	0.510039	0.0137848	1	1	11070.4	11069.8	1.0254	0.311241	-22123.8	-22131.2	whr_qn	whr_qn
uc001lqa.2	16	4721	1578	0.176429	0.0110268	3	111	12372.1	12370.8	2.54419	0.467358	-24710.3	-24733.2	tg_qn+lnfi+whr_qn	lnfi+tg_qn+whr_qn
uc001lqa.2	16	4721	1578	0.176429	0.0110268	2	110	12371.3	12370.8	1.05961	0.588721	-24717.3	-24733.2	tg_qn+lnfi	lnfi+tg_qn
uc001lqa.2	16	4721	1578	0.176429	0.0110268	2	101	12371.4	12370.8	1.17703	0.555151	-24717.4	-24733.2	tg_qn+whr_qn	tg_qn+whr_qn
uc001lqa.2	16	4721	1578	0.176429	0.0110268	1	100	12370.8	12370.8	0.0218042	0.882609	-24724.7	-24733.2	tg_qn	tg_qn
uc001lqa.2	16	4721	1578	0.176429	0.0110268	2	11	12372.1	12370.8	2.52451	0.283014	-24718.8	-24733.2	lnfi+whr_qn	lnfi+whr_qn
uc001lqa.2	16	4721	1578	0.176429	0.0110268	1	10	12371.3	12370.8	0.983381	0.321366	-24725.7	-24733.2	lnfi	lnfi
uc001lqa.2	16	4721	1578	0.176429	0.0110268	1	1	12371.4	12370.8	1.07923	0.298869	-24725.8	-24733.2	whr_qn	whr_qn
uc001lqb.2	12	4721	783	0.0877458	0.00731215	3	111	11691.3	11690.9	0.823398	0.843863	-23348.9	-23373.4	tg_qn+lnfi+whr_qn	lnfi+tg_qn+whr_qn
uc001lqb.2	12	4721	783	0.0877458	0.00731215	2	110	11691.2	11690.9	0.466436	0.791981	-23357	-23373.4	tg_qn+lnfi	lnfi+tg_qn
uc001lqb.2	12	4721	783	0.0877458	0.00731215	2	101	11691.1	11690.9	0.392501	0.821807	-23356.9	-23373.4	tg_qn+whr_qn	tg_qn+whr_qn
uc001lqb.2	12	4721	783	0.0877458	0.00731215	1	100	11691	11690.9	0.125584	0.723055	-23365.1	-23373.4	tg_qn	tg_qn
uc001lqb.2	12	4721	783	0.0877458	0.00731215	2	11	11691.2	11690.9	0.615931	0.734941	-23357.1	-23373.4	lnfi+whr_qn	lnfi+whr_qn
uc001lqb.2	12	4721	783	0.0877458	0.00731215	1	10	11691	11690.9	0.178892	0.672327	-23365.1	-23373.4	lnfi	lnfi
uc001lqb.2	12	4721	783	0.0877458	0.00731215	1	1	11691.1	11690.9	0.333791	0.563435	-23365.3	-23373.4	whr_qn	whr_qn
uc001lqc.2	11	4721	745	0.083555	0.00759591	3	111	11320.3	11319.6	1.31014	0.726727	-22606.7	-22630.8	tg_qn+lnfi+whr_qn	lnfi+tg_qn+whr_qn
uc001lqc.2	11	4721	745	0.083555	0.00759591	2	110	11319.9	11319.6	0.61023	0.737039	-22614.5	-22630.8	tg_qn+lnfi	lnfi+tg_qn
uc001lqc.2	11	4721	745	0.083555	0.00759591	2	101	11319.9	11319.6	0.631522	0.729234	-22614.5	-22630.8	tg_qn+whr_qn	tg_qn+whr_qn
uc001lqc.2	11	4721	745	0.083555	0.00759591	1	100	11319.7	11319.6	0.0892238	0.765166	-22622.4	-22630.8	tg_qn	tg_qn
uc001lqc.2	11	4721	745	0.083555	0.00759591	2	11	11320.2	11319.6	1.12801	0.568925	-22615	-22630.8	lnfi+whr_qn	lnfi+whr_qn
uc001lqc.2	11	4721	745	0.083555	0.00759591	1	10	11319.8	11319.6	0.328737	0.566404	-22622.6	-22630.8	lnfi	lnfi
uc001lqc.2	11	4721	745	0.083555	0.00759591	1	1	11319.9	11319.6	0.603992	0.437059	-22622.9	-22630.8	whr_qn	whr_qn
uc001lqd.2	11	4721	745	0.083555	0.00759591	3	111	11320.3	11319.6	1.31014	0.726727	-22606.7	-22630.8	tg_qn+lnfi+whr_qn	lnfi+tg_qn+whr_qn
uc001lqd.2	11	4721	745	0.083555	0.00759591	2	110	11319.9	11319.6	0.61023	0.737039	-22614.5	-22630.8	tg_qn+lnfi	lnfi+tg_qn
uc001lqd.2	11	4721	745	0.083555	0.00759591	2	101	11319.9	11319.6	0.631522	0.729234	-22614.5	-22630.8	tg_qn+whr_qn	tg_qn+whr_qn
uc001lqd.2	11	4721	745	0.083555	0.00759591	1	100	11319.7	11319.6	0.0892238	0.765166	-22622.4	-22630.8	tg_qn	tg_qn
uc001lqd.2	11	4721	745	0.083555	0.00759591	2	11	11320.2	11319.6	1.12801	0.568925	-22615	-22630.8	lnfi+whr_qn	lnfi+whr_qn
uc001lqd.2	11	4721	745	0.083555	0.00759591	1	10	11319.8	11319.6	0.328737	0.566404	-22622.6	-22630.8	lnfi	lnfi
uc001lqd.2	11	4721	745	0.083555	0.00759591	1	1	11319.9	11319.6	0.603992	0.437059	-22622.9	-22630.8	whr_qn	whr_qn
uc009yby.1	7	4721	960	0.107393	0.0153418	3	111	10187.4	10185.6	3.52124	0.318017	-20341	-20362.8	tg_qn+lnfi+whr_qn	lnfi+tg_qn+whr_qn
uc009yby.1	7	4721	960	0.107393	0.0153418	2	110	10186.5	10185.6	1.63478	0.441583	-20347.5	-20362.8	tg_qn+lnfi	lnfi+tg_qn
uc009yby.1	7	4721	960	0.107393	0.0153418	2	101	10187.3	10185.6	3.2523	0.196686	-20349.2	-20362.8	tg_qn+whr_qn	tg_qn+whr_qn
uc009yby.1	7	4721	960	0.107393	0.0153418	1	100	10186.4	10185.6	1.51398	0.218532	-20355.9	-20362.8	tg_qn	tg_qn
uc009yby.1	7	4721	960	0.107393	0.0153418	2	11	10186.7	10185.6	2.12118	0.346252	-20348	-20362.8	lnfi+whr_qn	lnfi+whr_qn
uc009yby.1	7	4721	960	0.107393	0.0153418	1	10	10185.9	10185.6	0.577205	0.44741	-20354.9	-20362.8	lnfi	lnfi
uc009yby.1	7	4721	960	0.107393	0.0153418	1	1	10186.2	10185.6	1.17084	0.279228	-20355.5	-20362.8	whr_qn	whr_qn
uc010qwb.1	10	4721	2079	0.233137	0.0233137	3	111	7738.81	7737.33	2.95808	0.398133	-15443.8	-15466.2	tg_qn+lnfi+whr_qn	lnfi+tg_qn+whr_qn
uc010qwb.1	10	4721	2079	0.233137	0.0233137	2	110	7737.81	7737.33	0.957556	0.61954	-15450.2	-15466.2	tg_qn+lnfi	lnfi+tg_qn
uc010qwb.1	10	4721	2079	0.233137	0.0233137	2	101	7738.78	7737.33	2.90646	0.233814	-15452.2	-15466.2	tg_qn+whr_qn	tg_qn+whr_qn
uc010qwb.1	10	4721	2079	0.233137	0.0233137	1	100	7737.79	7737.33	0.91149	0.339719	-15458.7	-15466.2	tg_qn	tg_qn
uc010qwb.1	10	4721	2079	0.233137	0.0233137	2	11	7738.23	7737.33	1.79783	0.407012	-15451.1	-15466.2	lnfi+whr_qn	lnfi+whr_qn
uc010qwb.1	10	4721	2079	0.233137	0.0233137	1	10	7737.39	7737.33	0.116136	0.733263	-15457.9	-15466.2	lnfi	lnfi
uc010qwb.1	10	4721	2079	0.233137	0.0233137	1	1	7738.08	7737.33	1.49896	0.220831	-15459.2	-15466.2	whr_qn	whr_qn
uc009ybz.1	96	4721	5617	0.619043	0.00644837	3	111	15135	15130.2	9.54168	0.0228921	-30236.1	-30252	tg_qn+lnfi+whr_qn	lnfi+tg_qn+whr_qn
uc009ybz.1	96	4721	5617	0.619043	0.00644837	2	110	15131.8	15130.2	3.1474	0.207277	-30238.2	-30252	tg_qn+lnfi	lnfi+tg_qn
uc009ybz.1	96	4721	5617	0.619043	0.00644837	2	101	15134.6	15130.2	8.77714	0.0124185	-30243.8	-30252	tg_qn+whr_qn	tg_qn+whr_qn
uc009ybz.1	96	4721	5617	0.619043	0.00644837	1	100	15131.6	15130.2	2.84833	0.0914689	-30246.3	-30252	tg_qn	tg_qn
uc009ybz.1	96	4721	5617	0.619043	0.00644837	2	11	15133.6	15130.2	6.75975	0.0340516	-30241.8	-30252	lnfi+whr_qn	lnfi+whr_qn
uc009ybz.1	96	4721	5617	0.619043	0.00644837	1	10	15130.8	15130.2	1.25364	0.262858	-30244.7	-30252	lnfi	lnfi
uc009ybz.1	96	4721	5617	0.619043	0.00644837	1	1	15132.4	15130.2	4.39864	0.0359676	-30247.9	-30252	whr_qn	whr_qn
uc010qwc.1	206	4721	14057	1.55382	0.00754283	3	111	14443.1	14438.6	8.98497	0.0294914	-28852.4	-28868.8	tg_qn+lnfi+whr_qn	lnfi+tg_qn+whr_qn
uc010qwc.1	206	4721	14057	1.55382	0.00754283	2	110	14440.1	14438.6	2.99296	0.223917	-28854.9	-28868.8	tg_qn+lnfi	lnfi+tg_qn
uc010qwc.1	206	4721	14057	1.55382	0.00754283	2	101	14442.8	14438.6	8.33019	0.0155282	-28860.2	-28868.8	tg_qn+whr_qn	tg_qn+whr_qn
uc010qwc.1	206	4721	14057	1.55382	0.00754283	1	100	14440	14438.6	2.74679	0.09745	-28863.1	-28868.8	tg_qn	tg_qn
uc010qwc.1	206	4721	14057	1.55382	0.00754283	2	11	14441.8	14438.6	6.25613	0.0438026	-28858.1	-28868.8	lnfi+whr_qn	lnfi+whr_qn
uc010qwc.1	206	4721	14057	1.55382	0.00754283	1	10	14439.2	14438.6	1.11454	0.291097	-28861.5	-28868.8	lnfi	lnfi
uc010qwc.1	206	4721	14057	1.55382	0.00754283	1	1	14440.7	14438.6	4.13199	0.0420799	-28864.5	-28868.8	whr_qn	whr_qn
uc010qwd.1	206	4721	14057	1.55382	0.00754283	3	111	14443.1	14438.6	8.98497	0.0294914	-28852.4	-28868.8	tg_qn+lnfi+whr_qn	lnfi+tg_qn+whr_qn
uc010qwd.1	206	4721	14057	1.55382	0.00754283	2	110	14440.1	14438.6	2.99296	0.223917	-28854.9	-28868.8	tg_qn+lnfi	lnfi+tg_qn
uc010qwd.1	206	4721	14057	1.55382	0.00754283	2	101	14442.8	14438.6	8.33019	0.0155282	-28860.2	-28868.8	tg_qn+whr_qn	tg_qn+whr_qn
uc010qwd.1	206	4721	14057	1.55382	0.00754283	1	100	14440	14438.6	2.74679	0.09745	-28863.1	-28868.8	tg_qn	tg_qn
uc010qwd.1	206	4721	14057	1.55382	0.00754283	2	11	14441.8	14438.6	6.25613	0.0438026	-28858.1	-28868.8	lnfi+whr_qn	lnfi+whr_qn
uc010qwd.1	206	4721	14057	1.55382	0.00754283	1	10	14439.2	14438.6	1.11454	0.291097	-28861.5	-28868.8	lnfi	lnfi
uc010qwd.1	206	4721	14057	1.55382	0.00754283	1	1	14440.7	14438.6	4.13199	0.0420799	-28864.5	-28868.8	whr_qn	whr_qn
uc001lqe.2	206	4721	14057	1.55382	0.00754283	3	111	14443.1	14438.6	8.98497	0.0294914	-28852.4	-28868.8	tg_qn+lnfi+whr_qn	lnfi+tg_qn+whr_qn
uc001lqe.2	206	4721	14057	1.55382	0.00754283	2	110	14440.1	14438.6	2.99296	0.223917	-28854.9	-28868.8	tg_qn+lnfi	lnfi+tg_qn
uc001lqe.2	206	4721	14057	1.55382	0.00754283	2	101	14442.8	14438.6	8.33019	0.0155282	-28860.2	-28868.8	tg_qn+whr_qn	tg_qn+whr_qn
uc001lqe.2	206	4721	14057	1.55382	0.00754283	1	100	14440	14438.6	2.74679	0.09745	-28863.1	-28868.8	tg_qn	tg_qn
uc001lqe.2	206	4721	14057	1.55382	0.00754283	2	11	14441.8	14438.6	6.25613	0.0438026	-28858.1	-28868.8	lnfi+whr_qn	lnfi+whr_qn
uc001lqe.2	206	4721	14057	1.55382	0.00754283	1	10	14439.2	14438.6	1.11454	0.291097	-28861.5	-28868.8	lnfi	lnfi
uc001lqe.2	206	4721	14057	1.55382	0.00754283	1	1	14440.7	14438.6	4.13199	0.0420799	-28864.5	-28868.8	whr_qn	whr_qn
uc010qwe.1	206	4721	14057	1.55382	0.00754283	3	111	14443.1	14438.6	8.98497	0.0294914	-28852.4	-28868.8	tg_qn+lnfi+whr_qn	lnfi+tg_qn+whr_qn
uc010qwe.1	206	4721	14057	1.55382	0.00754283	2	110	14440.1	14438.6	2.99296	0.223917	-28854.9	-28868.8	tg_qn+lnfi	lnfi+tg_qn
uc010qwe.1	206	4721	14057	1.55382	0.00754283	2	101	14442.8	14438.6	8.33019	0.0155282	-28860.2	-28868.8	tg_qn+whr_qn	tg_qn+whr_qn
uc010qwe.1	206	4721	14057	1.55382	0.00754283	1	100	14440	14438.6	2.74679	0.09745	-28863.1	-28868.8	tg_qn	tg_qn
uc010qwe.1	206	4721	14057	1.55382	0.00754283	2	11	14441.8	14438.6	6.25613	0.0438026	-28858.1	-28868.8	lnfi+whr_qn	lnfi+whr_qn
uc010qwe.1	206	4721	14057	1.55382	0.00754283	1	10	14439.2	14438.6	1.11454	0.291097	-28861.5	-28868.8	lnfi	lnfi
uc010qwe.1	206	4721	14057	1.55382	0.00754283	1	1	14440.7	14438.6	4.13199	0.0420799	-28864.5	-28868.8	whr_qn	whr_qn
uc009yca.1	24	4721	1866	0.205988	0.00858281	3	111	13743.7	13741.9	3.58305	0.31015	-27453.5	-27475.3	tg_qn+lnfi+whr_qn	lnfi+tg_qn+whr_qn
uc009yca.1	24	4721	1866	0.205988	0.00858281	2	110	13742.9	13741.9	2.0304	0.362329	-27460.4	-27475.3	tg_qn+lnfi	lnfi+tg_qn
uc009yca.1	24	4721	1866	0.205988	0.00858281	2	101	13743.2	13741.9	2.68751	0.260865	-27461	-27475.3	tg_qn+whr_qn	tg_qn+whr_qn
uc009yca.1	24	4721	1866	0.205988	0.00858281	1	100	13742.6	13741.9	1.39988	0.236744	-27468.2	-27475.3	tg_qn	tg_qn
uc009yca.1	24	4721	1866	0.205988	0.00858281	2	11	13743.2	13741.9	2.64771	0.266107	-27461	-27475.3	lnfi+whr_qn	lnfi+whr_qn
uc009yca.1	24	4721	1866	0.205988	0.00858281	1	10	13742.5	13741.9	1.34131	0.246803	-27468.2	-27475.3	lnfi	lnfi
uc009yca.1	24	4721	1866	0.205988	0.00858281	1	1	13742.3	13741.9	0.837604	0.360083	-27467.7	-27475.3	whr_qn	whr_qn
uc009ycb.2	8	4721	908	0.100017	0.0125022	3	111	10258.8	10256.8	3.99839	0.261638	-20483.8	-20505.2	tg_qn+lnfi+whr_qn	lnfi+tg_qn+whr_qn
uc009ycb.2	8	4721	908	0.100017	0.0125022	2	110	10257.5	10256.8	1.39409	0.498054	-20489.7	-20505.2	tg_qn+lnfi	lnfi+tg_qn
uc009ycb.2	8	4721	908	0.100017	0.0125022	2	101	10258.7	10256.8	3.67769	0.159001	-20492	-20505.2	tg_qn+whr_qn	tg_qn+whr_qn
uc009ycb.2	8	4721	908	0.100017	0.0125022	1	100	10257.5	10256.8	1.2659	0.260538	-20498	-20505.2	tg_qn	tg_qn
uc009ycb.2	8	4721	908	0.100017	0.0125022	2	11	10258.2	10256.8	2.77636	0.249529	-20491.1	-20505.2	lnfi+whr_qn	lnfi+whr_qn
uc009ycb.2	8	4721	908	0.100017	0.0125022	1	10	10257.1	10256.8	0.547669	0.459272	-20497.3	-20505.2	lnfi	lnfi
uc009ycb.2	8	4721	908	0.100017	0.0125022	1	1	10257.7	10256.8	1.7677	0.183666	-20498.5	-20505.2	whr_qn	whr_qn
uc010qwf.1	11	4721	933	0.102704	0.00933673	3	111	11715.2	11713.3	3.86048	0.276929	-23396.6	-23418.2	tg_qn+lnfi+whr_qn	lnfi+tg_qn+whr_qn
uc010qwf.1	11	4721	933	0.102704	0.00933673	2	110	11713.9	11713.3	1.18355	0.553346	-23402.4	-23418.2	tg_qn+lnfi	lnfi+tg_qn
uc010qwf.1	11	4721	933	0.102704	0.00933673	2	101	11715.1	11713.3	3.6672	0.159837	-23404.9	-23418.2	tg_qn+whr_qn	tg_qn+whr_qn
uc010qwf.1	11	4721	933	0.102704	0.00933673	1	100	11713.9	11713.3	1.13146	0.287463	-23410.8	-23418.2	tg_qn	tg_qn
uc010qwf.1	11	4721	933	0.102704	0.00933673	2	11	11714.6	11713.3	2.65412	0.265257	-23403.9	-23418.2	lnfi+whr_qn	lnfi+whr_qn
uc010qwf.1	11	4721	933	0.102704	0.00933673	1	10	11713.5	11713.3	0.354568	0.551539	-23410.1	-23418.2	lnfi	lnfi
uc010qwf.1	11	4721	933	0.102704	0.00933673	1	1	11714.3	11713.3	1.90309	0.167732	-23411.6	-23418.2	whr_qn	whr_qn
uc001lqf.2	11	4721	933	0.102704	0.00933673	3	111	11715.2	11713.3	3.86048	0.276929	-23396.6	-23418.2	tg_qn+lnfi+whr_qn	lnfi+tg_qn+whr_qn
uc001lqf.2	11	4721	933	0.102704	0.00933673	2	110	11713.9	11713.3	1.18355	0.553346	-23402.4	-23418.2	tg_qn+lnfi	lnfi+tg_qn
uc001lqf.2	11	4721	933	0.102704	0.00933673	2	101	11715.1	11713.3	3.6672	0.159837	-23404.9	-23418.2	tg_qn+whr_qn	tg_qn+whr_qn
uc001lqf.2	11	4721	933	0.102704	0.00933673	1	100	11713.9	11713.3	1.13146	0.287463	-23410.8	-23418.2	tg_qn	tg_qn
uc001lqf.2	11	4721	933	0.102704	0.00933673	2	11	11714.6	11713.3	2.65412	0.265257	-23403.9	-23418.2	lnfi+whr_qn	lnfi+whr_qn
uc001lqf.2	11	4721	933	0.102704	0.00933673	1	10	11713.5	11713.3	0.354568	0.551539	-23410.1	-23418.2	lnfi	lnfi
uc001lqf.2	11	4721	933	0.102704	0.00933673	1	1	11714.3	11713.3	1.90309	0.167732	-23411.6	-23418.2	whr_qn	whr_qn
uc010qwg.1	11	4721	933	0.102704	0.00933673	3	111	11715.2	11713.3	3.86048	0.276929	-23396.6	-23418.2	tg_qn+lnfi+whr_qn	lnfi+tg_qn+whr_qn
uc010qwg.1	11	4721	933	0.102704	0.00933673	2	110	11713.9	11713.3	1.18355	0.553346	-23402.4	-23418.2	tg_qn+lnfi	lnfi+tg_qn
uc010qwg.1	11	4721	933	0.102704	0.00933673	2	101	11715.1	11713.3	3.6672	0.159837	-23404.9	-23418.2	tg_qn+whr_qn	tg_qn+whr_qn
uc010qwg.1	11	4721	933	0.102704	0.00933673	1	100	11713.9	11713.3	1.13146	0.287463	-23410.8	-23418.2	tg_qn	tg_qn
uc010qwg.1	11	4721	933	0.102704	0.00933673	2	11	11714.6	11713.3	2.65412	0.265257	-23403.9	-23418.2	lnfi+whr_qn	lnfi+whr_qn
uc010qwg.1	11	4721	933	0.102704	0.00933673	1	10	11713.5	11713.3	0.354568	0.551539	-23410.1	-23418.2	lnfi	lnfi
uc010qwg.1	11	4721	933	0.102704	0.00933673	1	1	11714.3	11713.3	1.90309	0.167732	-23411.6	-23418.2	whr_qn	whr_qn
uc001lqg.2	11	4721	933	0.102704	0.00933673	3	111	11715.2	11713.3	3.86048	0.276929	-23396.6	-23418.2	tg_qn+lnfi+whr_qn	lnfi+tg_qn+whr_qn
uc001lqg.2	11	4721	933	0.102704	0.00933673	2	110	11713.9	11713.3	1.18355	0.553346	-23402.4	-23418.2	tg_qn+lnfi	lnfi+tg_qn
uc001lqg.2	11	4721	933	0.102704	0.00933673	2	101	11715.1	11713.3	3.6672	0.159837	-23404.9	-23418.2	tg_qn+whr_qn	tg_qn+whr_qn
uc001lqg.2	11	4721	933	0.102704	0.00933673	1	100	11713.9	11713.3	1.13146	0.287463	-23410.8	-23418.2	tg_qn	tg_qn
uc001lqg.2	11	4721	933	0.102704	0.00933673	2	11	11714.6	11713.3	2.65412	0.265257	-23403.9	-23418.2	lnfi+whr_qn	lnfi+whr_qn
uc001lqg.2	11	4721	933	0.102704	0.00933673	1	10	11713.5	11713.3	0.354568	0.551539	-23410.1	-23418.2	lnfi	lnfi
uc001lqg.2	11	4721	933	0.102704	0.00933673	1	1	11714.3	11713.3	1.90309	0.167732	-23411.6	-23418.2	whr_qn	whr_qn
uc001lqh.2	12	4721	953	0.104859	0.00873823	3	111	12039.2	12037.1	4.05126	0.255982	-24044.5	-24065.8	tg_qn+lnfi+whr_qn	lnfi+tg_qn+whr_qn
uc001lqh.2	12	4721	953	0.104859	0.00873823	2	110	12037.7	12037.1	1.05878	0.588966	-24050	-24065.8	tg_qn+lnfi	lnfi+tg_qn
uc001lqh.2	12	4721	953	0.104859	0.00873823	2	101	12039.1	12037.1	3.88845	0.143098	-24052.8	-24065.8	tg_qn+whr_qn	tg_qn+whr_qn
uc001lqh.2	12	4721	953	0.104859	0.00873823	1	100	12037.7	12037.1	1.02568	0.311176	-24058.4	-24065.8	tg_qn	tg_qn
uc001lqh.2	12	4721	953	0.104859	0.00873823	2	11	12038.6	12037.1	2.8839	0.236467	-24051.8	-24065.8	lnfi+whr_qn	lnfi+whr_qn
uc001lqh.2	12	4721	953	0.104859	0.00873823	1	10	12037.3	12037.1	0.282329	0.595179	-24057.7	-24065.8	lnfi	lnfi
uc001lqh.2	12	4721	953	0.104859	0.00873823	1	1	12038.3	12037.1	2.20966	0.137149	-24059.6	-24065.8	whr_qn	whr_qn
uc001lqi.2	12	4721	953	0.104859	0.00873823	3	111	12039.2	12037.1	4.05126	0.255982	-24044.5	-24065.8	tg_qn+lnfi+whr_qn	lnfi+tg_qn+whr_qn
uc001lqi.2	12	4721	953	0.104859	0.00873823	2	110	12037.7	12037.1	1.05878	0.588966	-24050	-24065.8	tg_qn+lnfi	lnfi+tg_qn
uc001lqi.2	12	4721	953	0.104859	0.00873823	2	101	12039.1	12037.1	3.88845	0.143098	-24052.8	-24065.8	tg_qn+whr_qn	tg_qn+whr_qn
uc001lqi.2	12	4721	953	0.104859	0.00873823	1	100	12037.7	12037.1	1.02568	0.311176	-24058.4	-24065.8	tg_qn	tg_qn
uc001lqi.2	12	4721	953	0.104859	0.00873823	2	11	12038.6	12037.1	2.8839	0.236467	-24051.8	-24065.8	lnfi+whr_qn	lnfi+whr_qn
uc001lqi.2	12	4721	953	0.104859	0.00873823	1	10	12037.3	12037.1	0.282329	0.595179	-24057.7	-24065.8	lnfi	lnfi
uc001lqi.2	12	4721	953	0.104859	0.00873823	1	1	12038.3	12037.1	2.20966	0.137149	-24059.6	-24065.8	whr_qn	whr_qn
uc010qwh.1	12	4721	953	0.104859	0.00873823	3	111	12039.2	12037.1	4.05126	0.255982	-24044.5	-24065.8	tg_qn+lnfi+whr_qn	lnfi+tg_qn+whr_qn
uc010qwh.1	12	4721	953	0.104859	0.00873823	2	110	12037.7	12037.1	1.05878	0.588966	-24050	-24065.8	tg_qn+lnfi	lnfi+tg_qn
uc010qwh.1	12	4721	953	0.104859	0.00873823	2	101	12039.1	12037.1	3.88845	0.143098	-24052.8	-24065.8	tg_qn+whr_qn	tg_qn+whr_qn
uc010qwh.1	12	4721	953	0.104859	0.00873823	1	100	12037.7	12037.1	1.02568	0.311176	-24058.4	-24065.8	tg_qn	tg_qn
uc010qwh.1	12	4721	953	0.104859	0.00873823	2	11	12038.6	12037.1	2.8839	0.236467	-24051.8	-24065.8	lnfi+whr_qn	lnfi+whr_qn
uc010qwh.1	12	4721	953	0.104859	0.00873823	1	10	12037.3	12037.1	0.282329	0.595179	-24057.7	-24065.8	lnfi	lnfi
uc010qwh.1	12	4721	953	0.104859	0.00873823	1	1	12038.3	12037.1	2.20966	0.137149	-24059.6	-24065.8	whr_qn	whr_qn
uc001lqm.2	21	4721	3554	0.39501	0.01881	3	111	9797.66	9794.86	5.60085	0.13273	-19561.5	-19581.3	tg_qn+lnfi+whr_qn	lnfi+tg_qn+whr_qn
uc001lqm.2	21	4721	3554	0.39501	0.01881	2	110	9796.51	9794.86	3.30364	0.191701	-19567.6	-19581.3	tg_qn+lnfi	lnfi+tg_qn
uc001lqm.2	21	4721	3554	0.39501	0.01881	2	101	9797.6	9794.86	5.4761	0.0646965	-19569.8	-19581.3	tg_qn+whr_qn	tg_qn+whr_qn
uc001lqm.2	21	4721	3554	0.39501	0.01881	1	100	9796.49	9794.86	3.27202	0.0704709	-19576.1	-19581.3	tg_qn	tg_qn
uc001lqm.2	21	4721	3554	0.39501	0.01881	2	11	9796.03	9794.86	2.34714	0.309262	-19566.7	-19581.3	lnfi+whr_qn	lnfi+whr_qn
uc001lqm.2	21	4721	3554	0.39501	0.01881	1	10	9795.17	9794.86	0.629561	0.427516	-19573.4	-19581.3	lnfi	lnfi
uc001lqm.2	21	4721	3554	0.39501	0.01881	1	1	9795.51	9794.86	1.30485	0.25333	-19574.1	-19581.3	whr_qn	whr_qn
uc001lqj.2	40	4721	4612	0.51334	0.0128335	3	111	12229.9	12226.9	6.00268	0.11148	-24425.9	-24445.3	tg_qn+lnfi+whr_qn	lnfi+tg_qn+whr_qn
uc001lqj.2	40	4721	4612	0.51334	0.0128335	2	110	12228.7	12226.9	3.62811	0.162992	-24432	-24445.3	tg_qn+lnfi	lnfi+tg_qn
uc001lqj.2	40	4721	4612	0.51334	0.0128335	2	101	12229.8	12226.9	5.82285	0.0543981	-24434.2	-24445.3	tg_qn+whr_qn	tg_qn+whr_qn
uc001lqj.2	40	4721	4612	0.51334	0.0128335	1	100	12228.7	12226.9	3.56521	0.0590021	-24440.4	-24445.3	tg_qn	tg_qn
uc001lqj.2	40	4721	4612	0.51334	0.0128335	2	11	12228.2	12226.9	2.54161	0.280605	-24430.9	-24445.3	lnfi+whr_qn	lnfi+whr_qn
uc001lqj.2	40	4721	4612	0.51334	0.0128335	1	10	12227.3	12226.9	0.771765	0.379672	-24437.6	-24445.3	lnfi	lnfi
uc001lqj.2	40	4721	4612	0.51334	0.0128335	1	1	12227.5	12226.9	1.31761	0.251021	-24438.2	-24445.3	whr_qn	whr_qn
uc001lqk.2	40	4721	4612	0.51334	0.0128335	3	111	12229.9	12226.9	6.00268	0.11148	-24425.9	-24445.3	tg_qn+lnfi+whr_qn	lnfi+tg_qn+whr_qn
uc001lqk.2	40	4721	4612	0.51334	0.0128335	2	110	12228.7	12226.9	3.62811	0.162992	-24432	-24445.3	tg_qn+lnfi	lnfi+tg_qn
uc001lqk.2	40	4721	4612	0.51334	0.0128335	2	101	12229.8	12226.9	5.82285	0.0543981	-24434.2	-24445.3	tg_qn+whr_qn	tg_qn+whr_qn
uc001lqk.2	40	4721	4612	0.51334	0.0128335	1	100	12228.7	12226.9	3.56521	0.0590021	-24440.4	-24445.3	tg_qn	tg_qn
uc001lqk.2	40	4721	4612	0.51334	0.0128335	2	11	12228.2	12226.9	2.54161	0.280605	-24430.9	-24445.3	lnfi+whr_qn	lnfi+whr_qn
uc001lqk.2	40	4721	4612	0.51334	0.0128335	1	10	12227.3	12226.9	0.771765	0.379672	-24437.6	-24445.3	lnfi	lnfi
uc001lqk.2	40	4721	4612	0.51334	0.0128335	1	1	12227.5	12226.9	1.31761	0.251021	-24438.2	-24445.3	whr_qn	whr_qn
uc009ycc.2	40	4721	4612	0.51334	0.0128335	3	111	12229.9	12226.9	6.00268	0.11148	-24425.9	-24445.3	tg_qn+lnfi+whr_qn	lnfi+tg_qn+whr_qn
uc009ycc.2	40	4721	4612	0.51334	0.0128335	2	110	12228.7	12226.9	3.62811	0.162992	-24432	-24445.3	tg_qn+lnfi	lnfi+tg_qn
uc009ycc.2	40	4721	4612	0.51334	0.0128335	2	101	12229.8	12226.9	5.82285	0.0543981	-24434.2	-24445.3	tg_qn+whr_qn	tg_qn+whr_qn
uc009ycc.2	40	4721	4612	0.51334	0.0128335	1	100	12228.7	12226.9	3.56521	0.0590021	-24440.4	-24445.3	tg_qn	tg_qn
uc009ycc.2	40	4721	4612	0.51334	0.0128335	2	11	12228.2	12226.9	2.54161	0.280605	-24430.9	-24445.3	lnfi+whr_qn	lnfi+whr_qn
uc009ycc.2	40	4721	4612	0.51334	0.0128335	1	10	12227.3	12226.9	0.771765	0.379672	-24437.6	-24445.3	lnfi	lnfi
uc009ycc.2	40	4721	4612	0.51334	0.0128335	1	1	12227.5	12226.9	1.31761	0.251021	-24438.2	-24445.3	whr_qn	whr_qn
uc009ycd.2	40	4721	4612	0.51334	0.0128335	3	111	12229.9	12226.9	6.00268	0.11148	-24425.9	-24445.3	tg_qn+lnfi+whr_qn	lnfi+tg_qn+whr_qn
uc009ycd.2	40	4721	4612	0.51334	0.0128335	2	110	12228.7	12226.9	3.62811	0.162992	-24432	-24445.3	tg_qn+lnfi	lnfi+tg_qn
uc009ycd.2	40	4721	4612	0.51334	0.0128335	2	101	12229.8	12226.9	5.82285	0.0543981	-24434.2	-24445.3	tg_qn+whr_qn	tg_qn+whr_qn
uc009ycd.2	40	4721	4612	0.51334	0.0128335	1	100	12228.7	12226.9	3.56521	0.0590021	-24440.4	-24445.3	tg_qn	tg_qn
uc009ycd.2	40	4721	4612	0.51334	0.0128335	2	11	12228.2	12226.9	2.54161	0.280605	-24430.9	-24445.3	lnfi+whr_qn	lnfi+whr_qn
uc009ycd.2	40	4721	4612	0.51334	0.0128335	1	10	12227.3	12226.9	0.771765	0.379672	-24437.6	-24445.3	lnfi	lnfi
uc009ycd.2	40	4721	4612	0.51334	0.0128335	1	1	12227.5	12226.9	1.31761	0.251021	-24438.2	-24445.3	whr_qn	whr_qn
uc009yce.1	24	4721	3781	0.420262	0.0175109	3	111	10430.5	10427.6	5.7753	0.123069	-20827.2	-20846.8	tg_qn+lnfi+whr_qn	lnfi+tg_qn+whr_qn
uc009yce.1	24	4721	3781	0.420262	0.0175109	2	110	10429.4	10427.6	3.46882	0.176504	-20833.4	-20846.8	tg_qn+lnfi	lnfi+tg_qn
uc009yce.1	24	4721	3781	0.420262	0.0175109	2	101	10430.5	10427.6	5.66414	0.0588908	-20835.6	-20846.8	tg_qn+whr_qn	tg_qn+whr_qn
uc009yce.1	24	4721	3781	0.420262	0.0175109	1	100	10429.4	10427.6	3.44316	0.063514	-20841.8	-20846.8	tg_qn	tg_qn
uc009yce.1	24	4721	3781	0.420262	0.0175109	2	11	10428.8	10427.6	2.33574	0.311028	-20832.2	-20846.8	lnfi+whr_qn	lnfi+whr_qn
uc009yce.1	24	4721	3781	0.420262	0.0175109	1	10	10427.9	10427.6	0.626332	0.428704	-20839	-20846.8	lnfi	lnfi
uc009yce.1	24	4721	3781	0.420262	0.0175109	1	1	10428.3	10427.6	1.2984	0.254505	-20839.6	-20846.8	whr_qn	whr_qn
uc001lql.2	40	4721	4612	0.51334	0.0128335	3	111	12229.9	12226.9	6.00268	0.11148	-24425.9	-24445.3	tg_qn+lnfi+whr_qn	lnfi+tg_qn+whr_qn
uc001lql.2	40	4721	4612	0.51334	0.0128335	2	110	12228.7	12226.9	3.62811	0.162992	-24432	-24445.3	tg_qn+lnfi	lnfi+tg_qn
uc001lql.2	40	4721	4612	0.51334	0.0128335	2	101	12229.8	12226.9	5.82285	0.0543981	-24434.2	-24445.3	tg_qn+whr_qn	tg_qn+whr_qn
uc001lql.2	40	4721	4612	0.51334	0.0128335	1	100	12228.7	12226.9	3.56521	0.0590021	-24440.4	-24445.3	tg_qn	tg_qn
uc001lql.2	40	4721	4612	0.51334	0.0128335	2	11	12228.2	12226.9	2.54161	0.280605	-24430.9	-24445.3	lnfi+whr_qn	lnfi+whr_qn
uc001lql.2	40	4721	4612	0.51334	0.0128335	1	10	12227.3	12226.9	0.771765	0.379672	-24437.6	-24445.3	lnfi	lnfi
uc001lql.2	40	4721	4612	0.51334	0.0128335	1	1	12227.5	12226.9	1.31761	0.251021	-24438.2	-24445.3	whr_qn	whr_qn
uc001lqn.1	8	4721	1005	0.111504	0.013938	3	111	11325.3	11323.3	3.99004	0.262541	-22616.8	-22638.2	tg_qn+lnfi+whr_qn	lnfi+tg_qn+whr_qn
uc001lqn.1	8	4721	1005	0.111504	0.013938	2	110	11324.7	11323.3	2.74689	0.253234	-22624	-22638.2	tg_qn+lnfi	lnfi+tg_qn
uc001lqn.1	8	4721	1005	0.111504	0.013938	2	101	11325.2	11323.3	3.80464	0.149222	-22625.1	-22638.2	tg_qn+whr_qn	tg_qn+whr_qn
uc001lqn.1	8	4721	1005	0.111504	0.013938	1	100	11324.5	11323.3	2.41182	0.120422	-22632.1	-22638.2	tg_qn	tg_qn
uc001lqn.1	8	4721	1005	0.111504	0.013938	2	11	11323.7	11323.3	0.849596	0.653902	-22622.1	-22638.2	lnfi+whr_qn	lnfi+whr_qn
uc001lqn.1	8	4721	1005	0.111504	0.013938	1	10	11323.3	11323.3	0.0182164	0.892637	-22629.7	-22638.2	lnfi	lnfi
uc001lqn.1	8	4721	1005	0.111504	0.013938	1	1	11323.7	11323.3	0.791112	0.373764	-22630.5	-22638.2	whr_qn	whr_qn
uc001lqo.1	3	4721	36	0.00394289	0.0013143	3	111	14355.9	14354.5	2.79371	0.424536	-28678	-28700.6	tg_qn+lnfi+whr_qn	lnfi+tg_qn+whr_qn
uc001lqo.1	3	4721	36	0.00394289	0.0013143	2	110	14354.8	14354.5	0.61418	0.735584	-28684.3	-28700.6	tg_qn+lnfi	lnfi+tg_qn
uc001lqo.1	3	4721	36	0.00394289	0.0013143	2	101	14355.9	14354.5	2.78871	0.247994	-28686.5	-28700.6	tg_qn+whr_qn	tg_qn+whr_qn
uc001lqo.1	3	4721	36	0.00394289	0.0013143	1	100	14354.8	14354.5	0.599795	0.438656	-28692.7	-28700.6	tg_qn	tg_qn
uc001lqo.1	3	4721	36	0.00394289	0.0013143	2	11	14355.5	14354.5	1.91729	0.383412	-28685.6	-28700.6	lnfi+whr_qn	lnfi+whr_qn
uc001lqo.1	3	4721	36	0.00394289	0.0013143	1	10	14354.5	14354.5	0.0284442	0.866069	-28692.2	-28700.6	lnfi	lnfi
uc001lqo.1	3	4721	36	0.00394289	0.0013143	1	1	14355.4	14354.5	1.73883	0.187287	-28693.9	-28700.6	whr_qn	whr_qn
uc001lqp.1	10	4721	634	0.0731872	0.00731872	3	111	12966	12964.6	2.78262	0.42637	-25898.1	-25920.7	tg_qn+lnfi+whr_qn	lnfi+tg_qn+whr_qn
uc001lqp.1	10	4721	634	0.0731872	0.00731872	2	110	12964.8	12964.6	0.425931	0.808184	-25904.2	-25920.7	tg_qn+lnfi	lnfi+tg_qn
uc001lqp.1	10	4721	634	0.0731872	0.00731872	2	101	12965.7	12964.6	2.1933	0.333989	-25906	-25920.7	tg_qn+whr_qn	tg_qn+whr_qn
uc001lqp.1	10	4721	634	0.0731872	0.00731872	1	100	12964.6	12964.6	0.0967054	0.75582	-25912.3	-25920.7	tg_qn	tg_qn
uc001lqp.1	10	4721	634	0.0731872	0.00731872	2	11	12965.9	12964.6	2.70756	0.258262	-25906.5	-25920.7	lnfi+whr_qn	lnfi+whr_qn
uc001lqp.1	10	4721	634	0.0731872	0.00731872	1	10	12964.8	12964.6	0.405153	0.52444	-25912.6	-25920.7	lnfi	lnfi
uc001lqp.1	10	4721	634	0.0731872	0.00731872	1	1	12965.5	12964.6	1.89231	0.168942	-25914.1	-25920.7	whr_qn	whr_qn
uc009ycf.1	119	4721	12709	1.41785	0.0119147	3	111	12445.8	12445.6	0.406057	0.938988	-24857.8	-24882.8	tg_qn+lnfi+whr_qn	lnfi+tg_qn+whr_qn
uc009ycf.1	119	4721	12709	1.41785	0.0119147	2	110	12445.8	12445.6	0.283927	0.867653	-24866.1	-24882.8	tg_qn+lnfi	lnfi+tg_qn
uc009ycf.1	119	4721	12709	1.41785	0.0119147	2	101	12445.7	12445.6	0.134326	0.935043	-24866	-24882.8	tg_qn+whr_qn	tg_qn+whr_qn
uc009ycf.1	119	4721	12709	1.41785	0.0119147	1	100	12445.6	12445.6	0.047507	0.82746	-24874.4	-24882.8	tg_qn	tg_qn
uc009ycf.1	119	4721	12709	1.41785	0.0119147	2	11	12445.8	12445.6	0.380585	0.826717	-24866.2	-24882.8	lnfi+whr_qn	lnfi+whr_qn
uc009ycf.1	119	4721	12709	1.41785	0.0119147	1	10	12445.7	12445.6	0.257395	0.611915	-24874.6	-24882.8	lnfi	lnfi
uc009ycf.1	119	4721	12709	1.41785	0.0119147	1	1	12445.7	12445.6	0.0730563	0.786938	-24874.4	-24882.8	whr_qn	whr_qn
uc001lqq.1	133	4721	14138	1.58112	0.0118881	3	111	12322.7	12322.5	0.389168	0.942471	-24611.6	-24636.6	tg_qn+lnfi+whr_qn	lnfi+tg_qn+whr_qn
uc001lqq.1	133	4721	14138	1.58112	0.0118881	2	110	12322.6	12322.5	0.237111	0.888202	-24619.9	-24636.6	tg_qn+lnfi	lnfi+tg_qn
uc001lqq.1	133	4721	14138	1.58112	0.0118881	2	101	12322.6	12322.5	0.171699	0.917732	-24619.8	-24636.6	tg_qn+whr_qn	tg_qn+whr_qn
uc001lqq.1	133	4721	14138	1.58112	0.0118881	1	100	12322.5	12322.5	0.0557201	0.813393	-24628.2	-24636.6	tg_qn	tg_qn
uc001lqq.1	133	4721	14138	1.58112	0.0118881	2	11	12322.7	12322.5	0.359914	0.835306	-24620	-24636.6	lnfi+whr_qn	lnfi+whr_qn
uc001lqq.1	133	4721	14138	1.58112	0.0118881	1	10	12322.6	12322.5	0.210843	0.646107	-24628.3	-24636.6	lnfi	lnfi
uc001lqq.1	133	4721	14138	1.58112	0.0118881	1	1	12322.6	12322.5	0.0962703	0.756352	-24628.2	-24636.6	whr_qn	whr_qn
uc001lqr.2	35	4721	3226	0.366321	0.0104663	3	111	13311.8	13311.6	0.329182	0.95445	-26589.7	-26614.7	tg_qn+lnfi+whr_qn	lnfi+tg_qn+whr_qn
uc001lqr.2	35	4721	3226	0.366321	0.0104663	2	110	13311.7	13311.6	0.176664	0.915457	-26598	-26614.7	tg_qn+lnfi	lnfi+tg_qn
uc001lqr.2	35	4721	3226	0.366321	0.0104663	2	101	13311.7	13311.6	0.18945	0.909623	-26598	-26614.7	tg_qn+whr_qn	tg_qn+whr_qn
uc001lqr.2	35	4721	3226	0.366321	0.0104663	1	100	13311.6	13311.6	0.0641836	0.800002	-26606.4	-26614.7	tg_qn	tg_qn
uc001lqr.2	35	4721	3226	0.366321	0.0104663	2	11	13311.7	13311.6	0.287856	0.86595	-26598.1	-26614.7	lnfi+whr_qn	lnfi+whr_qn
uc001lqr.2	35	4721	3226	0.366321	0.0104663	1	10	13311.7	13311.6	0.142396	0.705911	-26606.4	-26614.7	lnfi	lnfi
uc001lqr.2	35	4721	3226	0.366321	0.0104663	1	1	13311.7	13311.6	0.103478	0.747695	-26606.4	-26614.7	whr_qn	whr_qn
uc001lqs.2	35	4721	3226	0.366321	0.0104663	3	111	13311.8	13311.6	0.329182	0.95445	-26589.7	-26614.7	tg_qn+lnfi+whr_qn	lnfi+tg_qn+whr_qn
uc001lqs.2	35	4721	3226	0.366321	0.0104663	2	110	13311.7	13311.6	0.176664	0.915457	-26598	-26614.7	tg_qn+lnfi	lnfi+tg_qn
uc001lqs.2	35	4721	3226	0.366321	0.0104663	2	101	13311.7	13311.6	0.18945	0.909623	-26598	-26614.7	tg_qn+whr_qn	tg_qn+whr_qn
uc001lqs.2	35	4721	3226	0.366321	0.0104663	1	100	13311.6	13311.6	0.0641836	0.800002	-26606.4	-26614.7	tg_qn	tg_qn
uc001lqs.2	35	4721	3226	0.366321	0.0104663	2	11	13311.7	13311.6	0.287856	0.86595	-26598.1	-26614.7	lnfi+whr_qn	lnfi+whr_qn
uc001lqs.2	35	4721	3226	0.366321	0.0104663	1	10	13311.7	13311.6	0.142396	0.705911	-26606.4	-26614.7	lnfi	lnfi
uc001lqs.2	35	4721	3226	0.366321	0.0104663	1	1	13311.7	13311.6	0.103478	0.747695	-26606.4	-26614.7	whr_qn	whr_qn
uc010qwi.1	38	4721	3524	0.399496	0.0105131	3	111	13068.3	13068	0.46619	0.926254	-26102.7	-26127.6	tg_qn+lnfi+whr_qn	lnfi+tg_qn+whr_qn
uc010qwi.1	38	4721	3524	0.399496	0.0105131	2	110	13068.2	13068	0.348765	0.839976	-26111.1	-26127.6	tg_qn+lnfi	lnfi+tg_qn
uc010qwi.1	38	4721	3524	0.399496	0.0105131	2	101	13068.1	13068	0.151909	0.926858	-26110.9	-26127.6	tg_qn+whr_qn	tg_qn+whr_qn
uc010qwi.1	38	4721	3524	0.399496	0.0105131	1	100	13068.1	13068	0.0704128	0.790737	-26119.2	-26127.6	tg_qn	tg_qn
uc010qwi.1	38	4721	3524	0.399496	0.0105131	2	11	13068.3	13068	0.434925	0.804558	-26111.1	-26127.6	lnfi+whr_qn	lnfi+whr_qn
uc010qwi.1	38	4721	3524	0.399496	0.0105131	1	10	13068.2	13068	0.318892	0.572274	-26119.5	-26127.6	lnfi	lnfi
uc010qwi.1	38	4721	3524	0.399496	0.0105131	1	1	13068.1	13068	0.0653556	0.798223	-26119.2	-26127.6	whr_qn	whr_qn
uc010qwj.1	40	4721	4421	0.495895	0.0123974	3	111	12051.1	12050.1	2.14103	0.543656	-24068.4	-24091.7	tg_qn+lnfi+whr_qn	lnfi+tg_qn+whr_qn
uc010qwj.1	40	4721	4421	0.495895	0.0123974	2	110	12051.1	12050.1	1.9854	0.370575	-24076.7	-24091.7	tg_qn+lnfi	lnfi+tg_qn
uc010qwj.1	40	4721	4421	0.495895	0.0123974	2	101	12051.1	12050.1	1.99671	0.368486	-24076.7	-24091.7	tg_qn+whr_qn	tg_qn+whr_qn
uc010qwj.1	40	4721	4421	0.495895	0.0123974	1	100	12051	12050.1	1.80024	0.179683	-24085	-24091.7	tg_qn	tg_qn
uc010qwj.1	40	4721	4421	0.495895	0.0123974	2	11	12050.6	12050.1	1.03974	0.594598	-24075.8	-24091.7	lnfi+whr_qn	lnfi+whr_qn
uc010qwj.1	40	4721	4421	0.495895	0.0123974	1	10	12050.4	12050.1	0.772585	0.379419	-24084	-24091.7	lnfi	lnfi
uc010qwj.1	40	4721	4421	0.495895	0.0123974	1	1	12050.3	12050.1	0.443961	0.505217	-24083.6	-24091.7	whr_qn	whr_qn
uc001lqt.2	53	4721	5176	0.580211	0.0109474	3	111	12950.2	12949.1	2.13462	0.544941	-25866.5	-25889.7	tg_qn+lnfi+whr_qn	lnfi+tg_qn+whr_qn
uc001lqt.2	53	4721	5176	0.580211	0.0109474	2	110	12950.1	12949.1	1.94983	0.377224	-25874.8	-25889.7	tg_qn+lnfi	lnfi+tg_qn
uc001lqt.2	53	4721	5176	0.580211	0.0109474	2	101	12950	12949.1	1.82913	0.400691	-25874.6	-25889.7	tg_qn+whr_qn	tg_qn+whr_qn
uc001lqt.2	53	4721	5176	0.580211	0.0109474	1	100	12949.9	12949.1	1.57661	0.20925	-25882.8	-25889.7	tg_qn	tg_qn
uc001lqt.2	53	4721	5176	0.580211	0.0109474	2	11	12949.8	12949.1	1.32745	0.51493	-25874.1	-25889.7	lnfi+whr_qn	lnfi+whr_qn
uc001lqt.2	53	4721	5176	0.580211	0.0109474	1	10	12949.6	12949.1	1.04045	0.307716	-25882.3	-25889.7	lnfi	lnfi
uc001lqt.2	53	4721	5176	0.580211	0.0109474	1	1	12949.3	12949.1	0.505641	0.477032	-25881.8	-25889.7	whr_qn	whr_qn
uc001lqu.2	52	4721	4885	0.546841	0.0105162	3	111	13067.1	13066.3	1.73661	0.628825	-26100.4	-26124.1	tg_qn+lnfi+whr_qn	lnfi+tg_qn+whr_qn
uc001lqu.2	52	4721	4885	0.546841	0.0105162	2	110	13067	13066.3	1.50822	0.470428	-26108.7	-26124.1	tg_qn+lnfi	lnfi+tg_qn
uc001lqu.2	52	4721	4885	0.546841	0.0105162	2	101	13067	13066.3	1.5309	0.465124	-26108.7	-26124.1	tg_qn+whr_qn	tg_qn+whr_qn
uc001lqu.2	52	4721	4885	0.546841	0.0105162	1	100	13066.9	13066.3	1.24122	0.265236	-26116.9	-26124.1	tg_qn	tg_qn
uc001lqu.2	52	4721	4885	0.546841	0.0105162	2	11	13066.8	13066.3	1.10129	0.576578	-26108.3	-26124.1	lnfi+whr_qn	lnfi+whr_qn
uc001lqu.2	52	4721	4885	0.546841	0.0105162	1	10	13066.7	13066.3	0.773081	0.379266	-26116.4	-26124.1	lnfi	lnfi
uc001lqu.2	52	4721	4885	0.546841	0.0105162	1	1	13066.5	13066.3	0.521374	0.470256	-26116.1	-26124.1	whr_qn	whr_qn
uc010qwk.1	49	4721	4880	0.546309	0.0111492	3	111	12786	12785.2	1.6841	0.640474	-25538.2	-25561.9	tg_qn+lnfi+whr_qn	lnfi+tg_qn+whr_qn
uc010qwk.1	49	4721	4880	0.546309	0.0111492	2	110	12785.9	12785.2	1.47197	0.479033	-25546.5	-25561.9	tg_qn+lnfi	lnfi+tg_qn
uc010qwk.1	49	4721	4880	0.546309	0.0111492	2	101	12785.9	12785.2	1.5253	0.466428	-25546.5	-25561.9	tg_qn+whr_qn	tg_qn+whr_qn
uc010qwk.1	49	4721	4880	0.546309	0.0111492	1	100	12785.8	12785.2	1.26236	0.261205	-25554.7	-25561.9	tg_qn	tg_qn
uc010qwk.1	49	4721	4880	0.546309	0.0111492	2	11	12785.7	12785.2	0.994453	0.608215	-25546	-25561.9	lnfi+whr_qn	lnfi+whr_qn
uc010qwk.1	49	4721	4880	0.546309	0.0111492	1	10	12785.5	12785.2	0.682041	0.408885	-25554.1	-25561.9	lnfi	lnfi
uc010qwk.1	49	4721	4880	0.546309	0.0111492	1	1	12785.4	12785.2	0.487251	0.485156	-25553.9	-25561.9	whr_qn	whr_qn
uc001lqv.2	46	4721	4636	0.518304	0.0112675	3	111	12886	12884.9	2.26495	0.519268	-25738.2	-25761.3	tg_qn+lnfi+whr_qn	lnfi+tg_qn+whr_qn
uc001lqv.2	46	4721	4636	0.518304	0.0112675	2	110	12885.9	12884.9	2.06653	0.355842	-25746.5	-25761.3	tg_qn+lnfi	lnfi+tg_qn
uc001lqv.2	46	4721	4636	0.518304	0.0112675	2	101	12885.8	12884.9	1.90142	0.386466	-25746.3	-25761.3	tg_qn+whr_qn	tg_qn+whr_qn
uc001lqv.2	46	4721	4636	0.518304	0.0112675	1	100	12885.7	12884.9	1.62614	0.202237	-25754.5	-25761.3	tg_qn	tg_qn
uc001lqv.2	46	4721	4636	0.518304	0.0112675	2	11	12885.6	12884.9	1.46231	0.481352	-25745.8	-25761.3	lnfi+whr_qn	lnfi+whr_qn
uc001lqv.2	46	4721	4636	0.518304	0.0112675	1	10	12885.5	12884.9	1.15869	0.281737	-25754	-25761.3	lnfi	lnfi
uc001lqv.2	46	4721	4636	0.518304	0.0112675	1	1	12885.2	12884.9	0.542122	0.461555	-25753.4	-25761.3	whr_qn	whr_qn
uc001lqw.2	16	4721	992	0.110155	0.00688471	3	111	13561.3	13561.2	0.229153	0.972751	-27088.7	-27113.9	tg_qn+lnfi+whr_qn	lnfi+tg_qn+whr_qn
uc001lqw.2	16	4721	992	0.110155	0.00688471	2	110	13561.2	13561.2	0.0715801	0.964843	-27097	-27113.9	tg_qn+lnfi	lnfi+tg_qn
uc001lqw.2	16	4721	992	0.110155	0.00688471	2	101	13561.3	13561.2	0.213872	0.898583	-27097.2	-27113.9	tg_qn+whr_qn	tg_qn+whr_qn
uc001lqw.2	16	4721	992	0.110155	0.00688471	1	100	13561.2	13561.2	0.0508275	0.82163	-27105.5	-27113.9	tg_qn	tg_qn
uc001lqw.2	16	4721	992	0.110155	0.00688471	2	11	13561.3	13561.2	0.204517	0.902796	-27097.2	-27113.9	lnfi+whr_qn	lnfi+whr_qn
uc001lqw.2	16	4721	992	0.110155	0.00688471	1	10	13561.2	13561.2	0.0354471	0.850662	-27105.4	-27113.9	lnfi	lnfi
uc001lqw.2	16	4721	992	0.110155	0.00688471	1	1	13561.3	13561.2	0.184801	0.66728	-27105.6	-27113.9	whr_qn	whr_qn
uc001lqx.2	14	4721	990	0.109943	0.00785309	3	111	12924.5	12924.3	0.25786	0.967749	-25815.1	-25840.2	tg_qn+lnfi+whr_qn	lnfi+tg_qn+whr_qn
uc001lqx.2	14	4721	990	0.109943	0.00785309	2	110	12924.4	12924.3	0.0883023	0.956809	-25823.4	-25840.2	tg_qn+lnfi	lnfi+tg_qn
uc001lqx.2	14	4721	990	0.109943	0.00785309	2	101	12924.5	12924.3	0.239707	0.88705	-25823.5	-25840.2	tg_qn+whr_qn	tg_qn+whr_qn
uc001lqx.2	14	4721	990	0.109943	0.00785309	1	100	12924.4	12924.3	0.0639546	0.800351	-25831.8	-25840.2	tg_qn	tg_qn
uc001lqx.2	14	4721	990	0.109943	0.00785309	2	11	12924.5	12924.3	0.226124	0.893095	-25823.5	-25840.2	lnfi+whr_qn	lnfi+whr_qn
uc001lqx.2	14	4721	990	0.109943	0.00785309	1	10	12924.4	12924.3	0.0427378	0.83622	-25831.8	-25840.2	lnfi	lnfi
uc001lqx.2	14	4721	990	0.109943	0.00785309	1	1	12924.4	12924.3	0.201845	0.653236	-25832	-25840.2	whr_qn	whr_qn
uc001lqy.2	7	4721	473	0.053611	0.00765872	3	111	12298.6	12295.3	6.73687	0.0807746	-24563.4	-24582.1	tg_qn+lnfi+whr_qn	lnfi+tg_qn+whr_qn
uc001lqy.2	7	4721	473	0.053611	0.00765872	2	110	12298.5	12295.3	6.52056	0.0383777	-24571.7	-24582.1	tg_qn+lnfi	lnfi+tg_qn
uc001lqy.2	7	4721	473	0.053611	0.00765872	2	101	12295.7	12295.3	0.945731	0.623214	-24566.1	-24582.1	tg_qn+whr_qn	tg_qn+whr_qn
uc001lqy.2	7	4721	473	0.053611	0.00765872	1	100	12295.4	12295.3	0.330904	0.565127	-24574	-24582.1	tg_qn	tg_qn
uc001lqy.2	7	4721	473	0.053611	0.00765872	2	11	12298.5	12295.3	6.52731	0.0382484	-24571.7	-24582.1	lnfi+whr_qn	lnfi+whr_qn
uc001lqy.2	7	4721	473	0.053611	0.00765872	1	10	12298.5	12295.3	6.3529	0.011719	-24580	-24582.1	lnfi	lnfi
uc001lqy.2	7	4721	473	0.053611	0.00765872	1	1	12295.7	12295.3	0.756798	0.384333	-24574.4	-24582.1	whr_qn	whr_qn
uc010qwl.1	26	4721	1766	0.194341	0.00747467	3	111	14689.4	14688.4	2.03242	0.565705	-29345	-29368.4	tg_qn+lnfi+whr_qn	lnfi+tg_qn+whr_qn
uc010qwl.1	26	4721	1766	0.194341	0.00747467	2	110	14689.2	14688.4	1.58403	0.452931	-29353	-29368.4	tg_qn+lnfi	lnfi+tg_qn
uc010qwl.1	26	4721	1766	0.194341	0.00747467	2	101	14689.4	14688.4	1.90169	0.386414	-29353.3	-29368.4	tg_qn+whr_qn	tg_qn+whr_qn
uc010qwl.1	26	4721	1766	0.194341	0.00747467	1	100	14689.1	14688.4	1.38094	0.239941	-29361.3	-29368.4	tg_qn	tg_qn
uc010qwl.1	26	4721	1766	0.194341	0.00747467	2	11	14688.6	14688.4	0.279044	0.869774	-29351.7	-29368.4	lnfi+whr_qn	lnfi+whr_qn
uc010qwl.1	26	4721	1766	0.194341	0.00747467	1	10	14688.4	14688.4	0.0106044	0.917981	-29359.9	-29368.4	lnfi	lnfi
uc010qwl.1	26	4721	1766	0.194341	0.00747467	1	1	14688.5	14688.4	0.256052	0.612845	-29360.2	-29368.4	whr_qn	whr_qn
uc001lqz.2	43	4721	2710	0.29903	0.00695419	3	111	16216.2	16215.7	1.13425	0.768813	-32398.7	-32422.9	tg_qn+lnfi+whr_qn	lnfi+tg_qn+whr_qn
uc001lqz.2	43	4721	2710	0.29903	0.00695419	2	110	16216	16215.7	0.608549	0.737658	-32406.6	-32422.9	tg_qn+lnfi	lnfi+tg_qn
uc001lqz.2	43	4721	2710	0.29903	0.00695419	2	101	16216.2	16215.7	1.10885	0.574402	-32407.1	-32422.9	tg_qn+whr_qn	tg_qn+whr_qn
uc001lqz.2	43	4721	2710	0.29903	0.00695419	1	100	16216	16215.7	0.596547	0.439899	-32415	-32422.9	tg_qn	tg_qn
uc001lqz.2	43	4721	2710	0.29903	0.00695419	2	11	16215.9	16215.7	0.508912	0.775338	-32406.5	-32422.9	lnfi+whr_qn	lnfi+whr_qn
uc001lqz.2	43	4721	2710	0.29903	0.00695419	1	10	16215.7	16215.7	0.102813	0.74848	-32414.5	-32422.9	lnfi	lnfi
uc001lqz.2	43	4721	2710	0.29903	0.00695419	1	1	16215.8	16215.7	0.326271	0.567863	-32414.8	-32422.9	whr_qn	whr_qn
uc001lra.2	43	4721	2710	0.29903	0.00695419	3	111	16216.2	16215.7	1.13425	0.768813	-32398.7	-32422.9	tg_qn+lnfi+whr_qn	lnfi+tg_qn+whr_qn
uc001lra.2	43	4721	2710	0.29903	0.00695419	2	110	16216	16215.7	0.608549	0.737658	-32406.6	-32422.9	tg_qn+lnfi	lnfi+tg_qn
uc001lra.2	43	4721	2710	0.29903	0.00695419	2	101	16216.2	16215.7	1.10885	0.574402	-32407.1	-32422.9	tg_qn+whr_qn	tg_qn+whr_qn
uc001lra.2	43	4721	2710	0.29903	0.00695419	1	100	16216	16215.7	0.596547	0.439899	-32415	-32422.9	tg_qn	tg_qn
uc001lra.2	43	4721	2710	0.29903	0.00695419	2	11	16215.9	16215.7	0.508912	0.775338	-32406.5	-32422.9	lnfi+whr_qn	lnfi+whr_qn
uc001lra.2	43	4721	2710	0.29903	0.00695419	1	10	16215.7	16215.7	0.102813	0.74848	-32414.5	-32422.9	lnfi	lnfi
uc001lra.2	43	4721	2710	0.29903	0.00695419	1	1	16215.8	16215.7	0.326271	0.567863	-32414.8	-32422.9	whr_qn	whr_qn
uc001lrb.2	3	4721	206	0.0227026	0.00756752	3	111	10161.9	10160	3.8754	0.275236	-20290	-20311.6	tg_qn+lnfi+whr_qn	lnfi+tg_qn+whr_qn
uc001lrb.2	3	4721	206	0.0227026	0.00756752	2	110	10161.9	10160	3.75828	0.152721	-20298.4	-20311.6	tg_qn+lnfi	lnfi+tg_qn
uc001lrb.2	3	4721	206	0.0227026	0.00756752	2	101	10160.4	10160	0.696773	0.705826	-20295.3	-20311.6	tg_qn+whr_qn	tg_qn+whr_qn
uc001lrb.2	3	4721	206	0.0227026	0.00756752	1	100	10160.2	10160	0.326316	0.567836	-20303.4	-20311.6	tg_qn	tg_qn
uc001lrb.2	3	4721	206	0.0227026	0.00756752	2	11	10161.2	10160	2.36714	0.306184	-20297	-20311.6	lnfi+whr_qn	lnfi+whr_qn
uc001lrb.2	3	4721	206	0.0227026	0.00756752	1	10	10161.2	10160	2.34043	0.126055	-20305.4	-20311.6	lnfi	lnfi
uc001lrb.2	3	4721	206	0.0227026	0.00756752	1	1	10160.1	10160	0.248983	0.617792	-20303.3	-20311.6	whr_qn	whr_qn
uc001lrc.2	19	4721	871	0.0962952	0.00506817	3	111	14820.7	14818.8	3.85071	0.278043	-29607.6	-29629.1	tg_qn+lnfi+whr_qn	lnfi+tg_qn+whr_qn
uc001lrc.2	19	4721	871	0.0962952	0.00506817	2	110	14820.7	14818.8	3.79705	0.149789	-29616	-29629.1	tg_qn+lnfi	lnfi+tg_qn
uc001lrc.2	19	4721	871	0.0962952	0.00506817	2	101	14819.4	14818.8	1.25389	0.534221	-29613.4	-29629.1	tg_qn+whr_qn	tg_qn+whr_qn
uc001lrc.2	19	4721	871	0.0962952	0.00506817	1	100	14819.3	14818.8	1.07208	0.300475	-29621.7	-29629.1	tg_qn	tg_qn
uc001lrc.2	19	4721	871	0.0962952	0.00506817	2	11	14820.6	14818.8	3.72029	0.15565	-29615.9	-29629.1	lnfi+whr_qn	lnfi+whr_qn
uc001lrc.2	19	4721	871	0.0962952	0.00506817	1	10	14820.6	14818.8	3.6493	0.0560929	-29624.3	-29629.1	lnfi	lnfi
uc001lrc.2	19	4721	871	0.0962952	0.00506817	1	1	14819	14818.8	0.354381	0.551643	-29621	-29629.1	whr_qn	whr_qn
uc010qwm.1	19	4721	871	0.0962952	0.00506817	3	111	14820.7	14818.8	3.85071	0.278043	-29607.6	-29629.1	tg_qn+lnfi+whr_qn	lnfi+tg_qn+whr_qn
uc010qwm.1	19	4721	871	0.0962952	0.00506817	2	110	14820.7	14818.8	3.79705	0.149789	-29616	-29629.1	tg_qn+lnfi	lnfi+tg_qn
uc010qwm.1	19	4721	871	0.0962952	0.00506817	2	101	14819.4	14818.8	1.25389	0.534221	-29613.4	-29629.1	tg_qn+whr_qn	tg_qn+whr_qn
uc010qwm.1	19	4721	871	0.0962952	0.00506817	1	100	14819.3	14818.8	1.07208	0.300475	-29621.7	-29629.1	tg_qn	tg_qn
uc010qwm.1	19	4721	871	0.0962952	0.00506817	2	11	14820.6	14818.8	3.72029	0.15565	-29615.9	-29629.1	lnfi+whr_qn	lnfi+whr_qn
uc010qwm.1	19	4721	871	0.0962952	0.00506817	1	10	14820.6	14818.8	3.6493	0.0560929	-29624.3	-29629.1	lnfi	lnfi
uc010qwm.1	19	4721	871	0.0962952	0.00506817	1	1	14819	14818.8	0.354381	0.551643	-29621	-29629.1	whr_qn	whr_qn
uc001lrd.2	19	4721	871	0.0962952	0.00506817	3	111	14820.7	14818.8	3.85071	0.278043	-29607.6	-29629.1	tg_qn+lnfi+whr_qn	lnfi+tg_qn+whr_qn
uc001lrd.2	19	4721	871	0.0962952	0.00506817	2	110	14820.7	14818.8	3.79705	0.149789	-29616	-29629.1	tg_qn+lnfi	lnfi+tg_qn
uc001lrd.2	19	4721	871	0.0962952	0.00506817	2	101	14819.4	14818.8	1.25389	0.534221	-29613.4	-29629.1	tg_qn+whr_qn	tg_qn+whr_qn
uc001lrd.2	19	4721	871	0.0962952	0.00506817	1	100	14819.3	14818.8	1.07208	0.300475	-29621.7	-29629.1	tg_qn	tg_qn
uc001lrd.2	19	4721	871	0.0962952	0.00506817	2	11	14820.6	14818.8	3.72029	0.15565	-29615.9	-29629.1	lnfi+whr_qn	lnfi+whr_qn
uc001lrd.2	19	4721	871	0.0962952	0.00506817	1	10	14820.6	14818.8	3.6493	0.0560929	-29624.3	-29629.1	lnfi	lnfi
uc001lrd.2	19	4721	871	0.0962952	0.00506817	1	1	14819	14818.8	0.354381	0.551643	-29621	-29629.1	whr_qn	whr_qn
uc001lrf.1	16	4721	714	0.0792392	0.00495245	3	111	15129	15126.9	4.222	0.238468	-30224.2	-30245.4	tg_qn+lnfi+whr_qn	lnfi+tg_qn+whr_qn
uc001lrf.1	16	4721	714	0.0792392	0.00495245	2	110	15129	15126.9	4.17484	0.124007	-30232.6	-30245.4	tg_qn+lnfi	lnfi+tg_qn
uc001lrf.1	16	4721	714	0.0792392	0.00495245	2	101	15128.2	15126.9	2.57263	0.276287	-30231	-30245.4	tg_qn+whr_qn	tg_qn+whr_qn
uc001lrf.1	16	4721	714	0.0792392	0.00495245	1	100	15128.2	15126.9	2.54781	0.110447	-30239.5	-30245.4	tg_qn	tg_qn
uc001lrf.1	16	4721	714	0.0792392	0.00495245	2	11	15128.5	15126.9	3.14183	0.207855	-30231.6	-30245.4	lnfi+whr_qn	lnfi+whr_qn
uc001lrf.1	16	4721	714	0.0792392	0.00495245	1	10	15128.5	15126.9	3.1169	0.077484	-30240	-30245.4	lnfi	lnfi
uc001lrf.1	16	4721	714	0.0792392	0.00495245	1	1	15127	15126.9	0.113805	0.735853	-30237	-30245.4	whr_qn	whr_qn
uc001lrg.1	13	4721	678	0.0752105	0.00578543	3	111	14282.2	14280.8	2.78862	0.425377	-28530.5	-28553.1	tg_qn+lnfi+whr_qn	lnfi+tg_qn+whr_qn
uc001lrg.1	13	4721	678	0.0752105	0.00578543	2	110	14282.1	14280.8	2.76692	0.25071	-28538.9	-28553.1	tg_qn+lnfi	lnfi+tg_qn
uc001lrg.1	13	4721	678	0.0752105	0.00578543	2	101	14281.6	14280.8	1.67608	0.432559	-28537.8	-28553.1	tg_qn+whr_qn	tg_qn+whr_qn
uc001lrg.1	13	4721	678	0.0752105	0.00578543	1	100	14281.6	14280.8	1.63363	0.201202	-28546.2	-28553.1	tg_qn	tg_qn
uc001lrg.1	13	4721	678	0.0752105	0.00578543	2	11	14281.8	14280.8	2.13848	0.343269	-28538.3	-28553.1	lnfi+whr_qn	lnfi+whr_qn
uc001lrg.1	13	4721	678	0.0752105	0.00578543	1	10	14281.8	14280.8	2.10839	0.146494	-28546.7	-28553.1	lnfi	lnfi
uc001lrg.1	13	4721	678	0.0752105	0.00578543	1	1	14280.8	14280.8	0.153664	0.695058	-28544.8	-28553.1	whr_qn	whr_qn
uc009ycg.2	10	4721	663	0.0736017	0.00736017	3	111	13049.9	13048	3.71279	0.294195	-26065.9	-26087.6	tg_qn+lnfi+whr_qn	lnfi+tg_qn+whr_qn
uc009ycg.2	10	4721	663	0.0736017	0.00736017	2	110	13049.8	13048	3.63729	0.162246	-26074.3	-26087.6	tg_qn+lnfi	lnfi+tg_qn
uc009ycg.2	10	4721	663	0.0736017	0.00736017	2	101	13048.8	13048	1.66772	0.43437	-26072.3	-26087.6	tg_qn+whr_qn	tg_qn+whr_qn
uc009ycg.2	10	4721	663	0.0736017	0.00736017	1	100	13048.8	13048	1.63471	0.201053	-26080.7	-26087.6	tg_qn	tg_qn
uc009ycg.2	10	4721	663	0.0736017	0.00736017	2	11	13049.6	13048	3.20729	0.201162	-26073.9	-26087.6	lnfi+whr_qn	lnfi+whr_qn
uc009ycg.2	10	4721	663	0.0736017	0.00736017	1	10	13049.6	13048	3.15938	0.0754916	-26082.3	-26087.6	lnfi	lnfi
uc009ycg.2	10	4721	663	0.0736017	0.00736017	1	1	13048	13048	0.0737012	0.786022	-26079.2	-26087.6	whr_qn	whr_qn
uc010qwn.1	10	4721	663	0.0736017	0.00736017	3	111	13049.9	13048	3.71279	0.294195	-26065.9	-26087.6	tg_qn+lnfi+whr_qn	lnfi+tg_qn+whr_qn
uc010qwn.1	10	4721	663	0.0736017	0.00736017	2	110	13049.8	13048	3.63729	0.162246	-26074.3	-26087.6	tg_qn+lnfi	lnfi+tg_qn
uc010qwn.1	10	4721	663	0.0736017	0.00736017	2	101	13048.8	13048	1.66772	0.43437	-26072.3	-26087.6	tg_qn+whr_qn	tg_qn+whr_qn
uc010qwn.1	10	4721	663	0.0736017	0.00736017	1	100	13048.8	13048	1.63471	0.201053	-26080.7	-26087.6	tg_qn	tg_qn
uc010qwn.1	10	4721	663	0.0736017	0.00736017	2	11	13049.6	13048	3.20729	0.201162	-26073.9	-26087.6	lnfi+whr_qn	lnfi+whr_qn
uc010qwn.1	10	4721	663	0.0736017	0.00736017	1	10	13049.6	13048	3.15938	0.0754916	-26082.3	-26087.6	lnfi	lnfi
uc010qwn.1	10	4721	663	0.0736017	0.00736017	1	1	13048	13048	0.0737012	0.786022	-26079.2	-26087.6	whr_qn	whr_qn
uc010qwo.1	10	4721	663	0.0736017	0.00736017	3	111	13049.9	13048	3.71279	0.294195	-26065.9	-26087.6	tg_qn+lnfi+whr_qn	lnfi+tg_qn+whr_qn
uc010qwo.1	10	4721	663	0.0736017	0.00736017	2	110	13049.8	13048	3.63729	0.162246	-26074.3	-26087.6	tg_qn+lnfi	lnfi+tg_qn
uc010qwo.1	10	4721	663	0.0736017	0.00736017	2	101	13048.8	13048	1.66772	0.43437	-26072.3	-26087.6	tg_qn+whr_qn	tg_qn+whr_qn
uc010qwo.1	10	4721	663	0.0736017	0.00736017	1	100	13048.8	13048	1.63471	0.201053	-26080.7	-26087.6	tg_qn	tg_qn
uc010qwo.1	10	4721	663	0.0736017	0.00736017	2	11	13049.6	13048	3.20729	0.201162	-26073.9	-26087.6	lnfi+whr_qn	lnfi+whr_qn
uc010qwo.1	10	4721	663	0.0736017	0.00736017	1	10	13049.6	13048	3.15938	0.0754916	-26082.3	-26087.6	lnfi	lnfi
uc010qwo.1	10	4721	663	0.0736017	0.00736017	1	1	13048	13048	0.0737012	0.786022	-26079.2	-26087.6	whr_qn	whr_qn
uc010qwp.1	10	4721	663	0.0736017	0.00736017	3	111	13049.9	13048	3.71279	0.294195	-26065.9	-26087.6	tg_qn+lnfi+whr_qn	lnfi+tg_qn+whr_qn
uc010qwp.1	10	4721	663	0.0736017	0.00736017	2	110	13049.8	13048	3.63729	0.162246	-26074.3	-26087.6	tg_qn+lnfi	lnfi+tg_qn
uc010qwp.1	10	4721	663	0.0736017	0.00736017	2	101	13048.8	13048	1.66772	0.43437	-26072.3	-26087.6	tg_qn+whr_qn	tg_qn+whr_qn
uc010qwp.1	10	4721	663	0.0736017	0.00736017	1	100	13048.8	13048	1.63471	0.201053	-26080.7	-26087.6	tg_qn	tg_qn
uc010qwp.1	10	4721	663	0.0736017	0.00736017	2	11	13049.6	13048	3.20729	0.201162	-26073.9	-26087.6	lnfi+whr_qn	lnfi+whr_qn
uc010qwp.1	10	4721	663	0.0736017	0.00736017	1	10	13049.6	13048	3.15938	0.0754916	-26082.3	-26087.6	lnfi	lnfi
uc010qwp.1	10	4721	663	0.0736017	0.00736017	1	1	13048	13048	0.0737012	0.786022	-26079.2	-26087.6	whr_qn	whr_qn
uc010qwq.1	10	4721	663	0.0736017	0.00736017	3	111	13049.9	13048	3.71279	0.294195	-26065.9	-26087.6	tg_qn+lnfi+whr_qn	lnfi+tg_qn+whr_qn
uc010qwq.1	10	4721	663	0.0736017	0.00736017	2	110	13049.8	13048	3.63729	0.162246	-26074.3	-26087.6	tg_qn+lnfi	lnfi+tg_qn
uc010qwq.1	10	4721	663	0.0736017	0.00736017	2	101	13048.8	13048	1.66772	0.43437	-26072.3	-26087.6	tg_qn+whr_qn	tg_qn+whr_qn
uc010qwq.1	10	4721	663	0.0736017	0.00736017	1	100	13048.8	13048	1.63471	0.201053	-26080.7	-26087.6	tg_qn	tg_qn
uc010qwq.1	10	4721	663	0.0736017	0.00736017	2	11	13049.6	13048	3.20729	0.201162	-26073.9	-26087.6	lnfi+whr_qn	lnfi+whr_qn
uc010qwq.1	10	4721	663	0.0736017	0.00736017	1	10	13049.6	13048	3.15938	0.0754916	-26082.3	-26087.6	lnfi	lnfi
uc010qwq.1	10	4721	663	0.0736017	0.00736017	1	1	13048	13048	0.0737012	0.786022	-26079.2	-26087.6	whr_qn	whr_qn
uc010qwr.1	10	4721	663	0.0736017	0.00736017	3	111	13049.9	13048	3.71279	0.294195	-26065.9	-26087.6	tg_qn+lnfi+whr_qn	lnfi+tg_qn+whr_qn
uc010qwr.1	10	4721	663	0.0736017	0.00736017	2	110	13049.8	13048	3.63729	0.162246	-26074.3	-26087.6	tg_qn+lnfi	lnfi+tg_qn
uc010qwr.1	10	4721	663	0.0736017	0.00736017	2	101	13048.8	13048	1.66772	0.43437	-26072.3	-26087.6	tg_qn+whr_qn	tg_qn+whr_qn
uc010qwr.1	10	4721	663	0.0736017	0.00736017	1	100	13048.8	13048	1.63471	0.201053	-26080.7	-26087.6	tg_qn	tg_qn
uc010qwr.1	10	4721	663	0.0736017	0.00736017	2	11	13049.6	13048	3.20729	0.201162	-26073.9	-26087.6	lnfi+whr_qn	lnfi+whr_qn
uc010qwr.1	10	4721	663	0.0736017	0.00736017	1	10	13049.6	13048	3.15938	0.0754916	-26082.3	-26087.6	lnfi	lnfi
uc010qwr.1	10	4721	663	0.0736017	0.00736017	1	1	13048	13048	0.0737012	0.786022	-26079.2	-26087.6	whr_qn	whr_qn
uc010qws.1	10	4721	663	0.0736017	0.00736017	3	111	13049.9	13048	3.71279	0.294195	-26065.9	-26087.6	tg_qn+lnfi+whr_qn	lnfi+tg_qn+whr_qn
uc010qws.1	10	4721	663	0.0736017	0.00736017	2	110	13049.8	13048	3.63729	0.162246	-26074.3	-26087.6	tg_qn+lnfi	lnfi+tg_qn
uc010qws.1	10	4721	663	0.0736017	0.00736017	2	101	13048.8	13048	1.66772	0.43437	-26072.3	-26087.6	tg_qn+whr_qn	tg_qn+whr_qn
uc010qws.1	10	4721	663	0.0736017	0.00736017	1	100	13048.8	13048	1.63471	0.201053	-26080.7	-26087.6	tg_qn	tg_qn
uc010qws.1	10	4721	663	0.0736017	0.00736017	2	11	13049.6	13048	3.20729	0.201162	-26073.9	-26087.6	lnfi+whr_qn	lnfi+whr_qn
uc010qws.1	10	4721	663	0.0736017	0.00736017	1	10	13049.6	13048	3.15938	0.0754916	-26082.3	-26087.6	lnfi	lnfi
uc010qws.1	10	4721	663	0.0736017	0.00736017	1	1	13048	13048	0.0737012	0.786022	-26079.2	-26087.6	whr_qn	whr_qn
uc001lrh.1	7	4721	514	0.05758	0.00822572	3	111	11343.8	11343.2	1.06968	0.784397	-22653.7	-22678	tg_qn+lnfi+whr_qn	lnfi+tg_qn+whr_qn
uc001lrh.1	7	4721	514	0.05758	0.00822572	2	110	11343.7	11343.2	0.993132	0.608617	-22662.1	-22678	tg_qn+lnfi	lnfi+tg_qn
uc001lrh.1	7	4721	514	0.05758	0.00822572	2	101	11343.4	11343.2	0.31256	0.85532	-22661.4	-22678	tg_qn+whr_qn	tg_qn+whr_qn
uc001lrh.1	7	4721	514	0.05758	0.00822572	1	100	11343.3	11343.2	0.166111	0.683591	-22669.7	-22678	tg_qn	tg_qn
uc001lrh.1	7	4721	514	0.05758	0.00822572	2	11	11343.5	11343.2	0.547989	0.760336	-22661.6	-22678	lnfi+whr_qn	lnfi+whr_qn
uc001lrh.1	7	4721	514	0.05758	0.00822572	1	10	11343.5	11343.2	0.503803	0.477834	-22670	-22678	lnfi	lnfi
uc001lrh.1	7	4721	514	0.05758	0.00822572	1	1	11343.3	11343.2	0.100032	0.751792	-22669.6	-22678	whr_qn	whr_qn
uc001lri.2	15	4721	737	0.0821116	0.00547411	3	111	14102.5	14100.7	3.56037	0.313016	-28171.2	-28193	tg_qn+lnfi+whr_qn	lnfi+tg_qn+whr_qn
uc001lri.2	15	4721	737	0.0821116	0.00547411	2	110	14101.8	14100.7	2.23339	0.32736	-28178.3	-28193	tg_qn+lnfi	lnfi+tg_qn
uc001lri.2	15	4721	737	0.0821116	0.00547411	2	101	14102.5	14100.7	3.54455	0.169946	-28179.6	-28193	tg_qn+whr_qn	tg_qn+whr_qn
uc001lri.2	15	4721	737	0.0821116	0.00547411	1	100	14101.8	14100.7	2.16295	0.141373	-28186.7	-28193	tg_qn	tg_qn
uc001lri.2	15	4721	737	0.0821116	0.00547411	2	11	14101.2	14100.7	1.0381	0.595086	-28177.1	-28193	lnfi+whr_qn	lnfi+whr_qn
uc001lri.2	15	4721	737	0.0821116	0.00547411	1	10	14100.8	14100.7	0.0972008	0.755215	-28184.6	-28193	lnfi	lnfi
uc001lri.2	15	4721	737	0.0821116	0.00547411	1	1	14101.1	14100.7	0.805163	0.369554	-28185.3	-28193	whr_qn	whr_qn
uc009ycj.2	5	4721	218	0.0238937	0.00477873	3	111	12498	12495.8	4.36192	0.224943	-24962.2	-24983.2	tg_qn+lnfi+whr_qn	lnfi+tg_qn+whr_qn
uc009ycj.2	5	4721	218	0.0238937	0.00477873	2	110	12497	12495.8	2.3117	0.31479	-24968.6	-24983.2	tg_qn+lnfi	lnfi+tg_qn
uc009ycj.2	5	4721	218	0.0238937	0.00477873	2	101	12498	12495.8	4.31698	0.1155	-24970.6	-24983.2	tg_qn+whr_qn	tg_qn+whr_qn
uc009ycj.2	5	4721	218	0.0238937	0.00477873	1	100	12496.9	12495.8	2.15156	0.142425	-24976.9	-24983.2	tg_qn	tg_qn
uc009ycj.2	5	4721	218	0.0238937	0.00477873	2	11	12496.6	12495.8	1.57499	0.454984	-24967.8	-24983.2	lnfi+whr_qn	lnfi+whr_qn
uc009ycj.2	5	4721	218	0.0238937	0.00477873	1	10	12495.8	12495.8	0.0328828	0.856104	-24974.8	-24983.2	lnfi	lnfi
uc009ycj.2	5	4721	218	0.0238937	0.00477873	1	1	12496.5	12495.8	1.41321	0.234525	-24976.1	-24983.2	whr_qn	whr_qn
uc009yci.2	19	4721	1097	0.122642	0.00645485	3	111	13581.8	13580	3.57878	0.310688	-27129.8	-27151.6	tg_qn+lnfi+whr_qn	lnfi+tg_qn+whr_qn
uc009yci.2	19	4721	1097	0.122642	0.00645485	2	110	13581.4	13580	2.68898	0.260673	-27137.4	-27151.6	tg_qn+lnfi	lnfi+tg_qn
uc009yci.2	19	4721	1097	0.122642	0.00645485	2	101	13581.7	13580	3.35813	0.186549	-27138	-27151.6	tg_qn+whr_qn	tg_qn+whr_qn
uc009yci.2	19	4721	1097	0.122642	0.00645485	1	100	13581.2	13580	2.33107	0.126814	-27145.5	-27151.6	tg_qn	tg_qn
uc009yci.2	19	4721	1097	0.122642	0.00645485	2	11	13580.3	13580	0.558951	0.75618	-27135.2	-27151.6	lnfi+whr_qn	lnfi+whr_qn
uc009yci.2	19	4721	1097	0.122642	0.00645485	1	10	13580	13580	0.00773551	0.929915	-27143.2	-27151.6	lnfi	lnfi
uc009yci.2	19	4721	1097	0.122642	0.00645485	1	1	13580.3	13580	0.530909	0.466225	-27143.7	-27151.6	whr_qn	whr_qn
uc001lrj.2	22	4721	1204	0.134373	0.00610787	3	111	14071.1	14069.9	2.38821	0.495834	-28108.4	-28131.4	tg_qn+lnfi+whr_qn	lnfi+tg_qn+whr_qn
uc001lrj.2	22	4721	1204	0.134373	0.00610787	2	110	14071	14069.9	2.10291	0.349428	-28116.5	-28131.4	tg_qn+lnfi	lnfi+tg_qn
uc001lrj.2	22	4721	1204	0.134373	0.00610787	2	101	14071	14069.9	2.14495	0.34216	-28116.6	-28131.4	tg_qn+whr_qn	tg_qn+whr_qn
uc001lrj.2	22	4721	1204	0.134373	0.00610787	1	100	14070.8	14069.9	1.7817	0.181941	-28124.7	-28131.4	tg_qn	tg_qn
uc001lrj.2	22	4721	1204	0.134373	0.00610787	2	11	14070	14069.9	0.142709	0.931132	-28114.6	-28131.4	lnfi+whr_qn	lnfi+whr_qn
uc001lrj.2	22	4721	1204	0.134373	0.00610787	1	10	14069.9	14069.9	0.0110458	0.916297	-28122.9	-28131.4	lnfi	lnfi
uc001lrj.2	22	4721	1204	0.134373	0.00610787	1	1	14070	14069.9	0.131834	0.716538	-28123	-28131.4	whr_qn	whr_qn
uc009yck.1	15	4721	659	0.0732836	0.00488557	3	111	14780.3	14777.4	5.79692	0.121919	-29526.7	-29546.3	tg_qn+lnfi+whr_qn	lnfi+tg_qn+whr_qn
uc009yck.1	15	4721	659	0.0732836	0.00488557	2	110	14778.9	14777.4	2.98767	0.22451	-29532.4	-29546.3	tg_qn+lnfi	lnfi+tg_qn
uc009yck.1	15	4721	659	0.0732836	0.00488557	2	101	14779.2	14777.4	3.66438	0.160062	-29533.1	-29546.3	tg_qn+whr_qn	tg_qn+whr_qn
uc009yck.1	15	4721	659	0.0732836	0.00488557	1	100	14778.1	14777.4	1.42693	0.232266	-29539.3	-29546.3	tg_qn	tg_qn
uc009yck.1	15	4721	659	0.0732836	0.00488557	2	11	14779.4	14777.4	3.96023	0.138053	-29533.3	-29546.3	lnfi+whr_qn	lnfi+whr_qn
uc009yck.1	15	4721	659	0.0732836	0.00488557	1	10	14777.7	14777.4	0.537846	0.463327	-29538.4	-29546.3	lnfi	lnfi
uc009yck.1	15	4721	659	0.0732836	0.00488557	1	1	14778.8	14777.4	2.83121	0.0924486	-29540.7	-29546.3	whr_qn	whr_qn
uc001lrk.1	18	4721	691	0.076736	0.00426311	3	111	15548.3	15546	4.79466	0.187465	-31062.9	-31083.4	tg_qn+lnfi+whr_qn	lnfi+tg_qn+whr_qn
uc001lrk.1	18	4721	691	0.076736	0.00426311	2	110	15547	15546	2.15748	0.340024	-31068.7	-31083.4	tg_qn+lnfi	lnfi+tg_qn
uc001lrk.1	18	4721	691	0.076736	0.00426311	2	101	15547.5	15546	3.17407	0.204531	-31069.7	-31083.4	tg_qn+whr_qn	tg_qn+whr_qn
uc001lrk.1	18	4721	691	0.076736	0.00426311	1	100	15546.5	15546	1.01803	0.312987	-31076	-31083.4	tg_qn	tg_qn
uc001lrk.1	18	4721	691	0.076736	0.00426311	2	11	15547.7	15546	3.5321	0.171007	-31070.1	-31083.4	lnfi+whr_qn	lnfi+whr_qn
uc001lrk.1	18	4721	691	0.076736	0.00426311	1	10	15546.2	15546	0.399908	0.527137	-31075.4	-31083.4	lnfi	lnfi
uc001lrk.1	18	4721	691	0.076736	0.00426311	1	1	15547.3	15546	2.63341	0.104637	-31077.6	-31083.4	whr_qn	whr_qn
uc001lrl.1	19	4721	702	0.0779072	0.00410038	3	111	15776.1	15773.9	4.39991	0.221394	-31518.4	-31539.3	tg_qn+lnfi+whr_qn	lnfi+tg_qn+whr_qn
uc001lrl.1	19	4721	702	0.0779072	0.00410038	2	110	15774.8	15773.9	1.89818	0.387092	-31524.3	-31539.3	tg_qn+lnfi	lnfi+tg_qn
uc001lrl.1	19	4721	702	0.0779072	0.00410038	2	101	15775.3	15773.9	2.82342	0.243726	-31525.2	-31539.3	tg_qn+whr_qn	tg_qn+whr_qn
uc001lrl.1	19	4721	702	0.0779072	0.00410038	1	100	15774.3	15773.9	0.784096	0.375891	-31531.7	-31539.3	tg_qn	tg_qn
uc001lrl.1	19	4721	702	0.0779072	0.00410038	2	11	15775.6	15773.9	3.37996	0.184523	-31525.8	-31539.3	lnfi+whr_qn	lnfi+whr_qn
uc001lrl.1	19	4721	702	0.0779072	0.00410038	1	10	15774.1	15773.9	0.443295	0.505536	-31531.3	-31539.3	lnfi	lnfi
uc001lrl.1	19	4721	702	0.0779072	0.00410038	1	1	15775.1	15773.9	2.43759	0.118458	-31533.3	-31539.3	whr_qn	whr_qn
uc001lrm.1	19	4721	702	0.0779072	0.00410038	3	111	15776.1	15773.9	4.39991	0.221394	-31518.4	-31539.3	tg_qn+lnfi+whr_qn	lnfi+tg_qn+whr_qn
uc001lrm.1	19	4721	702	0.0779072	0.00410038	2	110	15774.8	15773.9	1.89818	0.387092	-31524.3	-31539.3	tg_qn+lnfi	lnfi+tg_qn
uc001lrm.1	19	4721	702	0.0779072	0.00410038	2	101	15775.3	15773.9	2.82342	0.243726	-31525.2	-31539.3	tg_qn+whr_qn	tg_qn+whr_qn
uc001lrm.1	19	4721	702	0.0779072	0.00410038	1	100	15774.3	15773.9	0.784096	0.375891	-31531.7	-31539.3	tg_qn	tg_qn
uc001lrm.1	19	4721	702	0.0779072	0.00410038	2	11	15775.6	15773.9	3.37996	0.184523	-31525.8	-31539.3	lnfi+whr_qn	lnfi+whr_qn
uc001lrm.1	19	4721	702	0.0779072	0.00410038	1	10	15774.1	15773.9	0.443295	0.505536	-31531.3	-31539.3	lnfi	lnfi
uc001lrm.1	19	4721	702	0.0779072	0.00410038	1	1	15775.1	15773.9	2.43759	0.118458	-31533.3	-31539.3	whr_qn	whr_qn
uc001lrn.1	19	4721	702	0.0779072	0.00410038	3	111	15776.1	15773.9	4.39991	0.221394	-31518.4	-31539.3	tg_qn+lnfi+whr_qn	lnfi+tg_qn+whr_qn
uc001lrn.1	19	4721	702	0.0779072	0.00410038	2	110	15774.8	15773.9	1.89818	0.387092	-31524.3	-31539.3	tg_qn+lnfi	lnfi+tg_qn
uc001lrn.1	19	4721	702	0.0779072	0.00410038	2	101	15775.3	15773.9	2.82342	0.243726	-31525.2	-31539.3	tg_qn+whr_qn	tg_qn+whr_qn
uc001lrn.1	19	4721	702	0.0779072	0.00410038	1	100	15774.3	15773.9	0.784096	0.375891	-31531.7	-31539.3	tg_qn	tg_qn
uc001lrn.1	19	4721	702	0.0779072	0.00410038	2	11	15775.6	15773.9	3.37996	0.184523	-31525.8	-31539.3	lnfi+whr_qn	lnfi+whr_qn
uc001lrn.1	19	4721	702	0.0779072	0.00410038	1	10	15774.1	15773.9	0.443295	0.505536	-31531.3	-31539.3	lnfi	lnfi
uc001lrn.1	19	4721	702	0.0779072	0.00410038	1	1	15775.1	15773.9	2.43759	0.118458	-31533.3	-31539.3	whr_qn	whr_qn
uc001lro.1	19	4721	702	0.0779072	0.00410038	3	111	15776.1	15773.9	4.39991	0.221394	-31518.4	-31539.3	tg_qn+lnfi+whr_qn	lnfi+tg_qn+whr_qn
uc001lro.1	19	4721	702	0.0779072	0.00410038	2	110	15774.8	15773.9	1.89818	0.387092	-31524.3	-31539.3	tg_qn+lnfi	lnfi+tg_qn
uc001lro.1	19	4721	702	0.0779072	0.00410038	2	101	15775.3	15773.9	2.82342	0.243726	-31525.2	-31539.3	tg_qn+whr_qn	tg_qn+whr_qn
uc001lro.1	19	4721	702	0.0779072	0.00410038	1	100	15774.3	15773.9	0.784096	0.375891	-31531.7	-31539.3	tg_qn	tg_qn
uc001lro.1	19	4721	702	0.0779072	0.00410038	2	11	15775.6	15773.9	3.37996	0.184523	-31525.8	-31539.3	lnfi+whr_qn	lnfi+whr_qn
uc001lro.1	19	4721	702	0.0779072	0.00410038	1	10	15774.1	15773.9	0.443295	0.505536	-31531.3	-31539.3	lnfi	lnfi
uc001lro.1	19	4721	702	0.0779072	0.00410038	1	1	15775.1	15773.9	2.43759	0.118458	-31533.3	-31539.3	whr_qn	whr_qn
uc001lrp.1	19	4721	702	0.0779072	0.00410038	3	111	15776.1	15773.9	4.39991	0.221394	-31518.4	-31539.3	tg_qn+lnfi+whr_qn	lnfi+tg_qn+whr_qn
uc001lrp.1	19	4721	702	0.0779072	0.00410038	2	110	15774.8	15773.9	1.89818	0.387092	-31524.3	-31539.3	tg_qn+lnfi	lnfi+tg_qn
uc001lrp.1	19	4721	702	0.0779072	0.00410038	2	101	15775.3	15773.9	2.82342	0.243726	-31525.2	-31539.3	tg_qn+whr_qn	tg_qn+whr_qn
uc001lrp.1	19	4721	702	0.0779072	0.00410038	1	100	15774.3	15773.9	0.784096	0.375891	-31531.7	-31539.3	tg_qn	tg_qn
uc001lrp.1	19	4721	702	0.0779072	0.00410038	2	11	15775.6	15773.9	3.37996	0.184523	-31525.8	-31539.3	lnfi+whr_qn	lnfi+whr_qn
uc001lrp.1	19	4721	702	0.0779072	0.00410038	1	10	15774.1	15773.9	0.443295	0.505536	-31531.3	-31539.3	lnfi	lnfi
uc001lrp.1	19	4721	702	0.0779072	0.00410038	1	1	15775.1	15773.9	2.43759	0.118458	-31533.3	-31539.3	whr_qn	whr_qn
uc001lrq.1	3	4721	9	0.000960503	0.000320168	3	111	17614.9	17613.3	3.2686	0.352036	-35196	-35218.2	tg_qn+lnfi+whr_qn	lnfi+tg_qn+whr_qn
uc001lrq.1	3	4721	9	0.000960503	0.000320168	2	110	17614.6	17613.3	2.67985	0.261866	-35203.9	-35218.2	tg_qn+lnfi	lnfi+tg_qn
uc001lrq.1	3	4721	9	0.000960503	0.000320168	2	101	17614.2	17613.3	1.77438	0.411811	-35203	-35218.2	tg_qn+whr_qn	tg_qn+whr_qn
uc001lrq.1	3	4721	9	0.000960503	0.000320168	1	100	17614	17613.3	1.40204	0.236383	-35211.1	-35218.2	tg_qn	tg_qn
uc001lrq.1	3	4721	9	0.000960503	0.000320168	2	11	17614.6	17613.3	2.66693	0.263563	-35203.9	-35218.2	lnfi+whr_qn	lnfi+whr_qn
uc001lrq.1	3	4721	9	0.000960503	0.000320168	1	10	17614.4	17613.3	2.20506	0.137559	-35211.9	-35218.2	lnfi	lnfi
uc001lrq.1	3	4721	9	0.000960503	0.000320168	1	1	17613.4	17613.3	0.152531	0.696129	-35209.8	-35218.2	whr_qn	whr_qn
uc001lrr.1	3	4721	9	0.000960503	0.000320168	3	111	17614.9	17613.3	3.2686	0.352036	-35196	-35218.2	tg_qn+lnfi+whr_qn	lnfi+tg_qn+whr_qn
uc001lrr.1	3	4721	9	0.000960503	0.000320168	2	110	17614.6	17613.3	2.67985	0.261866	-35203.9	-35218.2	tg_qn+lnfi	lnfi+tg_qn
uc001lrr.1	3	4721	9	0.000960503	0.000320168	2	101	17614.2	17613.3	1.77438	0.411811	-35203	-35218.2	tg_qn+whr_qn	tg_qn+whr_qn
uc001lrr.1	3	4721	9	0.000960503	0.000320168	1	100	17614	17613.3	1.40204	0.236383	-35211.1	-35218.2	tg_qn	tg_qn
uc001lrr.1	3	4721	9	0.000960503	0.000320168	2	11	17614.6	17613.3	2.66693	0.263563	-35203.9	-35218.2	lnfi+whr_qn	lnfi+whr_qn
uc001lrr.1	3	4721	9	0.000960503	0.000320168	1	10	17614.4	17613.3	2.20506	0.137559	-35211.9	-35218.2	lnfi	lnfi
uc001lrr.1	3	4721	9	0.000960503	0.000320168	1	1	17613.4	17613.3	0.152531	0.696129	-35209.8	-35218.2	whr_qn	whr_qn
uc001lrt.2	14	4721	433	0.0481081	0.00343629	3	111	15775.9	15774.5	2.84521	0.416112	-31518	-31540.5	tg_qn+lnfi+whr_qn	lnfi+tg_qn+whr_qn
uc001lrt.2	14	4721	433	0.0481081	0.00343629	2	110	15775.8	15774.5	2.59293	0.273497	-31526.2	-31540.5	tg_qn+lnfi	lnfi+tg_qn
uc001lrt.2	14	4721	433	0.0481081	0.00343629	2	101	15775.7	15774.5	2.44261	0.294845	-31526.1	-31540.5	tg_qn+whr_qn	tg_qn+whr_qn
uc001lrt.2	14	4721	433	0.0481081	0.00343629	1	100	15775.6	15774.5	2.26184	0.132596	-31534.3	-31540.5	tg_qn	tg_qn
uc001lrt.2	14	4721	433	0.0481081	0.00343629	2	11	15775.1	15774.5	1.29638	0.522992	-31524.9	-31540.5	lnfi+whr_qn	lnfi+whr_qn
uc001lrt.2	14	4721	433	0.0481081	0.00343629	1	10	15775.1	15774.5	1.16551	0.280326	-31533.2	-31540.5	lnfi	lnfi
uc001lrt.2	14	4721	433	0.0481081	0.00343629	1	1	15774.5	15774.5	0.0312026	0.859789	-31532.1	-31540.5	whr_qn	whr_qn
uc009ycl.2	4	4721	299	0.0335195	0.00837987	3	111	10748.8	10747.7	2.23145	0.525781	-21463.7	-21486.9	tg_qn+lnfi+whr_qn	lnfi+tg_qn+whr_qn
uc009ycl.2	4	4721	299	0.0335195	0.00837987	2	110	10748.5	10747.7	1.72779	0.421518	-21471.7	-21486.9	tg_qn+lnfi	lnfi+tg_qn
uc009ycl.2	4	4721	299	0.0335195	0.00837987	2	101	10748.7	10747.7	2.11959	0.346528	-21472.1	-21486.9	tg_qn+whr_qn	tg_qn+whr_qn
uc009ycl.2	4	4721	299	0.0335195	0.00837987	1	100	10748.5	10747.7	1.66517	0.196906	-21480.1	-21486.9	tg_qn	tg_qn
uc009ycl.2	4	4721	299	0.0335195	0.00837987	2	11	10748.1	10747.7	0.801809	0.669714	-21470.7	-21486.9	lnfi+whr_qn	lnfi+whr_qn
uc009ycl.2	4	4721	299	0.0335195	0.00837987	1	10	10747.9	10747.7	0.472268	0.491946	-21478.9	-21486.9	lnfi	lnfi
uc009ycl.2	4	4721	299	0.0335195	0.00837987	1	1	10747.8	10747.7	0.194612	0.659105	-21478.6	-21486.9	whr_qn	whr_qn
uc010qwt.1	14	4721	657	0.0740503	0.0052893	3	111	13762.1	13761.8	0.456182	0.928407	-27490.3	-27515.2	tg_qn+lnfi+whr_qn	lnfi+tg_qn+whr_qn
uc010qwt.1	14	4721	657	0.0740503	0.0052893	2	110	13761.9	13761.8	0.130256	0.936948	-27498.4	-27515.2	tg_qn+lnfi	lnfi+tg_qn
uc010qwt.1	14	4721	657	0.0740503	0.0052893	2	101	13762	13761.8	0.395333	0.820643	-27498.7	-27515.2	tg_qn+whr_qn	tg_qn+whr_qn
uc010qwt.1	14	4721	657	0.0740503	0.0052893	1	100	13761.9	13761.8	0.093993	0.759161	-27506.9	-27515.2	tg_qn	tg_qn
uc010qwt.1	14	4721	657	0.0740503	0.0052893	2	11	13762	13761.8	0.382016	0.826126	-27498.7	-27515.2	lnfi+whr_qn	lnfi+whr_qn
uc010qwt.1	14	4721	657	0.0740503	0.0052893	1	10	13761.9	13761.8	0.0179145	0.893525	-27506.8	-27515.2	lnfi	lnfi
uc010qwt.1	14	4721	657	0.0740503	0.0052893	1	1	13762	13761.8	0.347386	0.555596	-27507.1	-27515.2	whr_qn	whr_qn
uc009ycm.1	17	4721	2348	0.278059	0.0163564	3	111	8981.34	8980.26	2.14912	0.54204	-17928.8	-17952.1	tg_qn+lnfi+whr_qn	lnfi+tg_qn+whr_qn
uc009ycm.1	17	4721	2348	0.278059	0.0163564	2	110	8981.33	8980.26	2.13268	0.344266	-17937.3	-17952.1	tg_qn+lnfi	lnfi+tg_qn
uc009ycm.1	17	4721	2348	0.278059	0.0163564	2	101	8980.56	8980.26	0.586164	0.745961	-17935.7	-17952.1	tg_qn+whr_qn	tg_qn+whr_qn
uc009ycm.1	17	4721	2348	0.278059	0.0163564	1	100	8980.53	8980.26	0.530266	0.466495	-17944.1	-17952.1	tg_qn	tg_qn
uc009ycm.1	17	4721	2348	0.278059	0.0163564	2	11	8980.7	8980.26	0.868548	0.647735	-17936	-17952.1	lnfi+whr_qn	lnfi+whr_qn
uc009ycm.1	17	4721	2348	0.278059	0.0163564	1	10	8980.69	8980.26	0.843009	0.358538	-17944.5	-17952.1	lnfi	lnfi
uc009ycm.1	17	4721	2348	0.278059	0.0163564	1	1	8980.27	8980.26	0.0202862	0.886741	-17943.6	-17952.1	whr_qn	whr_qn
uc001lrv.2	14	4721	2201	0.2614	0.0186714	3	111	8090.43	8089.37	2.13243	0.54538	-16147	-16170.3	tg_qn+lnfi+whr_qn	lnfi+tg_qn+whr_qn
uc001lrv.2	14	4721	2201	0.2614	0.0186714	2	110	8090.42	8089.37	2.11054	0.348099	-16155.5	-16170.3	tg_qn+lnfi	lnfi+tg_qn
uc001lrv.2	14	4721	2201	0.2614	0.0186714	2	101	8089.77	8089.37	0.801694	0.669753	-16154.2	-16170.3	tg_qn+whr_qn	tg_qn+whr_qn
uc001lrv.2	14	4721	2201	0.2614	0.0186714	1	100	8089.73	8089.37	0.724361	0.394717	-16162.5	-16170.3	tg_qn	tg_qn
uc001lrv.2	14	4721	2201	0.2614	0.0186714	2	11	8089.69	8089.37	0.639039	0.726498	-16154	-16170.3	lnfi+whr_qn	lnfi+whr_qn
uc001lrv.2	14	4721	2201	0.2614	0.0186714	1	10	8089.68	8089.37	0.625206	0.429119	-16162.4	-16170.3	lnfi	lnfi
uc001lrv.2	14	4721	2201	0.2614	0.0186714	1	1	8089.38	8089.37	0.0223654	0.881119	-16161.8	-16170.3	whr_qn	whr_qn
uc001lrw.2	12	4721	2196	0.260854	0.0217379	3	111	7358.91	7357.92	1.97139	0.578366	-14684	-14707.4	tg_qn+lnfi+whr_qn	lnfi+tg_qn+whr_qn
uc001lrw.2	12	4721	2196	0.260854	0.0217379	2	110	7358.9	7357.92	1.94929	0.377326	-14692.4	-14707.4	tg_qn+lnfi	lnfi+tg_qn
uc001lrw.2	12	4721	2196	0.260854	0.0217379	2	101	7358.3	7357.92	0.74936	0.687509	-14691.2	-14707.4	tg_qn+whr_qn	tg_qn+whr_qn
uc001lrw.2	12	4721	2196	0.260854	0.0217379	1	100	7358.26	7357.92	0.675807	0.411034	-14699.6	-14707.4	tg_qn	tg_qn
uc001lrw.2	12	4721	2196	0.260854	0.0217379	2	11	7358.21	7357.92	0.586734	0.745748	-14691	-14707.4	lnfi+whr_qn	lnfi+whr_qn
uc001lrw.2	12	4721	2196	0.260854	0.0217379	1	10	7358.21	7357.92	0.572498	0.449268	-14699.5	-14707.4	lnfi	lnfi
uc001lrw.2	12	4721	2196	0.260854	0.0217379	1	1	7357.93	7357.92	0.0222918	0.881313	-14698.9	-14707.4	whr_qn	whr_qn
uc001lrx.2	12	4721	1352	0.155949	0.0129957	3	111	10383.5	10382.8	1.31437	0.725724	-20733.1	-20757.2	tg_qn+lnfi+whr_qn	lnfi+tg_qn+whr_qn
uc001lrx.2	12	4721	1352	0.155949	0.0129957	2	110	10383.5	10382.8	1.27593	0.528367	-20741.6	-20757.2	tg_qn+lnfi	lnfi+tg_qn
uc001lrx.2	12	4721	1352	0.155949	0.0129957	2	101	10382.9	10382.8	0.137977	0.933337	-20740.4	-20757.2	tg_qn+whr_qn	tg_qn+whr_qn
uc001lrx.2	12	4721	1352	0.155949	0.0129957	1	100	10382.9	10382.8	0.124801	0.723885	-20748.9	-20757.2	tg_qn	tg_qn
uc001lrx.2	12	4721	1352	0.155949	0.0129957	2	11	10383.3	10382.8	0.840117	0.657008	-20741.1	-20757.2	lnfi+whr_qn	lnfi+whr_qn
uc001lrx.2	12	4721	1352	0.155949	0.0129957	1	10	10383.2	10382.8	0.767886	0.380872	-20749.5	-20757.2	lnfi	lnfi
uc001lrx.2	12	4721	1352	0.155949	0.0129957	1	1	10382.8	10382.8	0.0191471	0.889946	-20748.8	-20757.2	whr_qn	whr_qn
uc001lry.2	12	4721	1352	0.155949	0.0129957	3	111	10383.5	10382.8	1.31437	0.725724	-20733.1	-20757.2	tg_qn+lnfi+whr_qn	lnfi+tg_qn+whr_qn
uc001lry.2	12	4721	1352	0.155949	0.0129957	2	110	10383.5	10382.8	1.27593	0.528367	-20741.6	-20757.2	tg_qn+lnfi	lnfi+tg_qn
uc001lry.2	12	4721	1352	0.155949	0.0129957	2	101	10382.9	10382.8	0.137977	0.933337	-20740.4	-20757.2	tg_qn+whr_qn	tg_qn+whr_qn
uc001lry.2	12	4721	1352	0.155949	0.0129957	1	100	10382.9	10382.8	0.124801	0.723885	-20748.9	-20757.2	tg_qn	tg_qn
uc001lry.2	12	4721	1352	0.155949	0.0129957	2	11	10383.3	10382.8	0.840117	0.657008	-20741.1	-20757.2	lnfi+whr_qn	lnfi+whr_qn
uc001lry.2	12	4721	1352	0.155949	0.0129957	1	10	10383.2	10382.8	0.767886	0.380872	-20749.5	-20757.2	lnfi	lnfi
uc001lry.2	12	4721	1352	0.155949	0.0129957	1	1	10382.8	10382.8	0.0191471	0.889946	-20748.8	-20757.2	whr_qn	whr_qn
uc001lrz.2	12	4721	1352	0.155949	0.0129957	3	111	10383.5	10382.8	1.31437	0.725724	-20733.1	-20757.2	tg_qn+lnfi+whr_qn	lnfi+tg_qn+whr_qn
uc001lrz.2	12	4721	1352	0.155949	0.0129957	2	110	10383.5	10382.8	1.27593	0.528367	-20741.6	-20757.2	tg_qn+lnfi	lnfi+tg_qn
uc001lrz.2	12	4721	1352	0.155949	0.0129957	2	101	10382.9	10382.8	0.137977	0.933337	-20740.4	-20757.2	tg_qn+whr_qn	tg_qn+whr_qn
uc001lrz.2	12	4721	1352	0.155949	0.0129957	1	100	10382.9	10382.8	0.124801	0.723885	-20748.9	-20757.2	tg_qn	tg_qn
uc001lrz.2	12	4721	1352	0.155949	0.0129957	2	11	10383.3	10382.8	0.840117	0.657008	-20741.1	-20757.2	lnfi+whr_qn	lnfi+whr_qn
uc001lrz.2	12	4721	1352	0.155949	0.0129957	1	10	10383.2	10382.8	0.767886	0.380872	-20749.5	-20757.2	lnfi	lnfi
uc001lrz.2	12	4721	1352	0.155949	0.0129957	1	1	10382.8	10382.8	0.0191471	0.889946	-20748.8	-20757.2	whr_qn	whr_qn
uc001lsa.2	12	4721	1352	0.155949	0.0129957	3	111	10383.5	10382.8	1.31437	0.725724	-20733.1	-20757.2	tg_qn+lnfi+whr_qn	lnfi+tg_qn+whr_qn
uc001lsa.2	12	4721	1352	0.155949	0.0129957	2	110	10383.5	10382.8	1.27593	0.528367	-20741.6	-20757.2	tg_qn+lnfi	lnfi+tg_qn
uc001lsa.2	12	4721	1352	0.155949	0.0129957	2	101	10382.9	10382.8	0.137977	0.933337	-20740.4	-20757.2	tg_qn+whr_qn	tg_qn+whr_qn
uc001lsa.2	12	4721	1352	0.155949	0.0129957	1	100	10382.9	10382.8	0.124801	0.723885	-20748.9	-20757.2	tg_qn	tg_qn
uc001lsa.2	12	4721	1352	0.155949	0.0129957	2	11	10383.3	10382.8	0.840117	0.657008	-20741.1	-20757.2	lnfi+whr_qn	lnfi+whr_qn
uc001lsa.2	12	4721	1352	0.155949	0.0129957	1	10	10383.2	10382.8	0.767886	0.380872	-20749.5	-20757.2	lnfi	lnfi
uc001lsa.2	12	4721	1352	0.155949	0.0129957	1	1	10382.8	10382.8	0.0191471	0.889946	-20748.8	-20757.2	whr_qn	whr_qn
uc001lsb.2	12	4721	1352	0.155949	0.0129957	3	111	10383.5	10382.8	1.31437	0.725724	-20733.1	-20757.2	tg_qn+lnfi+whr_qn	lnfi+tg_qn+whr_qn
uc001lsb.2	12	4721	1352	0.155949	0.0129957	2	110	10383.5	10382.8	1.27593	0.528367	-20741.6	-20757.2	tg_qn+lnfi	lnfi+tg_qn
uc001lsb.2	12	4721	1352	0.155949	0.0129957	2	101	10382.9	10382.8	0.137977	0.933337	-20740.4	-20757.2	tg_qn+whr_qn	tg_qn+whr_qn
uc001lsb.2	12	4721	1352	0.155949	0.0129957	1	100	10382.9	10382.8	0.124801	0.723885	-20748.9	-20757.2	tg_qn	tg_qn
uc001lsb.2	12	4721	1352	0.155949	0.0129957	2	11	10383.3	10382.8	0.840117	0.657008	-20741.1	-20757.2	lnfi+whr_qn	lnfi+whr_qn
uc001lsb.2	12	4721	1352	0.155949	0.0129957	1	10	10383.2	10382.8	0.767886	0.380872	-20749.5	-20757.2	lnfi	lnfi
uc001lsb.2	12	4721	1352	0.155949	0.0129957	1	1	10382.8	10382.8	0.0191471	0.889946	-20748.8	-20757.2	whr_qn	whr_qn
uc001lsc.2	8	4721	778	0.0878094	0.0109762	3	111	10342.3	10341.7	1.16538	0.761318	-20650.8	-20675	tg_qn+lnfi+whr_qn	lnfi+tg_qn+whr_qn
uc001lsc.2	8	4721	778	0.0878094	0.0109762	2	110	10342.2	10341.7	0.993898	0.608384	-20659	-20675	tg_qn+lnfi	lnfi+tg_qn
uc001lsc.2	8	4721	778	0.0878094	0.0109762	2	101	10341.9	10341.7	0.391867	0.822067	-20658.4	-20675	tg_qn+whr_qn	tg_qn+whr_qn
uc001lsc.2	8	4721	778	0.0878094	0.0109762	1	100	10341.8	10341.7	0.110293	0.739811	-20666.6	-20675	tg_qn	tg_qn
uc001lsc.2	8	4721	778	0.0878094	0.0109762	2	11	10342.1	10341.7	0.701767	0.704066	-20658.8	-20675	lnfi+whr_qn	lnfi+whr_qn
uc001lsc.2	8	4721	778	0.0878094	0.0109762	1	10	10342	10341.7	0.585483	0.444171	-20667.1	-20675	lnfi	lnfi
uc001lsc.2	8	4721	778	0.0878094	0.0109762	1	1	10341.8	10341.7	0.221233	0.638102	-20666.7	-20675	whr_qn	whr_qn
uc001lsk.1	4	4721	412	0.0470235	0.0117559	3	111	8594.88	8593.92	1.91804	0.589591	-17155.9	-17179.4	tg_qn+lnfi+whr_qn	lnfi+tg_qn+whr_qn
uc001lsk.1	4	4721	412	0.0470235	0.0117559	2	110	8594.8	8593.92	1.75411	0.416007	-17164.2	-17179.4	tg_qn+lnfi	lnfi+tg_qn
uc001lsk.1	4	4721	412	0.0470235	0.0117559	2	101	8594.81	8593.92	1.77449	0.411788	-17164.2	-17179.4	tg_qn+whr_qn	tg_qn+whr_qn
uc001lsk.1	4	4721	412	0.0470235	0.0117559	1	100	8594.71	8593.92	1.5762	0.209309	-17172.5	-17179.4	tg_qn	tg_qn
uc001lsk.1	4	4721	412	0.0470235	0.0117559	2	11	8594.4	8593.92	0.967946	0.61633	-17163.4	-17179.4	lnfi+whr_qn	lnfi+whr_qn
uc001lsk.1	4	4721	412	0.0470235	0.0117559	1	10	8594.27	8593.92	0.701211	0.402377	-17171.6	-17179.4	lnfi	lnfi
uc001lsk.1	4	4721	412	0.0470235	0.0117559	1	1	8594.13	8593.92	0.422947	0.51547	-17171.3	-17179.4	whr_qn	whr_qn
uc001lsd.1	36	4721	2272	0.260116	0.00722543	3	111	13790.6	13789.8	1.49951	0.682382	-27547.3	-27571.2	tg_qn+lnfi+whr_qn	lnfi+tg_qn+whr_qn
uc001lsd.1	36	4721	2272	0.260116	0.00722543	2	110	13790.5	13789.8	1.44848	0.484692	-27555.7	-27571.2	tg_qn+lnfi	lnfi+tg_qn
uc001lsd.1	36	4721	2272	0.260116	0.00722543	2	101	13790.1	13789.8	0.606424	0.738443	-27554.9	-27571.2	tg_qn+whr_qn	tg_qn+whr_qn
uc001lsd.1	36	4721	2272	0.260116	0.00722543	1	100	13790.1	13789.8	0.493821	0.482228	-27563.2	-27571.2	tg_qn	tg_qn
uc001lsd.1	36	4721	2272	0.260116	0.00722543	2	11	13790.5	13789.8	1.41172	0.493684	-27555.7	-27571.2	lnfi+whr_qn	lnfi+whr_qn
uc001lsd.1	36	4721	2272	0.260116	0.00722543	1	10	13790.5	13789.8	1.34743	0.245728	-27564.1	-27571.2	lnfi	lnfi
uc001lsd.1	36	4721	2272	0.260116	0.00722543	1	1	13789.9	13789.8	0.198535	0.655906	-27562.9	-27571.2	whr_qn	whr_qn
uc001lse.1	36	4721	2272	0.260116	0.00722543	3	111	13790.6	13789.8	1.49951	0.682382	-27547.3	-27571.2	tg_qn+lnfi+whr_qn	lnfi+tg_qn+whr_qn
uc001lse.1	36	4721	2272	0.260116	0.00722543	2	110	13790.5	13789.8	1.44848	0.484692	-27555.7	-27571.2	tg_qn+lnfi	lnfi+tg_qn
uc001lse.1	36	4721	2272	0.260116	0.00722543	2	101	13790.1	13789.8	0.606424	0.738443	-27554.9	-27571.2	tg_qn+whr_qn	tg_qn+whr_qn
uc001lse.1	36	4721	2272	0.260116	0.00722543	1	100	13790.1	13789.8	0.493821	0.482228	-27563.2	-27571.2	tg_qn	tg_qn
uc001lse.1	36	4721	2272	0.260116	0.00722543	2	11	13790.5	13789.8	1.41172	0.493684	-27555.7	-27571.2	lnfi+whr_qn	lnfi+whr_qn
uc001lse.1	36	4721	2272	0.260116	0.00722543	1	10	13790.5	13789.8	1.34743	0.245728	-27564.1	-27571.2	lnfi	lnfi
uc001lse.1	36	4721	2272	0.260116	0.00722543	1	1	13789.9	13789.8	0.198535	0.655906	-27562.9	-27571.2	whr_qn	whr_qn
uc001lsf.1	36	4721	2272	0.260116	0.00722543	3	111	13790.6	13789.8	1.49951	0.682382	-27547.3	-27571.2	tg_qn+lnfi+whr_qn	lnfi+tg_qn+whr_qn
uc001lsf.1	36	4721	2272	0.260116	0.00722543	2	110	13790.5	13789.8	1.44848	0.484692	-27555.7	-27571.2	tg_qn+lnfi	lnfi+tg_qn
uc001lsf.1	36	4721	2272	0.260116	0.00722543	2	101	13790.1	13789.8	0.606424	0.738443	-27554.9	-27571.2	tg_qn+whr_qn	tg_qn+whr_qn
uc001lsf.1	36	4721	2272	0.260116	0.00722543	1	100	13790.1	13789.8	0.493821	0.482228	-27563.2	-27571.2	tg_qn	tg_qn
uc001lsf.1	36	4721	2272	0.260116	0.00722543	2	11	13790.5	13789.8	1.41172	0.493684	-27555.7	-27571.2	lnfi+whr_qn	lnfi+whr_qn
uc001lsf.1	36	4721	2272	0.260116	0.00722543	1	10	13790.5	13789.8	1.34743	0.245728	-27564.1	-27571.2	lnfi	lnfi
uc001lsf.1	36	4721	2272	0.260116	0.00722543	1	1	13789.9	13789.8	0.198535	0.655906	-27562.9	-27571.2	whr_qn	whr_qn
uc001lsg.1	36	4721	2272	0.260116	0.00722543	3	111	13790.6	13789.8	1.49951	0.682382	-27547.3	-27571.2	tg_qn+lnfi+whr_qn	lnfi+tg_qn+whr_qn
uc001lsg.1	36	4721	2272	0.260116	0.00722543	2	110	13790.5	13789.8	1.44848	0.484692	-27555.7	-27571.2	tg_qn+lnfi	lnfi+tg_qn
uc001lsg.1	36	4721	2272	0.260116	0.00722543	2	101	13790.1	13789.8	0.606424	0.738443	-27554.9	-27571.2	tg_qn+whr_qn	tg_qn+whr_qn
uc001lsg.1	36	4721	2272	0.260116	0.00722543	1	100	13790.1	13789.8	0.493821	0.482228	-27563.2	-27571.2	tg_qn	tg_qn
uc001lsg.1	36	4721	2272	0.260116	0.00722543	2	11	13790.5	13789.8	1.41172	0.493684	-27555.7	-27571.2	lnfi+whr_qn	lnfi+whr_qn
uc001lsg.1	36	4721	2272	0.260116	0.00722543	1	10	13790.5	13789.8	1.34743	0.245728	-27564.1	-27571.2	lnfi	lnfi
uc001lsg.1	36	4721	2272	0.260116	0.00722543	1	1	13789.9	13789.8	0.198535	0.655906	-27562.9	-27571.2	whr_qn	whr_qn
uc001lsh.1	36	4721	2272	0.260116	0.00722543	3	111	13790.6	13789.8	1.49951	0.682382	-27547.3	-27571.2	tg_qn+lnfi+whr_qn	lnfi+tg_qn+whr_qn
uc001lsh.1	36	4721	2272	0.260116	0.00722543	2	110	13790.5	13789.8	1.44848	0.484692	-27555.7	-27571.2	tg_qn+lnfi	lnfi+tg_qn
uc001lsh.1	36	4721	2272	0.260116	0.00722543	2	101	13790.1	13789.8	0.606424	0.738443	-27554.9	-27571.2	tg_qn+whr_qn	tg_qn+whr_qn
uc001lsh.1	36	4721	2272	0.260116	0.00722543	1	100	13790.1	13789.8	0.493821	0.482228	-27563.2	-27571.2	tg_qn	tg_qn
uc001lsh.1	36	4721	2272	0.260116	0.00722543	2	11	13790.5	13789.8	1.41172	0.493684	-27555.7	-27571.2	lnfi+whr_qn	lnfi+whr_qn
uc001lsh.1	36	4721	2272	0.260116	0.00722543	1	10	13790.5	13789.8	1.34743	0.245728	-27564.1	-27571.2	lnfi	lnfi
uc001lsh.1	36	4721	2272	0.260116	0.00722543	1	1	13789.9	13789.8	0.198535	0.655906	-27562.9	-27571.2	whr_qn	whr_qn
uc001lsi.1	36	4721	2272	0.260116	0.00722543	3	111	13790.6	13789.8	1.49951	0.682382	-27547.3	-27571.2	tg_qn+lnfi+whr_qn	lnfi+tg_qn+whr_qn
uc001lsi.1	36	4721	2272	0.260116	0.00722543	2	110	13790.5	13789.8	1.44848	0.484692	-27555.7	-27571.2	tg_qn+lnfi	lnfi+tg_qn
uc001lsi.1	36	4721	2272	0.260116	0.00722543	2	101	13790.1	13789.8	0.606424	0.738443	-27554.9	-27571.2	tg_qn+whr_qn	tg_qn+whr_qn
uc001lsi.1	36	4721	2272	0.260116	0.00722543	1	100	13790.1	13789.8	0.493821	0.482228	-27563.2	-27571.2	tg_qn	tg_qn
uc001lsi.1	36	4721	2272	0.260116	0.00722543	2	11	13790.5	13789.8	1.41172	0.493684	-27555.7	-27571.2	lnfi+whr_qn	lnfi+whr_qn
uc001lsi.1	36	4721	2272	0.260116	0.00722543	1	10	13790.5	13789.8	1.34743	0.245728	-27564.1	-27571.2	lnfi	lnfi
uc001lsi.1	36	4721	2272	0.260116	0.00722543	1	1	13789.9	13789.8	0.198535	0.655906	-27562.9	-27571.2	whr_qn	whr_qn
uc001lsj.1	35	4721	2270	0.259903	0.0074258	3	111	13658	13657.2	1.50504	0.681106	-27282.1	-27306	tg_qn+lnfi+whr_qn	lnfi+tg_qn+whr_qn
uc001lsj.1	35	4721	2270	0.259903	0.0074258	2	110	13658	13657.2	1.45437	0.483268	-27290.5	-27306	tg_qn+lnfi	lnfi+tg_qn
uc001lsj.1	35	4721	2270	0.259903	0.0074258	2	101	13657.5	13657.2	0.574025	0.750502	-27289.7	-27306	tg_qn+whr_qn	tg_qn+whr_qn
uc001lsj.1	35	4721	2270	0.259903	0.0074258	1	100	13657.5	13657.2	0.460899	0.497204	-27298	-27306	tg_qn	tg_qn
uc001lsj.1	35	4721	2270	0.259903	0.0074258	2	11	13658	13657.2	1.4316	0.488802	-27290.5	-27306	lnfi+whr_qn	lnfi+whr_qn
uc001lsj.1	35	4721	2270	0.259903	0.0074258	1	10	13657.9	13657.2	1.36932	0.241929	-27298.9	-27306	lnfi	lnfi
uc001lsj.1	35	4721	2270	0.259903	0.0074258	1	1	13657.3	13657.2	0.195367	0.658487	-27297.7	-27306	whr_qn	whr_qn
uc001lsq.1	1	4721	3	0.000326229	0.000326229	3	111	15017.5	15017	0.899955	0.825439	-30001.1	-30025.6	tg_qn+lnfi+whr_qn	lnfi+tg_qn+whr_qn
uc001lsq.1	1	4721	3	0.000326229	0.000326229	2	110	15017.2	15017	0.386303	0.824357	-30009.1	-30025.6	tg_qn+lnfi	lnfi+tg_qn
uc001lsq.1	1	4721	3	0.000326229	0.000326229	2	101	15017.5	15017	0.895293	0.639131	-30009.6	-30025.6	tg_qn+whr_qn	tg_qn+whr_qn
uc001lsq.1	1	4721	3	0.000326229	0.000326229	1	100	15017.2	15017	0.386378	0.534209	-30017.5	-30025.6	tg_qn	tg_qn
uc001lsq.1	1	4721	3	0.000326229	0.000326229	2	11	15017.3	15017	0.453992	0.796924	-30009.1	-30025.6	lnfi+whr_qn	lnfi+whr_qn
uc001lsq.1	1	4721	3	0.000326229	0.000326229	1	10	15017	15017	0.0424306	0.836801	-30017.2	-30025.6	lnfi	lnfi
uc001lsq.1	1	4721	3	0.000326229	0.000326229	1	1	15017.2	15017	0.350257	0.553968	-30017.5	-30025.6	whr_qn	whr_qn
uc001lsl.2	66	4721	2366	0.264286	0.00400434	3	111	17570.7	17568.6	4.07147	0.253849	-35107.5	-35128.8	tg_qn+lnfi+whr_qn	lnfi+tg_qn+whr_qn
uc001lsl.2	66	4721	2366	0.264286	0.00400434	2	110	17570.2	17568.6	3.04182	0.218513	-35114.9	-35128.8	tg_qn+lnfi	lnfi+tg_qn
uc001lsl.2	66	4721	2366	0.264286	0.00400434	2	101	17569.8	17568.6	2.25637	0.32362	-35114.2	-35128.8	tg_qn+whr_qn	tg_qn+whr_qn
uc001lsl.2	66	4721	2366	0.264286	0.00400434	1	100	17569	17568.6	0.813195	0.367177	-35121.2	-35128.8	tg_qn	tg_qn
uc001lsl.2	66	4721	2366	0.264286	0.00400434	2	11	17569.6	17568.6	1.85974	0.394604	-35113.8	-35128.8	lnfi+whr_qn	lnfi+whr_qn
uc001lsl.2	66	4721	2366	0.264286	0.00400434	1	10	17569.2	17568.6	1.1432	0.284978	-35121.5	-35128.8	lnfi	lnfi
uc001lsl.2	66	4721	2366	0.264286	0.00400434	1	1	17569.2	17568.6	1.05455	0.304462	-35121.4	-35128.8	whr_qn	whr_qn
uc010qwv.1	69	4721	2421	0.270395	0.00391876	3	111	17599.7	17597.6	4.31606	0.229296	-35165.6	-35186.7	tg_qn+lnfi+whr_qn	lnfi+tg_qn+whr_qn
uc010qwv.1	69	4721	2421	0.270395	0.00391876	2	110	17599	17597.6	2.95655	0.22803	-35172.7	-35186.7	tg_qn+lnfi	lnfi+tg_qn
uc010qwv.1	69	4721	2421	0.270395	0.00391876	2	101	17599	17597.6	2.83884	0.241854	-35172.6	-35186.7	tg_qn+whr_qn	tg_qn+whr_qn
uc010qwv.1	69	4721	2421	0.270395	0.00391876	1	100	17598.1	17597.6	1.05204	0.305038	-35179.2	-35186.7	tg_qn	tg_qn
uc010qwv.1	69	4721	2421	0.270395	0.00391876	2	11	17598.5	17597.6	1.81961	0.402602	-35171.6	-35186.7	lnfi+whr_qn	lnfi+whr_qn
uc010qwv.1	69	4721	2421	0.270395	0.00391876	1	10	17598	17597.6	0.845361	0.357868	-35179	-35186.7	lnfi	lnfi
uc010qwv.1	69	4721	2421	0.270395	0.00391876	1	1	17598.2	17597.6	1.29423	0.255269	-35179.5	-35186.7	whr_qn	whr_qn
uc001lsn.2	69	4721	2421	0.270395	0.00391876	3	111	17599.7	17597.6	4.31606	0.229296	-35165.6	-35186.7	tg_qn+lnfi+whr_qn	lnfi+tg_qn+whr_qn
uc001lsn.2	69	4721	2421	0.270395	0.00391876	2	110	17599	17597.6	2.95655	0.22803	-35172.7	-35186.7	tg_qn+lnfi	lnfi+tg_qn
uc001lsn.2	69	4721	2421	0.270395	0.00391876	2	101	17599	17597.6	2.83884	0.241854	-35172.6	-35186.7	tg_qn+whr_qn	tg_qn+whr_qn
uc001lsn.2	69	4721	2421	0.270395	0.00391876	1	100	17598.1	17597.6	1.05204	0.305038	-35179.2	-35186.7	tg_qn	tg_qn
uc001lsn.2	69	4721	2421	0.270395	0.00391876	2	11	17598.5	17597.6	1.81961	0.402602	-35171.6	-35186.7	lnfi+whr_qn	lnfi+whr_qn
uc001lsn.2	69	4721	2421	0.270395	0.00391876	1	10	17598	17597.6	0.845361	0.357868	-35179	-35186.7	lnfi	lnfi
uc001lsn.2	69	4721	2421	0.270395	0.00391876	1	1	17598.2	17597.6	1.29423	0.255269	-35179.5	-35186.7	whr_qn	whr_qn
uc001lsm.2	69	4721	2421	0.270395	0.00391876	3	111	17599.7	17597.6	4.31606	0.229296	-35165.6	-35186.7	tg_qn+lnfi+whr_qn	lnfi+tg_qn+whr_qn
uc001lsm.2	69	4721	2421	0.270395	0.00391876	2	110	17599	17597.6	2.95655	0.22803	-35172.7	-35186.7	tg_qn+lnfi	lnfi+tg_qn
uc001lsm.2	69	4721	2421	0.270395	0.00391876	2	101	17599	17597.6	2.83884	0.241854	-35172.6	-35186.7	tg_qn+whr_qn	tg_qn+whr_qn
uc001lsm.2	69	4721	2421	0.270395	0.00391876	1	100	17598.1	17597.6	1.05204	0.305038	-35179.2	-35186.7	tg_qn	tg_qn
uc001lsm.2	69	4721	2421	0.270395	0.00391876	2	11	17598.5	17597.6	1.81961	0.402602	-35171.6	-35186.7	lnfi+whr_qn	lnfi+whr_qn
uc001lsm.2	69	4721	2421	0.270395	0.00391876	1	10	17598	17597.6	0.845361	0.357868	-35179	-35186.7	lnfi	lnfi
uc001lsm.2	69	4721	2421	0.270395	0.00391876	1	1	17598.2	17597.6	1.29423	0.255269	-35179.5	-35186.7	whr_qn	whr_qn
uc001lso.2	69	4721	2421	0.270395	0.00391876	3	111	17599.7	17597.6	4.31606	0.229296	-35165.6	-35186.7	tg_qn+lnfi+whr_qn	lnfi+tg_qn+whr_qn
uc001lso.2	69	4721	2421	0.270395	0.00391876	2	110	17599	17597.6	2.95655	0.22803	-35172.7	-35186.7	tg_qn+lnfi	lnfi+tg_qn
uc001lso.2	69	4721	2421	0.270395	0.00391876	2	101	17599	17597.6	2.83884	0.241854	-35172.6	-35186.7	tg_qn+whr_qn	tg_qn+whr_qn
uc001lso.2	69	4721	2421	0.270395	0.00391876	1	100	17598.1	17597.6	1.05204	0.305038	-35179.2	-35186.7	tg_qn	tg_qn
uc001lso.2	69	4721	2421	0.270395	0.00391876	2	11	17598.5	17597.6	1.81961	0.402602	-35171.6	-35186.7	lnfi+whr_qn	lnfi+whr_qn
uc001lso.2	69	4721	2421	0.270395	0.00391876	1	10	17598	17597.6	0.845361	0.357868	-35179	-35186.7	lnfi	lnfi
uc001lso.2	69	4721	2421	0.270395	0.00391876	1	1	17598.2	17597.6	1.29423	0.255269	-35179.5	-35186.7	whr_qn	whr_qn
uc001lsp.2	69	4721	2421	0.270395	0.00391876	3	111	17599.7	17597.6	4.31606	0.229296	-35165.6	-35186.7	tg_qn+lnfi+whr_qn	lnfi+tg_qn+whr_qn
uc001lsp.2	69	4721	2421	0.270395	0.00391876	2	110	17599	17597.6	2.95655	0.22803	-35172.7	-35186.7	tg_qn+lnfi	lnfi+tg_qn
uc001lsp.2	69	4721	2421	0.270395	0.00391876	2	101	17599	17597.6	2.83884	0.241854	-35172.6	-35186.7	tg_qn+whr_qn	tg_qn+whr_qn
uc001lsp.2	69	4721	2421	0.270395	0.00391876	1	100	17598.1	17597.6	1.05204	0.305038	-35179.2	-35186.7	tg_qn	tg_qn
uc001lsp.2	69	4721	2421	0.270395	0.00391876	2	11	17598.5	17597.6	1.81961	0.402602	-35171.6	-35186.7	lnfi+whr_qn	lnfi+whr_qn
uc001lsp.2	69	4721	2421	0.270395	0.00391876	1	10	17598	17597.6	0.845361	0.357868	-35179	-35186.7	lnfi	lnfi
uc001lsp.2	69	4721	2421	0.270395	0.00391876	1	1	17598.2	17597.6	1.29423	0.255269	-35179.5	-35186.7	whr_qn	whr_qn
uc010qwu.1	79	4721	2730	0.304602	0.00385573	3	111	17458.8	17455.4	6.79341	0.0787823	-34883.7	-34902.3	tg_qn+lnfi+whr_qn	lnfi+tg_qn+whr_qn
uc010qwu.1	79	4721	2730	0.304602	0.00385573	2	110	17456.9	17455.4	3.10914	0.21128	-34888.5	-34902.3	tg_qn+lnfi	lnfi+tg_qn
uc010qwu.1	79	4721	2730	0.304602	0.00385573	2	101	17458.3	17455.4	5.88014	0.0528621	-34891.2	-34902.3	tg_qn+whr_qn	tg_qn+whr_qn
uc010qwu.1	79	4721	2730	0.304602	0.00385573	1	100	17456.2	17455.4	1.6253	0.202355	-34895.4	-34902.3	tg_qn	tg_qn
uc010qwu.1	79	4721	2730	0.304602	0.00385573	2	11	17457.1	17455.4	3.39344	0.183284	-34888.7	-34902.3	lnfi+whr_qn	lnfi+whr_qn
uc010qwu.1	79	4721	2730	0.304602	0.00385573	1	10	17455.6	17455.4	0.460808	0.497247	-34894.3	-34902.3	lnfi	lnfi
uc010qwu.1	79	4721	2730	0.304602	0.00385573	1	1	17457	17455.4	3.26172	0.0709146	-34897.1	-34902.3	whr_qn	whr_qn
uc010qww.1	78	4721	2743	0.305973	0.00392274	3	111	17406.8	17403.2	7.24612	0.0644535	-34779.8	-34797.9	tg_qn+lnfi+whr_qn	lnfi+tg_qn+whr_qn
uc010qww.1	78	4721	2743	0.305973	0.00392274	2	110	17404.8	17403.2	3.26587	0.195356	-34784.2	-34797.9	tg_qn+lnfi	lnfi+tg_qn
uc010qww.1	78	4721	2743	0.305973	0.00392274	2	101	17406.3	17403.2	6.33472	0.0421147	-34787.3	-34797.9	tg_qn+whr_qn	tg_qn+whr_qn
uc010qww.1	78	4721	2743	0.305973	0.00392274	1	100	17404.1	17403.2	1.75974	0.184657	-34791.2	-34797.9	tg_qn	tg_qn
uc010qww.1	78	4721	2743	0.305973	0.00392274	2	11	17405	17403.2	3.61986	0.163665	-34784.6	-34797.9	lnfi+whr_qn	lnfi+whr_qn
uc010qww.1	78	4721	2743	0.305973	0.00392274	1	10	17403.4	17403.2	0.446931	0.503796	-34789.9	-34797.9	lnfi	lnfi
uc010qww.1	78	4721	2743	0.305973	0.00392274	1	1	17404.9	17403.2	3.50322	0.0612495	-34792.9	-34797.9	whr_qn	whr_qn
uc001lsu.1	16	4721	445	0.048806	0.00305038	3	111	16055.7	16053.7	3.96058	0.265753	-32077.5	-32098.9	tg_qn+lnfi+whr_qn	lnfi+tg_qn+whr_qn
uc001lsu.1	16	4721	445	0.048806	0.00305038	2	110	16054.1	16053.7	0.743301	0.689595	-32082.7	-32098.9	tg_qn+lnfi	lnfi+tg_qn
uc001lsu.1	16	4721	445	0.048806	0.00305038	2	101	16055.6	16053.7	3.79127	0.150223	-32085.8	-32098.9	tg_qn+whr_qn	tg_qn+whr_qn
uc001lsu.1	16	4721	445	0.048806	0.00305038	1	100	16053.8	16053.7	0.318432	0.572552	-32090.8	-32098.9	tg_qn	tg_qn
uc001lsu.1	16	4721	445	0.048806	0.00305038	2	11	16055.2	16053.7	3.02543	0.220311	-32085	-32098.9	lnfi+whr_qn	lnfi+whr_qn
uc001lsu.1	16	4721	445	0.048806	0.00305038	1	10	16053.8	16053.7	0.166288	0.683432	-32090.6	-32098.9	lnfi	lnfi
uc001lsu.1	16	4721	445	0.048806	0.00305038	1	1	16055.2	16053.7	3.01182	0.0826596	-32093.5	-32098.9	whr_qn	whr_qn
uc009ycq.1	7	4721	490	0.0558731	0.00798187	3	111	12297.9	12297.3	1.12391	0.771304	-24561.9	-24586.2	tg_qn+lnfi+whr_qn	lnfi+tg_qn+whr_qn
uc009ycq.1	7	4721	490	0.0558731	0.00798187	2	110	12297.9	12297.3	1.06798	0.58626	-24570.4	-24586.2	tg_qn+lnfi	lnfi+tg_qn
uc009ycq.1	7	4721	490	0.0558731	0.00798187	2	101	12297.4	12297.3	0.17525	0.916104	-24569.5	-24586.2	tg_qn+whr_qn	tg_qn+whr_qn
uc009ycq.1	7	4721	490	0.0558731	0.00798187	1	100	12297.4	12297.3	0.156043	0.692826	-24577.9	-24586.2	tg_qn	tg_qn
uc009ycq.1	7	4721	490	0.0558731	0.00798187	2	11	12297.9	12297.3	1.11085	0.573827	-24570.4	-24586.2	lnfi+whr_qn	lnfi+whr_qn
uc009ycq.1	7	4721	490	0.0558731	0.00798187	1	10	12297.9	12297.3	1.05492	0.304378	-24578.8	-24586.2	lnfi	lnfi
uc009ycq.1	7	4721	490	0.0558731	0.00798187	1	1	12297.3	12297.3	0.014161	0.905275	-24577.8	-24586.2	whr_qn	whr_qn
uc001lst.1	137	4721	4515	0.511911	0.00373658	3	111	18373	18372.1	1.89842	0.593755	-36712.2	-36735.7	tg_qn+lnfi+whr_qn	lnfi+tg_qn+whr_qn
uc001lst.1	137	4721	4515	0.511911	0.00373658	2	110	18372.8	18372.1	1.55655	0.459197	-36720.3	-36735.7	tg_qn+lnfi	lnfi+tg_qn
uc001lst.1	137	4721	4515	0.511911	0.00373658	2	101	18372.4	18372.1	0.656665	0.720123	-36719.4	-36735.7	tg_qn+whr_qn	tg_qn+whr_qn
uc001lst.1	137	4721	4515	0.511911	0.00373658	1	100	18372.1	18372.1	0.11647	0.732895	-36727.3	-36735.7	tg_qn	tg_qn
uc001lst.1	137	4721	4515	0.511911	0.00373658	2	11	18373	18372.1	1.83634	0.399249	-36720.6	-36735.7	lnfi+whr_qn	lnfi+whr_qn
uc001lst.1	137	4721	4515	0.511911	0.00373658	1	10	18372.8	18372.1	1.51798	0.217926	-36728.7	-36735.7	lnfi	lnfi
uc001lst.1	137	4721	4515	0.511911	0.00373658	1	1	18372.4	18372.1	0.606152	0.436241	-36727.8	-36735.7	whr_qn	whr_qn
uc009yco.1	137	4721	4515	0.511911	0.00373658	3	111	18373	18372.1	1.89842	0.593755	-36712.2	-36735.7	tg_qn+lnfi+whr_qn	lnfi+tg_qn+whr_qn
uc009yco.1	137	4721	4515	0.511911	0.00373658	2	110	18372.8	18372.1	1.55655	0.459197	-36720.3	-36735.7	tg_qn+lnfi	lnfi+tg_qn
uc009yco.1	137	4721	4515	0.511911	0.00373658	2	101	18372.4	18372.1	0.656665	0.720123	-36719.4	-36735.7	tg_qn+whr_qn	tg_qn+whr_qn
uc009yco.1	137	4721	4515	0.511911	0.00373658	1	100	18372.1	18372.1	0.11647	0.732895	-36727.3	-36735.7	tg_qn	tg_qn
uc009yco.1	137	4721	4515	0.511911	0.00373658	2	11	18373	18372.1	1.83634	0.399249	-36720.6	-36735.7	lnfi+whr_qn	lnfi+whr_qn
uc009yco.1	137	4721	4515	0.511911	0.00373658	1	10	18372.8	18372.1	1.51798	0.217926	-36728.7	-36735.7	lnfi	lnfi
uc009yco.1	137	4721	4515	0.511911	0.00373658	1	1	18372.4	18372.1	0.606152	0.436241	-36727.8	-36735.7	whr_qn	whr_qn
uc001lss.2	148	4721	4744	0.53733	0.00363061	3	111	18617.6	18616.3	2.46752	0.48119	-37201.3	-37224.2	tg_qn+lnfi+whr_qn	lnfi+tg_qn+whr_qn
uc001lss.2	148	4721	4744	0.53733	0.00363061	2	110	18617.4	18616.3	2.07299	0.354695	-37209.4	-37224.2	tg_qn+lnfi	lnfi+tg_qn
uc001lss.2	148	4721	4744	0.53733	0.00363061	2	101	18616.8	18616.3	0.833347	0.659236	-37208.1	-37224.2	tg_qn+whr_qn	tg_qn+whr_qn
uc001lss.2	148	4721	4744	0.53733	0.00363061	1	100	18616.4	18616.3	0.192284	0.661023	-37216	-37224.2	tg_qn	tg_qn
uc001lss.2	148	4721	4744	0.53733	0.00363061	2	11	18617.5	18616.3	2.4155	0.298869	-37209.7	-37224.2	lnfi+whr_qn	lnfi+whr_qn
uc001lss.2	148	4721	4744	0.53733	0.00363061	1	10	18617.4	18616.3	2.04207	0.153002	-37217.8	-37224.2	lnfi	lnfi
uc001lss.2	148	4721	4744	0.53733	0.00363061	1	1	18616.7	18616.3	0.741705	0.389115	-37216.5	-37224.2	whr_qn	whr_qn
uc001lsw.2	44	4721	1511	0.171972	0.00390846	3	111	17916.2	17915.5	1.3777	0.71077	-35798.5	-35822.5	tg_qn+lnfi+whr_qn	lnfi+tg_qn+whr_qn
uc001lsw.2	44	4721	1511	0.171972	0.00390846	2	110	17915.8	17915.5	0.737347	0.691651	-35806.3	-35822.5	tg_qn+lnfi	lnfi+tg_qn
uc001lsw.2	44	4721	1511	0.171972	0.00390846	2	101	17916.1	17915.5	1.29609	0.523067	-35806.8	-35822.5	tg_qn+whr_qn	tg_qn+whr_qn
uc001lsw.2	44	4721	1511	0.171972	0.00390846	1	100	17915.8	17915.5	0.69524	0.404388	-35814.7	-35822.5	tg_qn	tg_qn
uc001lsw.2	44	4721	1511	0.171972	0.00390846	2	11	17915.9	17915.5	0.844657	0.655519	-35806.4	-35822.5	lnfi+whr_qn	lnfi+whr_qn
uc001lsw.2	44	4721	1511	0.171972	0.00390846	1	10	17915.5	17915.5	0.051427	0.820599	-35814.1	-35822.5	lnfi	lnfi
uc001lsw.2	44	4721	1511	0.171972	0.00390846	1	1	17915.9	17915.5	0.822286	0.364513	-35814.8	-35822.5	whr_qn	whr_qn
uc001lsx.1	58	4721	2010	0.22773	0.00392638	3	111	17237.8	17237.5	0.624819	0.890728	-34441.7	-34466.5	tg_qn+lnfi+whr_qn	lnfi+tg_qn+whr_qn
uc001lsx.1	58	4721	2010	0.22773	0.00392638	2	110	17237.5	17237.5	0.0807636	0.960423	-34449.6	-34466.5	tg_qn+lnfi	lnfi+tg_qn
uc001lsx.1	58	4721	2010	0.22773	0.00392638	2	101	17237.7	17237.5	0.562769	0.754738	-34450.1	-34466.5	tg_qn+whr_qn	tg_qn+whr_qn
uc001lsx.1	58	4721	2010	0.22773	0.00392638	1	100	17237.5	17237.5	0.0484314	0.825816	-34458	-34466.5	tg_qn	tg_qn
uc001lsx.1	58	4721	2010	0.22773	0.00392638	2	11	17237.8	17237.5	0.593272	0.743314	-34450.1	-34466.5	lnfi+whr_qn	lnfi+whr_qn
uc001lsx.1	58	4721	2010	0.22773	0.00392638	1	10	17237.5	17237.5	0.0219305	0.882272	-34458	-34466.5	lnfi	lnfi
uc001lsx.1	58	4721	2010	0.22773	0.00392638	1	1	17237.7	17237.5	0.541565	0.461785	-34458.5	-34466.5	whr_qn	whr_qn
uc001lsz.2	10	4721	259	0.0293656	0.00293656	3	111	15390.5	15389.6	1.92436	0.588253	-30747.2	-30770.7	tg_qn+lnfi+whr_qn	lnfi+tg_qn+whr_qn
uc001lsz.2	10	4721	259	0.0293656	0.00293656	2	110	15390.3	15389.6	1.39197	0.498584	-30755.2	-30770.7	tg_qn+lnfi	lnfi+tg_qn
uc001lsz.2	10	4721	259	0.0293656	0.00293656	2	101	15390	15389.6	0.821002	0.663318	-30754.6	-30770.7	tg_qn+whr_qn	tg_qn+whr_qn
uc001lsz.2	10	4721	259	0.0293656	0.00293656	1	100	15389.8	15389.6	0.460311	0.497478	-30762.7	-30770.7	tg_qn	tg_qn
uc001lsz.2	10	4721	259	0.0293656	0.00293656	2	11	15390.5	15389.6	1.78254	0.410134	-30755.6	-30770.7	lnfi+whr_qn	lnfi+whr_qn
uc001lsz.2	10	4721	259	0.0293656	0.00293656	1	10	15390.2	15389.6	1.30214	0.253823	-30763.5	-30770.7	lnfi	lnfi
uc001lsz.2	10	4721	259	0.0293656	0.00293656	1	1	15389.7	15389.6	0.229442	0.631938	-30762.5	-30770.7	whr_qn	whr_qn
uc009yct.1	33	4721	1749	0.192877	0.00584477	3	111	14130.6	14130.1	0.957661	0.811495	-28227.4	-28251.8	tg_qn+lnfi+whr_qn	lnfi+tg_qn+whr_qn
uc009yct.1	33	4721	1749	0.192877	0.00584477	2	110	14130.6	14130.1	0.866062	0.648541	-28235.8	-28251.8	tg_qn+lnfi	lnfi+tg_qn
uc009yct.1	33	4721	1749	0.192877	0.00584477	2	101	14130.3	14130.1	0.413224	0.813335	-28235.3	-28251.8	tg_qn+whr_qn	tg_qn+whr_qn
uc009yct.1	33	4721	1749	0.192877	0.00584477	1	100	14130.3	14130.1	0.254906	0.613642	-28243.6	-28251.8	tg_qn	tg_qn
uc009yct.1	33	4721	1749	0.192877	0.00584477	2	11	14130.3	14130.1	0.353985	0.837786	-28235.3	-28251.8	lnfi+whr_qn	lnfi+whr_qn
uc009yct.1	33	4721	1749	0.192877	0.00584477	1	10	14130.3	14130.1	0.304984	0.580775	-28243.7	-28251.8	lnfi	lnfi
uc009yct.1	33	4721	1749	0.192877	0.00584477	1	1	14130.2	14130.1	0.0958721	0.756841	-28243.5	-28251.8	whr_qn	whr_qn
uc001lta.2	15	4721	898	0.100316	0.00668771	3	111	13709.8	13708.6	2.40504	0.492696	-27385.8	-27408.8	tg_qn+lnfi+whr_qn	lnfi+tg_qn+whr_qn
uc001lta.2	15	4721	898	0.100316	0.00668771	2	110	13709.6	13708.6	2.03229	0.361987	-27393.9	-27408.8	tg_qn+lnfi	lnfi+tg_qn
uc001lta.2	15	4721	898	0.100316	0.00668771	2	101	13709.1	13708.6	0.986613	0.610604	-27392.9	-27408.8	tg_qn+whr_qn	tg_qn+whr_qn
uc001lta.2	15	4721	898	0.100316	0.00668771	1	100	13708.8	13708.6	0.389131	0.532757	-27400.7	-27408.8	tg_qn	tg_qn
uc001lta.2	15	4721	898	0.100316	0.00668771	2	11	13709.2	13708.6	1.17998	0.554332	-27393.1	-27408.8	lnfi+whr_qn	lnfi+whr_qn
uc001lta.2	15	4721	898	0.100316	0.00668771	1	10	13709.1	13708.6	0.944289	0.331177	-27401.3	-27408.8	lnfi	lnfi
uc001lta.2	15	4721	898	0.100316	0.00668771	1	1	13708.8	13708.6	0.428018	0.512963	-27400.8	-27408.8	whr_qn	whr_qn
uc001ltb.2	95	4721	6593	0.738196	0.00777048	3	111	13694.2	13693.4	1.5663	0.667054	-27354.6	-27378.4	tg_qn+lnfi+whr_qn	lnfi+tg_qn+whr_qn
uc001ltb.2	95	4721	6593	0.738196	0.00777048	2	110	13694.1	13693.4	1.25106	0.534978	-27362.8	-27378.4	tg_qn+lnfi	lnfi+tg_qn
uc001ltb.2	95	4721	6593	0.738196	0.00777048	2	101	13693.9	13693.4	0.994272	0.60827	-27362.5	-27378.4	tg_qn+whr_qn	tg_qn+whr_qn
uc001ltb.2	95	4721	6593	0.738196	0.00777048	1	100	13693.7	13693.4	0.55487	0.456335	-27370.5	-27378.4	tg_qn	tg_qn
uc001ltb.2	95	4721	6593	0.738196	0.00777048	2	11	13693.7	13693.4	0.469424	0.790799	-27362	-27378.4	lnfi+whr_qn	lnfi+whr_qn
uc001ltb.2	95	4721	6593	0.738196	0.00777048	1	10	13693.6	13693.4	0.269439	0.603708	-27370.2	-27378.4	lnfi	lnfi
uc001ltb.2	95	4721	6593	0.738196	0.00777048	1	1	13693.6	13693.4	0.279935	0.596743	-27370.3	-27378.4	whr_qn	whr_qn
uc009ycr.1	216	4721	11865	1.33879	0.00619812	3	111	15207.9	15207.5	0.957803	0.811461	-30382.1	-30406.5	tg_qn+lnfi+whr_qn	lnfi+tg_qn+whr_qn
uc009ycr.1	216	4721	11865	1.33879	0.00619812	2	110	15207.8	15207.5	0.66819	0.715986	-30390.2	-30406.5	tg_qn+lnfi	lnfi+tg_qn
uc009ycr.1	216	4721	11865	1.33879	0.00619812	2	101	15207.8	15207.5	0.608499	0.737677	-30390.2	-30406.5	tg_qn+whr_qn	tg_qn+whr_qn
uc009ycr.1	216	4721	11865	1.33879	0.00619812	1	100	15207.7	15207.5	0.386236	0.534285	-30398.4	-30406.5	tg_qn	tg_qn
uc009ycr.1	216	4721	11865	1.33879	0.00619812	2	11	15207.7	15207.5	0.475461	0.788415	-30390	-30406.5	lnfi+whr_qn	lnfi+whr_qn
uc009ycr.1	216	4721	11865	1.33879	0.00619812	1	10	15207.5	15207.5	0.0922641	0.761318	-30398.1	-30406.5	lnfi	lnfi
uc009ycr.1	216	4721	11865	1.33879	0.00619812	1	1	15207.6	15207.5	0.318978	0.572222	-30398.3	-30406.5	whr_qn	whr_qn
uc001ltd.2	92	4721	4049	0.449263	0.00488329	3	111	16351.2	16350.5	1.2205	0.748091	-32668.5	-32692.6	tg_qn+lnfi+whr_qn	lnfi+tg_qn+whr_qn
uc001ltd.2	92	4721	4049	0.449263	0.00488329	2	110	16350.8	16350.5	0.567202	0.753067	-32676.3	-32692.6	tg_qn+lnfi	lnfi+tg_qn
uc001ltd.2	92	4721	4049	0.449263	0.00488329	2	101	16351.1	16350.5	1.16659	0.558057	-32676.9	-32692.6	tg_qn+whr_qn	tg_qn+whr_qn
uc001ltd.2	92	4721	4049	0.449263	0.00488329	1	100	16350.8	16350.5	0.542637	0.461342	-32684.7	-32692.6	tg_qn	tg_qn
uc001ltd.2	92	4721	4049	0.449263	0.00488329	2	11	16350.9	16350.5	0.665188	0.717061	-32676.4	-32692.6	lnfi+whr_qn	lnfi+whr_qn
uc001ltd.2	92	4721	4049	0.449263	0.00488329	1	10	16350.6	16350.5	0.136656	0.711628	-32684.3	-32692.6	lnfi	lnfi
uc001ltd.2	92	4721	4049	0.449263	0.00488329	1	1	16350.8	16350.5	0.424096	0.5149	-32684.6	-32692.6	whr_qn	whr_qn
uc001lte.2	106	4721	5187	0.573745	0.00541269	3	111	15938.3	15937.8	0.905975	0.823986	-31842.7	-31867.2	tg_qn+lnfi+whr_qn	lnfi+tg_qn+whr_qn
uc001lte.2	106	4721	5187	0.573745	0.00541269	2	110	15938	15937.8	0.3412	0.843159	-31850.6	-31867.2	tg_qn+lnfi	lnfi+tg_qn
uc001lte.2	106	4721	5187	0.573745	0.00541269	2	101	15938.3	15937.8	0.819354	0.663865	-31851.1	-31867.2	tg_qn+whr_qn	tg_qn+whr_qn
uc001lte.2	106	4721	5187	0.573745	0.00541269	1	100	15937.9	15937.8	0.190816	0.662238	-31859	-31867.2	tg_qn	tg_qn
uc001lte.2	106	4721	5187	0.573745	0.00541269	2	11	15938.1	15937.8	0.522091	0.770246	-31850.8	-31867.2	lnfi+whr_qn	lnfi+whr_qn
uc001lte.2	106	4721	5187	0.573745	0.00541269	1	10	15937.9	15937.8	0.0525205	0.818734	-31858.8	-31867.2	lnfi	lnfi
uc001lte.2	106	4721	5187	0.573745	0.00541269	1	1	15938.1	15937.8	0.501112	0.479012	-31859.3	-31867.2	whr_qn	whr_qn
uc009ycu.2	106	4721	5187	0.573745	0.00541269	3	111	15938.3	15937.8	0.905975	0.823986	-31842.7	-31867.2	tg_qn+lnfi+whr_qn	lnfi+tg_qn+whr_qn
uc009ycu.2	106	4721	5187	0.573745	0.00541269	2	110	15938	15937.8	0.3412	0.843159	-31850.6	-31867.2	tg_qn+lnfi	lnfi+tg_qn
uc009ycu.2	106	4721	5187	0.573745	0.00541269	2	101	15938.3	15937.8	0.819354	0.663865	-31851.1	-31867.2	tg_qn+whr_qn	tg_qn+whr_qn
uc009ycu.2	106	4721	5187	0.573745	0.00541269	1	100	15937.9	15937.8	0.190816	0.662238	-31859	-31867.2	tg_qn	tg_qn
uc009ycu.2	106	4721	5187	0.573745	0.00541269	2	11	15938.1	15937.8	0.522091	0.770246	-31850.8	-31867.2	lnfi+whr_qn	lnfi+whr_qn
uc009ycu.2	106	4721	5187	0.573745	0.00541269	1	10	15937.9	15937.8	0.0525205	0.818734	-31858.8	-31867.2	lnfi	lnfi
uc009ycu.2	106	4721	5187	0.573745	0.00541269	1	1	15938.1	15937.8	0.501112	0.479012	-31859.3	-31867.2	whr_qn	whr_qn
uc001ltf.2	106	4721	5187	0.573745	0.00541269	3	111	15938.3	15937.8	0.905975	0.823986	-31842.7	-31867.2	tg_qn+lnfi+whr_qn	lnfi+tg_qn+whr_qn
uc001ltf.2	106	4721	5187	0.573745	0.00541269	2	110	15938	15937.8	0.3412	0.843159	-31850.6	-31867.2	tg_qn+lnfi	lnfi+tg_qn
uc001ltf.2	106	4721	5187	0.573745	0.00541269	2	101	15938.3	15937.8	0.819354	0.663865	-31851.1	-31867.2	tg_qn+whr_qn	tg_qn+whr_qn
uc001ltf.2	106	4721	5187	0.573745	0.00541269	1	100	15937.9	15937.8	0.190816	0.662238	-31859	-31867.2	tg_qn	tg_qn
uc001ltf.2	106	4721	5187	0.573745	0.00541269	2	11	15938.1	15937.8	0.522091	0.770246	-31850.8	-31867.2	lnfi+whr_qn	lnfi+whr_qn
uc001ltf.2	106	4721	5187	0.573745	0.00541269	1	10	15937.9	15937.8	0.0525205	0.818734	-31858.8	-31867.2	lnfi	lnfi
uc001ltf.2	106	4721	5187	0.573745	0.00541269	1	1	15938.1	15937.8	0.501112	0.479012	-31859.3	-31867.2	whr_qn	whr_qn
uc001ltg.2	1	4721	12	0.0013018	0.0013018	3	111	11751	11749.2	3.63747	0.303365	-23468.2	-23489.9	tg_qn+lnfi+whr_qn	lnfi+tg_qn+whr_qn
uc001ltg.2	1	4721	12	0.0013018	0.0013018	2	110	11749.9	11749.2	1.38422	0.500518	-23474.4	-23489.9	tg_qn+lnfi	lnfi+tg_qn
uc001ltg.2	1	4721	12	0.0013018	0.0013018	2	101	11750.8	11749.2	3.1521	0.20679	-23476.1	-23489.9	tg_qn+whr_qn	tg_qn+whr_qn
uc001ltg.2	1	4721	12	0.0013018	0.0013018	1	100	11749.7	11749.2	1.13271	0.287199	-23482.6	-23489.9	tg_qn	tg_qn
uc001ltg.2	1	4721	12	0.0013018	0.0013018	2	11	11750.5	11749.2	2.6641	0.263936	-23475.7	-23489.9	lnfi+whr_qn	lnfi+whr_qn
uc001ltg.2	1	4721	12	0.0013018	0.0013018	1	10	11749.2	11749.2	0.00589493	0.9388	-23481.5	-23489.9	lnfi	lnfi
uc001ltg.2	1	4721	12	0.0013018	0.0013018	1	1	11750.4	11749.2	2.5192	0.112468	-23484	-23489.9	whr_qn	whr_qn
uc009ycv.1	227	4721	19481	2.23314	0.00983763	3	111	13593	13590.8	4.37108	0.224082	-27152.1	-27173.2	tg_qn+lnfi+whr_qn	lnfi+tg_qn+whr_qn
uc009ycv.1	227	4721	19481	2.23314	0.00983763	2	110	13593	13590.8	4.34408	0.113945	-27160.6	-27173.2	tg_qn+lnfi	lnfi+tg_qn
uc009ycv.1	227	4721	19481	2.23314	0.00983763	2	101	13592.1	13590.8	2.53572	0.281433	-27158.8	-27173.2	tg_qn+whr_qn	tg_qn+whr_qn
uc009ycv.1	227	4721	19481	2.23314	0.00983763	1	100	13592	13590.8	2.48196	0.115159	-27167.2	-27173.2	tg_qn	tg_qn
uc009ycv.1	227	4721	19481	2.23314	0.00983763	2	11	13591.1	13590.8	0.590121	0.744486	-27156.8	-27173.2	lnfi+whr_qn	lnfi+whr_qn
uc009ycv.1	227	4721	19481	2.23314	0.00983763	1	10	13591.1	13590.8	0.502349	0.47847	-27165.2	-27173.2	lnfi	lnfi
uc009ycv.1	227	4721	19481	2.23314	0.00983763	1	1	13590.8	13590.8	0.0391947	0.843064	-27164.7	-27173.2	whr_qn	whr_qn
uc001lth.1	236	4721	20155	2.30972	0.00978694	3	111	13759	13757	3.88675	0.273955	-27484.1	-27505.6	tg_qn+lnfi+whr_qn	lnfi+tg_qn+whr_qn
uc001lth.1	236	4721	20155	2.30972	0.00978694	2	110	13759	13757	3.85615	0.145428	-27492.6	-27505.6	tg_qn+lnfi	lnfi+tg_qn
uc001lth.1	236	4721	20155	2.30972	0.00978694	2	101	13758.1	13757	2.08964	0.351755	-27490.8	-27505.6	tg_qn+whr_qn	tg_qn+whr_qn
uc001lth.1	236	4721	20155	2.30972	0.00978694	1	100	13758.1	13757	2.01167	0.156093	-27499.2	-27505.6	tg_qn	tg_qn
uc001lth.1	236	4721	20155	2.30972	0.00978694	2	11	13757.4	13757	0.634766	0.728052	-27489.4	-27505.6	lnfi+whr_qn	lnfi+whr_qn
uc001lth.1	236	4721	20155	2.30972	0.00978694	1	10	13757.3	13757	0.577217	0.447405	-27497.8	-27505.6	lnfi	lnfi
uc001lth.1	236	4721	20155	2.30972	0.00978694	1	1	13757.1	13757	0.0286941	0.865487	-27497.2	-27505.6	whr_qn	whr_qn
uc001lti.2	242	4721	20302	2.32567	0.00961021	3	111	13877.6	13875.8	3.74479	0.290374	-27721.4	-27743	tg_qn+lnfi+whr_qn	lnfi+tg_qn+whr_qn
uc001lti.2	242	4721	20302	2.32567	0.00961021	2	110	13877.6	13875.8	3.71278	0.156236	-27729.8	-27743	tg_qn+lnfi	lnfi+tg_qn
uc001lti.2	242	4721	20302	2.32567	0.00961021	2	101	13876.8	13875.8	2.08501	0.35257	-27728.2	-27743	tg_qn+whr_qn	tg_qn+whr_qn
uc001lti.2	242	4721	20302	2.32567	0.00961021	1	100	13876.8	13875.8	2.00345	0.156941	-27736.6	-27743	tg_qn	tg_qn
uc001lti.2	242	4721	20302	2.32567	0.00961021	2	11	13876	13875.8	0.561902	0.755065	-27726.7	-27743	lnfi+whr_qn	lnfi+whr_qn
uc001lti.2	242	4721	20302	2.32567	0.00961021	1	10	13876	13875.8	0.510103	0.475094	-27735.1	-27743	lnfi	lnfi
uc001lti.2	242	4721	20302	2.32567	0.00961021	1	1	13875.8	13875.8	0.0282053	0.866627	-27734.6	-27743	whr_qn	whr_qn
uc001ltm.2	193	4721	16546	1.90688	0.00988018	3	111	13007.5	13005.3	4.4307	0.218556	-25981.1	-26002	tg_qn+lnfi+whr_qn	lnfi+tg_qn+whr_qn
uc001ltm.2	193	4721	16546	1.90688	0.00988018	2	110	13007.5	13005.3	4.40045	0.110778	-25989.5	-26002	tg_qn+lnfi	lnfi+tg_qn
uc001ltm.2	193	4721	16546	1.90688	0.00988018	2	101	13006	13005.3	1.55264	0.460097	-25986.7	-26002	tg_qn+whr_qn	tg_qn+whr_qn
uc001ltm.2	193	4721	16546	1.90688	0.00988018	1	100	13006	13005.3	1.47779	0.22412	-25995.1	-26002	tg_qn	tg_qn
uc001ltm.2	193	4721	16546	1.90688	0.00988018	2	11	13006	13005.3	1.41826	0.492073	-25986.5	-26002	lnfi+whr_qn	lnfi+whr_qn
uc001ltm.2	193	4721	16546	1.90688	0.00988018	1	10	13005.9	13005.3	1.34002	0.24703	-25994.9	-26002	lnfi	lnfi
uc001ltm.2	193	4721	16546	1.90688	0.00988018	1	1	13005.3	13005.3	0.0289003	0.86501	-25993.6	-26002	whr_qn	whr_qn
uc001ltn.2	103	4721	9668	1.11713	0.0108459	3	111	12323.2	12321.1	4.1076	0.250077	-24612.5	-24633.7	tg_qn+lnfi+whr_qn	lnfi+tg_qn+whr_qn
uc001ltn.2	103	4721	9668	1.11713	0.0108459	2	110	12323.1	12321.1	4.05087	0.131937	-24620.9	-24633.7	tg_qn+lnfi	lnfi+tg_qn
uc001ltn.2	103	4721	9668	1.11713	0.0108459	2	101	12321.5	12321.1	0.882892	0.643106	-24617.7	-24633.7	tg_qn+whr_qn	tg_qn+whr_qn
uc001ltn.2	103	4721	9668	1.11713	0.0108459	1	100	12321.4	12321.1	0.680635	0.409368	-24626	-24633.7	tg_qn	tg_qn
uc001ltn.2	103	4721	9668	1.11713	0.0108459	2	11	12322.1	12321.1	2.02708	0.362933	-24618.9	-24633.7	lnfi+whr_qn	lnfi+whr_qn
uc001ltn.2	103	4721	9668	1.11713	0.0108459	1	10	12322.1	12321.1	2.00506	0.156775	-24627.3	-24633.7	lnfi	lnfi
uc001ltn.2	103	4721	9668	1.11713	0.0108459	1	1	12321.1	12321.1	0.095558	0.757227	-24625.4	-24633.7	whr_qn	whr_qn
uc001ltj.2	244	4721	20571	2.35522	0.00965252	3	111	13911.7	13909.7	3.85219	0.277874	-27789.5	-27811	tg_qn+lnfi+whr_qn	lnfi+tg_qn+whr_qn
uc001ltj.2	244	4721	20571	2.35522	0.00965252	2	110	13911.7	13909.7	3.82118	0.147993	-27797.9	-27811	tg_qn+lnfi	lnfi+tg_qn
uc001ltj.2	244	4721	20571	2.35522	0.00965252	2	101	13910.8	13909.7	2.09891	0.350128	-27796.2	-27811	tg_qn+whr_qn	tg_qn+whr_qn
uc001ltj.2	244	4721	20571	2.35522	0.00965252	1	100	13910.8	13909.7	2.0193	0.155311	-27804.6	-27811	tg_qn	tg_qn
uc001ltj.2	244	4721	20571	2.35522	0.00965252	2	11	13910	13909.7	0.608915	0.737523	-27794.7	-27811	lnfi+whr_qn	lnfi+whr_qn
uc001ltj.2	244	4721	20571	2.35522	0.00965252	1	10	13910	13909.7	0.553547	0.456872	-27803.1	-27811	lnfi	lnfi
uc001ltj.2	244	4721	20571	2.35522	0.00965252	1	1	13909.8	13909.7	0.028507	0.865922	-27802.6	-27811	whr_qn	whr_qn
uc001ltk.2	244	4721	20571	2.35522	0.00965252	3	111	13911.7	13909.7	3.85219	0.277874	-27789.5	-27811	tg_qn+lnfi+whr_qn	lnfi+tg_qn+whr_qn
uc001ltk.2	244	4721	20571	2.35522	0.00965252	2	110	13911.7	13909.7	3.82118	0.147993	-27797.9	-27811	tg_qn+lnfi	lnfi+tg_qn
uc001ltk.2	244	4721	20571	2.35522	0.00965252	2	101	13910.8	13909.7	2.09891	0.350128	-27796.2	-27811	tg_qn+whr_qn	tg_qn+whr_qn
uc001ltk.2	244	4721	20571	2.35522	0.00965252	1	100	13910.8	13909.7	2.0193	0.155311	-27804.6	-27811	tg_qn	tg_qn
uc001ltk.2	244	4721	20571	2.35522	0.00965252	2	11	13910	13909.7	0.608915	0.737523	-27794.7	-27811	lnfi+whr_qn	lnfi+whr_qn
uc001ltk.2	244	4721	20571	2.35522	0.00965252	1	10	13910	13909.7	0.553547	0.456872	-27803.1	-27811	lnfi	lnfi
uc001ltk.2	244	4721	20571	2.35522	0.00965252	1	1	13909.8	13909.7	0.028507	0.865922	-27802.6	-27811	whr_qn	whr_qn
uc001ltl.2	244	4721	20571	2.35522	0.00965252	3	111	13911.7	13909.7	3.85219	0.277874	-27789.5	-27811	tg_qn+lnfi+whr_qn	lnfi+tg_qn+whr_qn
uc001ltl.2	244	4721	20571	2.35522	0.00965252	2	110	13911.7	13909.7	3.82118	0.147993	-27797.9	-27811	tg_qn+lnfi	lnfi+tg_qn
uc001ltl.2	244	4721	20571	2.35522	0.00965252	2	101	13910.8	13909.7	2.09891	0.350128	-27796.2	-27811	tg_qn+whr_qn	tg_qn+whr_qn
uc001ltl.2	244	4721	20571	2.35522	0.00965252	1	100	13910.8	13909.7	2.0193	0.155311	-27804.6	-27811	tg_qn	tg_qn
uc001ltl.2	244	4721	20571	2.35522	0.00965252	2	11	13910	13909.7	0.608915	0.737523	-27794.7	-27811	lnfi+whr_qn	lnfi+whr_qn
uc001ltl.2	244	4721	20571	2.35522	0.00965252	1	10	13910	13909.7	0.553547	0.456872	-27803.1	-27811	lnfi	lnfi
uc001ltl.2	244	4721	20571	2.35522	0.00965252	1	1	13909.8	13909.7	0.028507	0.865922	-27802.6	-27811	whr_qn	whr_qn
uc010qwx.1	88	4721	6487	0.742073	0.00843265	3	111	14214.1	14212.5	3.15343	0.368569	-28394.3	-28416.6	tg_qn+lnfi+whr_qn	lnfi+tg_qn+whr_qn
uc010qwx.1	88	4721	6487	0.742073	0.00843265	2	110	14214	14212.5	2.95742	0.227931	-28402.6	-28416.6	tg_qn+lnfi	lnfi+tg_qn
uc010qwx.1	88	4721	6487	0.742073	0.00843265	2	101	14212.9	14212.5	0.740618	0.690521	-28400.4	-28416.6	tg_qn+whr_qn	tg_qn+whr_qn
uc010qwx.1	88	4721	6487	0.742073	0.00843265	1	100	14212.7	14212.5	0.32855	0.566514	-28408.4	-28416.6	tg_qn	tg_qn
uc010qwx.1	88	4721	6487	0.742073	0.00843265	2	11	14213.4	14212.5	1.82042	0.40244	-28401.5	-28416.6	lnfi+whr_qn	lnfi+whr_qn
uc010qwx.1	88	4721	6487	0.742073	0.00843265	1	10	14213.4	14212.5	1.7174	0.190028	-28409.8	-28416.6	lnfi	lnfi
uc010qwx.1	88	4721	6487	0.742073	0.00843265	1	1	14212.7	14212.5	0.288895	0.590929	-28408.4	-28416.6	whr_qn	whr_qn
uc009ycw.2	43	4721	4085	0.461582	0.0107345	3	111	13544.2	13542.3	3.76928	0.28748	-27054.5	-27076.1	tg_qn+lnfi+whr_qn	lnfi+tg_qn+whr_qn
uc009ycw.2	43	4721	4085	0.461582	0.0107345	2	110	13543.6	13542.3	2.7032	0.258826	-27061.9	-27076.1	tg_qn+lnfi	lnfi+tg_qn
uc009ycw.2	43	4721	4085	0.461582	0.0107345	2	101	13543.1	13542.3	1.57489	0.455005	-27060.7	-27076.1	tg_qn+whr_qn	tg_qn+whr_qn
uc009ycw.2	43	4721	4085	0.461582	0.0107345	1	100	13542.3	13542.3	0.0480329	0.826522	-27067.7	-27076.1	tg_qn	tg_qn
uc009ycw.2	43	4721	4085	0.461582	0.0107345	2	11	13544	13542.3	3.37846	0.184662	-27062.5	-27076.1	lnfi+whr_qn	lnfi+whr_qn
uc009ycw.2	43	4721	4085	0.461582	0.0107345	1	10	13543.5	13542.3	2.43901	0.118351	-27070.1	-27076.1	lnfi	lnfi
uc009ycw.2	43	4721	4085	0.461582	0.0107345	1	1	13543	13542.3	1.5321	0.215797	-27069.2	-27076.1	whr_qn	whr_qn
uc001lto.1	22	4721	793	0.0855521	0.00388873	3	111	14035	14034	1.83534	0.607275	-28036.1	-28059.6	tg_qn+lnfi+whr_qn	lnfi+tg_qn+whr_qn
uc001lto.1	22	4721	793	0.0855521	0.00388873	2	110	14034.9	14034	1.79037	0.408532	-28044.5	-28059.6	tg_qn+lnfi	lnfi+tg_qn
uc001lto.1	22	4721	793	0.0855521	0.00388873	2	101	14034.5	14034	0.861334	0.650075	-28043.6	-28059.6	tg_qn+whr_qn	tg_qn+whr_qn
uc001lto.1	22	4721	793	0.0855521	0.00388873	1	100	14034.4	14034	0.745781	0.387815	-28051.9	-28059.6	tg_qn	tg_qn
uc001lto.1	22	4721	793	0.0855521	0.00388873	2	11	14034.3	14034	0.418545	0.811174	-28043.1	-28059.6	lnfi+whr_qn	lnfi+whr_qn
uc001lto.1	22	4721	793	0.0855521	0.00388873	1	10	14034.2	14034	0.409032	0.522461	-28051.6	-28059.6	lnfi	lnfi
uc001lto.1	22	4721	793	0.0855521	0.00388873	1	1	14034.1	14034	0.0364195	0.848652	-28051.2	-28059.6	whr_qn	whr_qn
uc001ltp.1	22	4721	793	0.0855521	0.00388873	3	111	14035	14034	1.83534	0.607275	-28036.1	-28059.6	tg_qn+lnfi+whr_qn	lnfi+tg_qn+whr_qn
uc001ltp.1	22	4721	793	0.0855521	0.00388873	2	110	14034.9	14034	1.79037	0.408532	-28044.5	-28059.6	tg_qn+lnfi	lnfi+tg_qn
uc001ltp.1	22	4721	793	0.0855521	0.00388873	2	101	14034.5	14034	0.861334	0.650075	-28043.6	-28059.6	tg_qn+whr_qn	tg_qn+whr_qn
uc001ltp.1	22	4721	793	0.0855521	0.00388873	1	100	14034.4	14034	0.745781	0.387815	-28051.9	-28059.6	tg_qn	tg_qn
uc001ltp.1	22	4721	793	0.0855521	0.00388873	2	11	14034.3	14034	0.418545	0.811174	-28043.1	-28059.6	lnfi+whr_qn	lnfi+whr_qn
uc001ltp.1	22	4721	793	0.0855521	0.00388873	1	10	14034.2	14034	0.409032	0.522461	-28051.6	-28059.6	lnfi	lnfi
uc001ltp.1	22	4721	793	0.0855521	0.00388873	1	1	14034.1	14034	0.0364195	0.848652	-28051.2	-28059.6	whr_qn	whr_qn
uc010qwy.1	22	4721	793	0.0855521	0.00388873	3	111	14035	14034	1.83534	0.607275	-28036.1	-28059.6	tg_qn+lnfi+whr_qn	lnfi+tg_qn+whr_qn
uc010qwy.1	22	4721	793	0.0855521	0.00388873	2	110	14034.9	14034	1.79037	0.408532	-28044.5	-28059.6	tg_qn+lnfi	lnfi+tg_qn
uc010qwy.1	22	4721	793	0.0855521	0.00388873	2	101	14034.5	14034	0.861334	0.650075	-28043.6	-28059.6	tg_qn+whr_qn	tg_qn+whr_qn
uc010qwy.1	22	4721	793	0.0855521	0.00388873	1	100	14034.4	14034	0.745781	0.387815	-28051.9	-28059.6	tg_qn	tg_qn
uc010qwy.1	22	4721	793	0.0855521	0.00388873	2	11	14034.3	14034	0.418545	0.811174	-28043.1	-28059.6	lnfi+whr_qn	lnfi+whr_qn
uc010qwy.1	22	4721	793	0.0855521	0.00388873	1	10	14034.2	14034	0.409032	0.522461	-28051.6	-28059.6	lnfi	lnfi
uc010qwy.1	22	4721	793	0.0855521	0.00388873	1	1	14034.1	14034	0.0364195	0.848652	-28051.2	-28059.6	whr_qn	whr_qn
uc010qwz.1	46	4721	1402	0.153174	0.00332987	3	111	16644.3	16642.9	2.75963	0.430188	-33254.7	-33277.3	tg_qn+lnfi+whr_qn	lnfi+tg_qn+whr_qn
uc010qwz.1	46	4721	1402	0.153174	0.00332987	2	110	16643.8	16642.9	1.91623	0.383616	-33262.3	-33277.3	tg_qn+lnfi	lnfi+tg_qn
uc010qwz.1	46	4721	1402	0.153174	0.00332987	2	101	16643.9	16642.9	2.02617	0.363098	-33262.4	-33277.3	tg_qn+whr_qn	tg_qn+whr_qn
uc010qwz.1	46	4721	1402	0.153174	0.00332987	1	100	16643.3	16642.9	0.944251	0.331187	-33269.8	-33277.3	tg_qn	tg_qn
uc010qwz.1	46	4721	1402	0.153174	0.00332987	2	11	16643.3	16642.9	0.904537	0.636183	-33261.3	-33277.3	lnfi+whr_qn	lnfi+whr_qn
uc010qwz.1	46	4721	1402	0.153174	0.00332987	1	10	16643	16642.9	0.322873	0.569886	-33269.2	-33277.3	lnfi	lnfi
uc010qwz.1	46	4721	1402	0.153174	0.00332987	1	1	16643.2	16642.9	0.728402	0.393402	-33269.6	-33277.3	whr_qn	whr_qn
uc001lts.2	36	4721	2717	0.297803	0.00827229	3	111	13833.6	13830.8	5.66245	0.129239	-27633.4	-27653.1	tg_qn+lnfi+whr_qn	lnfi+tg_qn+whr_qn
uc001lts.2	36	4721	2717	0.297803	0.00827229	2	110	13832.8	13830.8	3.96579	0.13767	-27640.1	-27653.1	tg_qn+lnfi	lnfi+tg_qn
uc001lts.2	36	4721	2717	0.297803	0.00827229	2	101	13832.7	13830.8	3.84563	0.146195	-27640	-27653.1	tg_qn+whr_qn	tg_qn+whr_qn
uc001lts.2	36	4721	2717	0.297803	0.00827229	1	100	13831.6	13830.8	1.61652	0.203577	-27646.3	-27653.1	tg_qn	tg_qn
uc001lts.2	36	4721	2717	0.297803	0.00827229	2	11	13831.8	13830.8	2.11955	0.346533	-27638.3	-27653.1	lnfi+whr_qn	lnfi+whr_qn
uc001lts.2	36	4721	2717	0.297803	0.00827229	1	10	13831.2	13830.8	0.937589	0.332899	-27645.6	-27653.1	lnfi	lnfi
uc001lts.2	36	4721	2717	0.297803	0.00827229	1	1	13831.6	13830.8	1.55312	0.212675	-27646.2	-27653.1	whr_qn	whr_qn
uc001ltu.1	3	4721	57	0.00631077	0.00210359	3	111	13282.5	13280.4	4.19135	0.24153	-26531.1	-26552.3	tg_qn+lnfi+whr_qn	lnfi+tg_qn+whr_qn
uc001ltu.1	3	4721	57	0.00631077	0.00210359	2	110	13280.5	13280.4	0.228528	0.892022	-26535.6	-26552.3	tg_qn+lnfi	lnfi+tg_qn
uc001ltu.1	3	4721	57	0.00631077	0.00210359	2	101	13282.5	13280.4	4.18992	0.123075	-26539.6	-26552.3	tg_qn+whr_qn	tg_qn+whr_qn
uc001ltu.1	3	4721	57	0.00631077	0.00210359	1	100	13280.4	13280.4	0.132266	0.716094	-26544	-26552.3	tg_qn	tg_qn
uc001ltu.1	3	4721	57	0.00631077	0.00210359	2	11	13282.2	13280.4	3.72018	0.155658	-26539.1	-26552.3	lnfi+whr_qn	lnfi+whr_qn
uc001ltu.1	3	4721	57	0.00631077	0.00210359	1	10	13280.4	13280.4	0.0243739	0.875937	-26543.9	-26552.3	lnfi	lnfi
uc001ltu.1	3	4721	57	0.00631077	0.00210359	1	1	13282.2	13280.4	3.67837	0.0551226	-26547.5	-26552.3	whr_qn	whr_qn
uc001ltv.2	2	4721	19	0.00206172	0.00103086	3	111	13941.3	13940.3	2.0605	0.559945	-27848.9	-27872.2	tg_qn+lnfi+whr_qn	lnfi+tg_qn+whr_qn
uc001ltv.2	2	4721	19	0.00206172	0.00103086	2	110	13940.4	13940.3	0.188306	0.910143	-27855.4	-27872.2	tg_qn+lnfi	lnfi+tg_qn
uc001ltv.2	2	4721	19	0.00206172	0.00103086	2	101	13941.3	13940.3	2.00258	0.367405	-27857.3	-27872.2	tg_qn+whr_qn	tg_qn+whr_qn
uc001ltv.2	2	4721	19	0.00206172	0.00103086	1	100	13940.3	13940.3	0.00586441	0.938958	-27863.7	-27872.2	tg_qn	tg_qn
uc001ltv.2	2	4721	19	0.00206172	0.00103086	2	11	13941.3	13940.3	2.00074	0.367744	-27857.3	-27872.2	lnfi+whr_qn	lnfi+whr_qn
uc001ltv.2	2	4721	19	0.00206172	0.00103086	1	10	13940.4	13940.3	0.181894	0.66975	-27863.9	-27872.2	lnfi	lnfi
uc001ltv.2	2	4721	19	0.00206172	0.00103086	1	1	13941.3	13940.3	1.97305	0.160125	-27865.7	-27872.2	whr_qn	whr_qn
uc009ycx.1	55	4721	3906	0.430247	0.00782267	3	111	12487.9	12486.1	3.59208	0.309014	-24941.9	-24963.7	tg_qn+lnfi+whr_qn	lnfi+tg_qn+whr_qn
uc009ycx.1	55	4721	3906	0.430247	0.00782267	2	110	12486.8	12486.1	1.47676	0.477887	-24948.2	-24963.7	tg_qn+lnfi	lnfi+tg_qn
uc009ycx.1	55	4721	3906	0.430247	0.00782267	2	101	12487.4	12486.1	2.63405	0.267932	-24949.4	-24963.7	tg_qn+whr_qn	tg_qn+whr_qn
uc009ycx.1	55	4721	3906	0.430247	0.00782267	1	100	12486.1	12486.1	0.0855842	0.769868	-24955.3	-24963.7	tg_qn	tg_qn
uc009ycx.1	55	4721	3906	0.430247	0.00782267	2	11	12487.5	12486.1	2.88337	0.236529	-24949.6	-24963.7	lnfi+whr_qn	lnfi+whr_qn
uc009ycx.1	55	4721	3906	0.430247	0.00782267	1	10	12486.6	12486.1	1.01847	0.312882	-24956.2	-24963.7	lnfi	lnfi
uc009ycx.1	55	4721	3906	0.430247	0.00782267	1	1	12487.2	12486.1	2.33208	0.126733	-24957.5	-24963.7	whr_qn	whr_qn
uc001ltt.1	55	4721	3906	0.430247	0.00782267	3	111	12487.9	12486.1	3.59208	0.309014	-24941.9	-24963.7	tg_qn+lnfi+whr_qn	lnfi+tg_qn+whr_qn
uc001ltt.1	55	4721	3906	0.430247	0.00782267	2	110	12486.8	12486.1	1.47676	0.477887	-24948.2	-24963.7	tg_qn+lnfi	lnfi+tg_qn
uc001ltt.1	55	4721	3906	0.430247	0.00782267	2	101	12487.4	12486.1	2.63405	0.267932	-24949.4	-24963.7	tg_qn+whr_qn	tg_qn+whr_qn
uc001ltt.1	55	4721	3906	0.430247	0.00782267	1	100	12486.1	12486.1	0.0855842	0.769868	-24955.3	-24963.7	tg_qn	tg_qn
uc001ltt.1	55	4721	3906	0.430247	0.00782267	2	11	12487.5	12486.1	2.88337	0.236529	-24949.6	-24963.7	lnfi+whr_qn	lnfi+whr_qn
uc001ltt.1	55	4721	3906	0.430247	0.00782267	1	10	12486.6	12486.1	1.01847	0.312882	-24956.2	-24963.7	lnfi	lnfi
uc001ltt.1	55	4721	3906	0.430247	0.00782267	1	1	12487.2	12486.1	2.33208	0.126733	-24957.5	-24963.7	whr_qn	whr_qn
uc001ltw.1	2	4721	268	0.0292415	0.0146208	3	111	7769.9	7767.99	3.83723	0.279586	-15506	-15527.5	tg_qn+lnfi+whr_qn	lnfi+tg_qn+whr_qn
uc001ltw.1	2	4721	268	0.0292415	0.0146208	2	110	7769.8	7767.99	3.63625	0.16233	-15514.2	-15527.5	tg_qn+lnfi	lnfi+tg_qn
uc001ltw.1	2	4721	268	0.0292415	0.0146208	2	101	7768.99	7767.99	2.01178	0.365718	-15512.6	-15527.5	tg_qn+whr_qn	tg_qn+whr_qn
uc001ltw.1	2	4721	268	0.0292415	0.0146208	1	100	7768.79	7767.99	1.61591	0.203664	-15520.7	-15527.5	tg_qn	tg_qn
uc001ltw.1	2	4721	268	0.0292415	0.0146208	2	11	7768.39	7767.99	0.808696	0.667412	-15511.4	-15527.5	lnfi+whr_qn	lnfi+whr_qn
uc001ltw.1	2	4721	268	0.0292415	0.0146208	1	10	7768.36	7767.99	0.742416	0.388888	-15519.8	-15527.5	lnfi	lnfi
uc001ltw.1	2	4721	268	0.0292415	0.0146208	1	1	7768.07	7767.99	0.162395	0.686961	-15519.2	-15527.5	whr_qn	whr_qn
uc009ycy.1	7	4721	1025	0.116553	0.0166505	3	111	9831.42	9828.68	5.48702	0.139417	-19629	-19648.9	tg_qn+lnfi+whr_qn	lnfi+tg_qn+whr_qn
uc009ycy.1	7	4721	1025	0.116553	0.0166505	2	110	9831.31	9828.68	5.26921	0.0717473	-19637.2	-19648.9	tg_qn+lnfi	lnfi+tg_qn
uc009ycy.1	7	4721	1025	0.116553	0.0166505	2	101	9829.55	9828.68	1.74846	0.417184	-19633.7	-19648.9	tg_qn+whr_qn	tg_qn+whr_qn
uc009ycy.1	7	4721	1025	0.116553	0.0166505	1	100	9829.29	9828.68	1.22613	0.268161	-19641.7	-19648.9	tg_qn	tg_qn
uc009ycy.1	7	4721	1025	0.116553	0.0166505	2	11	9831.38	9828.68	5.41511	0.0666995	-19637.4	-19648.9	lnfi+whr_qn	lnfi+whr_qn
uc009ycy.1	7	4721	1025	0.116553	0.0166505	1	10	9831.26	9828.68	5.16862	0.0229985	-19645.6	-19648.9	lnfi	lnfi
uc009ycy.1	7	4721	1025	0.116553	0.0166505	1	1	9829.08	9828.68	0.816026	0.366345	-19641.3	-19648.9	whr_qn	whr_qn
uc001lty.2	3	4721	798	0.0873679	0.0291226	3	111	5653.94	5653.04	1.80393	0.614081	-11274	-11297.6	tg_qn+lnfi+whr_qn	lnfi+tg_qn+whr_qn
uc001lty.2	3	4721	798	0.0873679	0.0291226	2	110	5653.56	5653.04	1.04295	0.593644	-11281.7	-11297.6	tg_qn+lnfi	lnfi+tg_qn
uc001lty.2	3	4721	798	0.0873679	0.0291226	2	101	5653.78	5653.04	1.48801	0.475207	-11282.2	-11297.6	tg_qn+whr_qn	tg_qn+whr_qn
uc001lty.2	3	4721	798	0.0873679	0.0291226	1	100	5653.34	5653.04	0.592234	0.441556	-11289.8	-11297.6	tg_qn	tg_qn
uc001lty.2	3	4721	798	0.0873679	0.0291226	2	11	5653.85	5653.04	1.63021	0.442592	-11282.3	-11297.6	lnfi+whr_qn	lnfi+whr_qn
uc001lty.2	3	4721	798	0.0873679	0.0291226	1	10	5653.43	5653.04	0.785731	0.375394	-11289.9	-11297.6	lnfi	lnfi
uc001lty.2	3	4721	798	0.0873679	0.0291226	1	1	5653.6	5653.04	1.12206	0.289475	-11290.3	-11297.6	whr_qn	whr_qn
uc009ycz.2	8	4721	546	0.0633189	0.00791486	3	111	12475	12474.9	0.283225	0.963152	-24916.2	-24941.3	tg_qn+lnfi+whr_qn	lnfi+tg_qn+whr_qn
uc009ycz.2	8	4721	546	0.0633189	0.00791486	2	110	12475	12474.9	0.226139	0.893089	-24924.6	-24941.3	tg_qn+lnfi	lnfi+tg_qn
uc009ycz.2	8	4721	546	0.0633189	0.00791486	2	101	12475	12474.9	0.240957	0.886496	-24924.6	-24941.3	tg_qn+whr_qn	tg_qn+whr_qn
uc009ycz.2	8	4721	546	0.0633189	0.00791486	1	100	12475	12474.9	0.190179	0.662768	-24933	-24941.3	tg_qn	tg_qn
uc009ycz.2	8	4721	546	0.0633189	0.00791486	2	11	12474.9	12474.9	0.133354	0.935497	-24924.5	-24941.3	lnfi+whr_qn	lnfi+whr_qn
uc009ycz.2	8	4721	546	0.0633189	0.00791486	1	10	12474.9	12474.9	0.0898845	0.764324	-24932.9	-24941.3	lnfi	lnfi
uc009ycz.2	8	4721	546	0.0633189	0.00791486	1	1	12474.9	12474.9	0.030995	0.860252	-24932.8	-24941.3	whr_qn	whr_qn
uc010qxa.1	4	4721	231	0.0271152	0.0067788	3	111	10169.6	10169.3	0.605441	0.895186	-20305.3	-20330.1	tg_qn+lnfi+whr_qn	lnfi+tg_qn+whr_qn
uc010qxa.1	4	4721	231	0.0271152	0.0067788	2	110	10169.5	10169.3	0.432022	0.805726	-20313.6	-20330.1	tg_qn+lnfi	lnfi+tg_qn
uc010qxa.1	4	4721	231	0.0271152	0.0067788	2	101	10169.4	10169.3	0.244032	0.885134	-20313.4	-20330.1	tg_qn+whr_qn	tg_qn+whr_qn
uc010qxa.1	4	4721	231	0.0271152	0.0067788	1	100	10169.3	10169.3	0.0981365	0.754078	-20321.7	-20330.1	tg_qn	tg_qn
uc010qxa.1	4	4721	231	0.0271152	0.0067788	2	11	10169.5	10169.3	0.457943	0.795351	-20313.6	-20330.1	lnfi+whr_qn	lnfi+whr_qn
uc010qxa.1	4	4721	231	0.0271152	0.0067788	1	10	10169.4	10169.3	0.270524	0.60298	-20321.9	-20330.1	lnfi	lnfi
uc010qxa.1	4	4721	231	0.0271152	0.0067788	1	1	10169.3	10169.3	0.14868	0.6998	-20321.7	-20330.1	whr_qn	whr_qn
uc001ltz.1	3	4721	130	0.0139021	0.00463404	3	111	9966.5	9965.65	1.69894	0.63717	-19899.2	-19922.8	tg_qn+lnfi+whr_qn	lnfi+tg_qn+whr_qn
uc001ltz.1	3	4721	130	0.0139021	0.00463404	2	110	9965.96	9965.65	0.623077	0.732319	-19906.5	-19922.8	tg_qn+lnfi	lnfi+tg_qn
uc001ltz.1	3	4721	130	0.0139021	0.00463404	2	101	9966.34	9965.65	1.38961	0.499172	-19907.3	-19922.8	tg_qn+whr_qn	tg_qn+whr_qn
uc001ltz.1	3	4721	130	0.0139021	0.00463404	1	100	9965.79	9965.65	0.293353	0.58808	-19914.7	-19922.8	tg_qn	tg_qn
uc001ltz.1	3	4721	130	0.0139021	0.00463404	2	11	9966.37	9965.65	1.45332	0.483521	-19907.4	-19922.8	lnfi+whr_qn	lnfi+whr_qn
uc001ltz.1	3	4721	130	0.0139021	0.00463404	1	10	9965.82	9965.65	0.35183	0.553079	-19914.7	-19922.8	lnfi	lnfi
uc001ltz.1	3	4721	130	0.0139021	0.00463404	1	1	9966.22	9965.65	1.14834	0.283897	-19915.5	-19922.8	whr_qn	whr_qn
uc001lua.2	2	4721	164	0.0193812	0.00969061	3	111	7251.56	7247.66	7.80406	0.0502396	-14469.3	-14486.9	tg_qn+lnfi+whr_qn	lnfi+tg_qn+whr_qn
uc001lua.2	2	4721	164	0.0193812	0.00969061	2	110	7250.34	7247.66	5.3643	0.0684158	-14475.3	-14486.9	tg_qn+lnfi	lnfi+tg_qn
uc001lua.2	2	4721	164	0.0193812	0.00969061	2	101	7251.3	7247.66	7.27366	0.0263357	-14477.2	-14486.9	tg_qn+whr_qn	tg_qn+whr_qn
uc001lua.2	2	4721	164	0.0193812	0.00969061	1	100	7249.9	7247.66	4.47657	0.0343625	-14482.9	-14486.9	tg_qn	tg_qn
uc001lua.2	2	4721	164	0.0193812	0.00969061	2	11	7248.48	7247.66	1.63264	0.442055	-14471.6	-14486.9	lnfi+whr_qn	lnfi+whr_qn
uc001lua.2	2	4721	164	0.0193812	0.00969061	1	10	7247.67	7247.66	0.0123897	0.911371	-14478.4	-14486.9	lnfi	lnfi
uc001lua.2	2	4721	164	0.0193812	0.00969061	1	1	7248.47	7247.66	1.61358	0.20399	-14480	-14486.9	whr_qn	whr_qn
uc001lub.1	40	4721	1123	0.126438	0.00316096	3	111	17831.5	17829.7	3.50575	0.320017	-35629.1	-35651	tg_qn+lnfi+whr_qn	lnfi+tg_qn+whr_qn
uc001lub.1	40	4721	1123	0.126438	0.00316096	2	110	17831.5	17829.7	3.47809	0.175688	-35637.5	-35651	tg_qn+lnfi	lnfi+tg_qn
uc001lub.1	40	4721	1123	0.126438	0.00316096	2	101	17830.5	17829.7	1.63938	0.440569	-35635.7	-35651	tg_qn+whr_qn	tg_qn+whr_qn
uc001lub.1	40	4721	1123	0.126438	0.00316096	1	100	17830.5	17829.7	1.62723	0.202086	-35644.1	-35651	tg_qn	tg_qn
uc001lub.1	40	4721	1123	0.126438	0.00316096	2	11	17830.1	17829.7	0.770008	0.680448	-35634.8	-35651	lnfi+whr_qn	lnfi+whr_qn
uc001lub.1	40	4721	1123	0.126438	0.00316096	1	10	17830	17829.7	0.648897	0.420507	-35643.2	-35651	lnfi	lnfi
uc001lub.1	40	4721	1123	0.126438	0.00316096	1	1	17829.7	17829.7	0.0422183	0.837204	-35642.6	-35651	whr_qn	whr_qn
uc001luc.1	37	4721	2568	0.291568	0.0078802	3	111	14522	14521.2	1.66727	0.644236	-29010.3	-29034	tg_qn+lnfi+whr_qn	lnfi+tg_qn+whr_qn
uc001luc.1	37	4721	2568	0.291568	0.0078802	2	110	14522	14521.2	1.64262	0.439854	-29018.7	-29034	tg_qn+lnfi	lnfi+tg_qn
uc001luc.1	37	4721	2568	0.291568	0.0078802	2	101	14521.9	14521.2	1.36099	0.506365	-29018.4	-29034	tg_qn+whr_qn	tg_qn+whr_qn
uc001luc.1	37	4721	2568	0.291568	0.0078802	1	100	14521.9	14521.2	1.32726	0.249293	-29026.8	-29034	tg_qn	tg_qn
uc001luc.1	37	4721	2568	0.291568	0.0078802	2	11	14521.7	14521.2	0.914829	0.632918	-29018	-29034	lnfi+whr_qn	lnfi+whr_qn
uc001luc.1	37	4721	2568	0.291568	0.0078802	1	10	14521.7	14521.2	0.873299	0.350044	-29026.4	-29034	lnfi	lnfi
uc001luc.1	37	4721	2568	0.291568	0.0078802	1	1	14521.3	14521.2	0.114865	0.734672	-29025.6	-29034	whr_qn	whr_qn
uc009yda.1	37	4721	2568	0.291568	0.0078802	3	111	14522	14521.2	1.66727	0.644236	-29010.3	-29034	tg_qn+lnfi+whr_qn	lnfi+tg_qn+whr_qn
uc009yda.1	37	4721	2568	0.291568	0.0078802	2	110	14522	14521.2	1.64262	0.439854	-29018.7	-29034	tg_qn+lnfi	lnfi+tg_qn
uc009yda.1	37	4721	2568	0.291568	0.0078802	2	101	14521.9	14521.2	1.36099	0.506365	-29018.4	-29034	tg_qn+whr_qn	tg_qn+whr_qn
uc009yda.1	37	4721	2568	0.291568	0.0078802	1	100	14521.9	14521.2	1.32726	0.249293	-29026.8	-29034	tg_qn	tg_qn
uc009yda.1	37	4721	2568	0.291568	0.0078802	2	11	14521.7	14521.2	0.914829	0.632918	-29018	-29034	lnfi+whr_qn	lnfi+whr_qn
uc009yda.1	37	4721	2568	0.291568	0.0078802	1	10	14521.7	14521.2	0.873299	0.350044	-29026.4	-29034	lnfi	lnfi
uc009yda.1	37	4721	2568	0.291568	0.0078802	1	1	14521.3	14521.2	0.114865	0.734672	-29025.6	-29034	whr_qn	whr_qn
uc001ltq.1	782	4721	60620	6.80882	0.00870693	3	111	15837.5	15836.3	2.33254	0.506316	-31641.2	-31664.2	tg_qn+lnfi+whr_qn	lnfi+tg_qn+whr_qn
uc001ltq.1	782	4721	60620	6.80882	0.00870693	2	110	15837.5	15836.3	2.30839	0.315312	-31649.6	-31664.2	tg_qn+lnfi	lnfi+tg_qn
uc001ltq.1	782	4721	60620	6.80882	0.00870693	2	101	15836.8	15836.3	0.89211	0.640149	-31648.2	-31664.2	tg_qn+whr_qn	tg_qn+whr_qn
uc001ltq.1	782	4721	60620	6.80882	0.00870693	1	100	15836.8	15836.3	0.838416	0.35985	-31656.6	-31664.2	tg_qn	tg_qn
uc001ltq.1	782	4721	60620	6.80882	0.00870693	2	11	15836.7	15836.3	0.691471	0.7077	-31648	-31664.2	lnfi+whr_qn	lnfi+whr_qn
uc001ltq.1	782	4721	60620	6.80882	0.00870693	1	10	15836.7	15836.3	0.647467	0.42102	-31656.4	-31664.2	lnfi	lnfi
uc001ltq.1	782	4721	60620	6.80882	0.00870693	1	1	15836.3	15836.3	0.0244697	0.875696	-31655.8	-31664.2	whr_qn	whr_qn
uc009ydb.1	3	4721	47	0.00503173	0.00167724	3	111	13546.9	13546.7	0.446189	0.930544	-27060	-27085	tg_qn+lnfi+whr_qn	lnfi+tg_qn+whr_qn
uc009ydb.1	3	4721	47	0.00503173	0.00167724	2	110	13546.8	13546.7	0.260079	0.878061	-27068.3	-27085	tg_qn+lnfi	lnfi+tg_qn
uc009ydb.1	3	4721	47	0.00503173	0.00167724	2	101	13546.9	13546.7	0.413601	0.813182	-27068.5	-27085	tg_qn+whr_qn	tg_qn+whr_qn
uc009ydb.1	3	4721	47	0.00503173	0.00167724	1	100	13546.8	13546.7	0.211792	0.645366	-27076.7	-27085	tg_qn	tg_qn
uc009ydb.1	3	4721	47	0.00503173	0.00167724	2	11	13546.9	13546.7	0.330703	0.847596	-27068.4	-27085	lnfi+whr_qn	lnfi+whr_qn
uc009ydb.1	3	4721	47	0.00503173	0.00167724	1	10	13546.8	13546.7	0.117164	0.732131	-27076.6	-27085	lnfi	lnfi
uc009ydb.1	3	4721	47	0.00503173	0.00167724	1	1	13546.8	13546.7	0.258436	0.611197	-27076.8	-27085	whr_qn	whr_qn
uc010qxb.1	19	4721	326	0.036295	0.00191026	3	111	17839.1	17838.3	1.57207	0.665738	-35644.3	-35668.1	tg_qn+lnfi+whr_qn	lnfi+tg_qn+whr_qn
uc010qxb.1	19	4721	326	0.036295	0.00191026	2	110	17838.9	17838.3	1.33423	0.513188	-35652.5	-35668.1	tg_qn+lnfi	lnfi+tg_qn
uc010qxb.1	19	4721	326	0.036295	0.00191026	2	101	17838.3	17838.3	0.136614	0.933974	-35651.3	-35668.1	tg_qn+whr_qn	tg_qn+whr_qn
uc010qxb.1	19	4721	326	0.036295	0.00191026	1	100	17838.3	17838.3	0.0226644	0.880333	-35659.7	-35668.1	tg_qn	tg_qn
uc010qxb.1	19	4721	326	0.036295	0.00191026	2	11	17839	17838.3	1.36134	0.506278	-35652.5	-35668.1	lnfi+whr_qn	lnfi+whr_qn
uc010qxb.1	19	4721	326	0.036295	0.00191026	1	10	17838.8	17838.3	1.06579	0.301899	-35660.7	-35668.1	lnfi	lnfi
uc010qxb.1	19	4721	326	0.036295	0.00191026	1	1	17838.3	17838.3	0.12213	0.726736	-35659.7	-35668.1	whr_qn	whr_qn
uc001lue.1	10	4721	188	0.0204281	0.00204281	3	111	15841.5	15840.3	2.43776	0.486644	-31649.2	-31672.2	tg_qn+lnfi+whr_qn	lnfi+tg_qn+whr_qn
uc001lue.1	10	4721	188	0.0204281	0.00204281	2	110	15841	15840.3	1.27481	0.528662	-31656.5	-31672.2	tg_qn+lnfi	lnfi+tg_qn
uc001lue.1	10	4721	188	0.0204281	0.00204281	2	101	15841.3	15840.3	1.86114	0.394329	-31657.1	-31672.2	tg_qn+whr_qn	tg_qn+whr_qn
uc001lue.1	10	4721	188	0.0204281	0.00204281	1	100	15840.8	15840.3	0.876324	0.349211	-31664.6	-31672.2	tg_qn	tg_qn
uc001lue.1	10	4721	188	0.0204281	0.00204281	2	11	15841.1	15840.3	1.5219	0.467222	-31656.8	-31672.2	lnfi+whr_qn	lnfi+whr_qn
uc001lue.1	10	4721	188	0.0204281	0.00204281	1	10	15840.4	15840.3	0.093547	0.759715	-31663.8	-31672.2	lnfi	lnfi
uc001lue.1	10	4721	188	0.0204281	0.00204281	1	1	15841	15840.3	1.28722	0.25656	-31665	-31672.2	whr_qn	whr_qn
uc001lud.2	10	4721	188	0.0204281	0.00204281	3	111	15841.5	15840.3	2.43776	0.486644	-31649.2	-31672.2	tg_qn+lnfi+whr_qn	lnfi+tg_qn+whr_qn
uc001lud.2	10	4721	188	0.0204281	0.00204281	2	110	15841	15840.3	1.27481	0.528662	-31656.5	-31672.2	tg_qn+lnfi	lnfi+tg_qn
uc001lud.2	10	4721	188	0.0204281	0.00204281	2	101	15841.3	15840.3	1.86114	0.394329	-31657.1	-31672.2	tg_qn+whr_qn	tg_qn+whr_qn
uc001lud.2	10	4721	188	0.0204281	0.00204281	1	100	15840.8	15840.3	0.876324	0.349211	-31664.6	-31672.2	tg_qn	tg_qn
uc001lud.2	10	4721	188	0.0204281	0.00204281	2	11	15841.1	15840.3	1.5219	0.467222	-31656.8	-31672.2	lnfi+whr_qn	lnfi+whr_qn
uc001lud.2	10	4721	188	0.0204281	0.00204281	1	10	15840.4	15840.3	0.093547	0.759715	-31663.8	-31672.2	lnfi	lnfi
uc001lud.2	10	4721	188	0.0204281	0.00204281	1	1	15841	15840.3	1.28722	0.25656	-31665	-31672.2	whr_qn	whr_qn
uc001luf.1	8	4721	105	0.0113335	0.00141668	3	111	16415.4	16414.1	2.57867	0.461241	-32796.9	-32819.7	tg_qn+lnfi+whr_qn	lnfi+tg_qn+whr_qn
uc001luf.1	8	4721	105	0.0113335	0.00141668	2	110	16415	16414.1	1.82442	0.401636	-32804.6	-32819.7	tg_qn+lnfi	lnfi+tg_qn
uc001luf.1	8	4721	105	0.0113335	0.00141668	2	101	16415.2	16414.1	2.33414	0.311278	-32805.1	-32819.7	tg_qn+whr_qn	tg_qn+whr_qn
uc001luf.1	8	4721	105	0.0113335	0.00141668	1	100	16414.8	16414.1	1.44738	0.228949	-32812.7	-32819.7	tg_qn	tg_qn
uc001luf.1	8	4721	105	0.0113335	0.00141668	2	11	16415.1	16414.1	1.957	0.375875	-32804.7	-32819.7	lnfi+whr_qn	lnfi+whr_qn
uc001luf.1	8	4721	105	0.0113335	0.00141668	1	10	16414.6	16414.1	1.01886	0.312789	-32812.3	-32819.7	lnfi	lnfi
uc001luf.1	8	4721	105	0.0113335	0.00141668	1	1	16414.7	16414.1	1.29699	0.254764	-32812.5	-32819.7	whr_qn	whr_qn
uc010qxc.1	7	4721	58	0.00649005	0.00092715	3	111	17150.2	17148.1	4.02219	0.259078	-34266.5	-34287.8	tg_qn+lnfi+whr_qn	lnfi+tg_qn+whr_qn
uc010qxc.1	7	4721	58	0.00649005	0.00092715	2	110	17150.1	17148.1	3.89393	0.142707	-34274.8	-34287.8	tg_qn+lnfi	lnfi+tg_qn
uc010qxc.1	7	4721	58	0.00649005	0.00092715	2	101	17148.3	17148.1	0.384867	0.824949	-34271.3	-34287.8	tg_qn+whr_qn	tg_qn+whr_qn
uc010qxc.1	7	4721	58	0.00649005	0.00092715	1	100	17148.2	17148.1	0.0218562	0.88247	-34279.4	-34287.8	tg_qn	tg_qn
uc010qxc.1	7	4721	58	0.00649005	0.00092715	2	11	17149.9	17148.1	3.44192	0.178894	-34274.3	-34287.8	lnfi+whr_qn	lnfi+whr_qn
uc010qxc.1	7	4721	58	0.00649005	0.00092715	1	10	17149.8	17148.1	3.36291	0.0666802	-34282.7	-34287.8	lnfi	lnfi
uc010qxc.1	7	4721	58	0.00649005	0.00092715	1	1	17148.3	17148.1	0.353225	0.552293	-34279.7	-34287.8	whr_qn	whr_qn
uc010qxd.1	6	4721	49	0.00544548	0.00090758	3	111	16844.5	16842.6	3.69587	0.296233	-33655.1	-33676.8	tg_qn+lnfi+whr_qn	lnfi+tg_qn+whr_qn
uc010qxd.1	6	4721	49	0.00544548	0.00090758	2	110	16844.5	16842.6	3.66903	0.159691	-33663.6	-33676.8	tg_qn+lnfi	lnfi+tg_qn
uc010qxd.1	6	4721	49	0.00544548	0.00090758	2	101	16842.8	16842.6	0.260203	0.878006	-33660.2	-33676.8	tg_qn+whr_qn	tg_qn+whr_qn
uc010qxd.1	6	4721	49	0.00544548	0.00090758	1	100	16842.7	16842.6	0.22853	0.632616	-33668.6	-33676.8	tg_qn	tg_qn
uc010qxd.1	6	4721	49	0.00544548	0.00090758	2	11	16843.9	16842.6	2.50265	0.286126	-33662.4	-33676.8	lnfi+whr_qn	lnfi+whr_qn
uc010qxd.1	6	4721	49	0.00544548	0.00090758	1	10	16843.8	16842.6	2.42845	0.119151	-33670.8	-33676.8	lnfi	lnfi
uc010qxd.1	6	4721	49	0.00544548	0.00090758	1	1	16842.6	16842.6	0.0165015	0.897786	-33668.4	-33676.8	whr_qn	whr_qn
uc010qxe.1	4	4721	46	0.00512579	0.00128145	3	111	15022.5	15021.2	2.64802	0.449133	-30011.3	-30034	tg_qn+lnfi+whr_qn	lnfi+tg_qn+whr_qn
uc010qxe.1	4	4721	46	0.00512579	0.00128145	2	110	15022.5	15021.2	2.56805	0.27692	-30019.6	-30034	tg_qn+lnfi	lnfi+tg_qn
uc010qxe.1	4	4721	46	0.00512579	0.00128145	2	101	15021.5	15021.2	0.464671	0.79268	-30017.5	-30034	tg_qn+whr_qn	tg_qn+whr_qn
uc010qxe.1	4	4721	46	0.00512579	0.00128145	1	100	15021.4	15021.2	0.253927	0.614324	-30025.8	-30034	tg_qn	tg_qn
uc010qxe.1	4	4721	46	0.00512579	0.00128145	2	11	15022	15021.2	1.58861	0.451896	-30018.7	-30034	lnfi+whr_qn	lnfi+whr_qn
uc010qxe.1	4	4721	46	0.00512579	0.00128145	1	10	15022	15021.2	1.54919	0.213256	-30027.1	-30034	lnfi	lnfi
uc010qxe.1	4	4721	46	0.00512579	0.00128145	1	1	15021.3	15021.2	0.140972	0.707317	-30025.7	-30034	whr_qn	whr_qn
uc001lui.2	137	4721	10323	1.15353	0.00841992	3	111	12881.9	12880.4	3.06168	0.382213	-25730	-25752.3	tg_qn+lnfi+whr_qn	lnfi+tg_qn+whr_qn
uc001lui.2	137	4721	10323	1.15353	0.00841992	2	110	12881.4	12880.4	1.91296	0.384244	-25737.3	-25752.3	tg_qn+lnfi	lnfi+tg_qn
uc001lui.2	137	4721	10323	1.15353	0.00841992	2	101	12881.9	12880.4	3.01958	0.220957	-25738.4	-25752.3	tg_qn+whr_qn	tg_qn+whr_qn
uc001lui.2	137	4721	10323	1.15353	0.00841992	1	100	12881.3	12880.4	1.86617	0.171914	-25745.7	-25752.3	tg_qn	tg_qn
uc001lui.2	137	4721	10323	1.15353	0.00841992	2	11	12881.3	12880.4	1.82708	0.401102	-25737.2	-25752.3	lnfi+whr_qn	lnfi+whr_qn
uc001lui.2	137	4721	10323	1.15353	0.00841992	1	10	12880.6	12880.4	0.366356	0.544997	-25744.2	-25752.3	lnfi	lnfi
uc001lui.2	137	4721	10323	1.15353	0.00841992	1	1	12881.2	12880.4	1.6736	0.195777	-25745.6	-25752.3	whr_qn	whr_qn
uc001luj.2	99	4721	7326	0.814595	0.00822823	3	111	12699.4	12698	2.92947	0.402628	-25365	-25387.5	tg_qn+lnfi+whr_qn	lnfi+tg_qn+whr_qn
uc001luj.2	99	4721	7326	0.814595	0.00822823	2	110	12698.7	12698	1.48499	0.475926	-25372	-25387.5	tg_qn+lnfi	lnfi+tg_qn
uc001luj.2	99	4721	7326	0.814595	0.00822823	2	101	12699.4	12698	2.87884	0.237065	-25373.4	-25387.5	tg_qn+whr_qn	tg_qn+whr_qn
uc001luj.2	99	4721	7326	0.814595	0.00822823	1	100	12698.6	12698	1.38845	0.238666	-25380.4	-25387.5	tg_qn	tg_qn
uc001luj.2	99	4721	7326	0.814595	0.00822823	2	11	12699	12698	2.15954	0.339674	-25372.7	-25387.5	lnfi+whr_qn	lnfi+whr_qn
uc001luj.2	99	4721	7326	0.814595	0.00822823	1	10	12698.2	12698	0.441291	0.5065	-25379.4	-25387.5	lnfi	lnfi
uc001luj.2	99	4721	7326	0.814595	0.00822823	1	1	12698.9	12698	1.97278	0.160153	-25381	-25387.5	whr_qn	whr_qn
uc001luk.2	87	4721	6645	0.739251	0.00849714	3	111	12438	12436.7	2.50306	0.474738	-24842.1	-24865	tg_qn+lnfi+whr_qn	lnfi+tg_qn+whr_qn
uc001luk.2	87	4721	6645	0.739251	0.00849714	2	110	12437.4	12436.7	1.36056	0.506475	-24849.5	-24865	tg_qn+lnfi	lnfi+tg_qn
uc001luk.2	87	4721	6645	0.739251	0.00849714	2	101	12438	12436.7	2.45233	0.293416	-24850.6	-24865	tg_qn+whr_qn	tg_qn+whr_qn
uc001luk.2	87	4721	6645	0.739251	0.00849714	1	100	12437.4	12436.7	1.3061	0.253102	-24857.9	-24865	tg_qn	tg_qn
uc001luk.2	87	4721	6645	0.739251	0.00849714	2	11	12437.6	12436.7	1.67485	0.432823	-24849.8	-24865	lnfi+whr_qn	lnfi+whr_qn
uc001luk.2	87	4721	6645	0.739251	0.00849714	1	10	12436.9	12436.7	0.281525	0.595703	-24856.8	-24865	lnfi	lnfi
uc001luk.2	87	4721	6645	0.739251	0.00849714	1	1	12437.5	12436.7	1.56163	0.211427	-24858.1	-24865	whr_qn	whr_qn
uc001lul.2	72	4721	5421	0.604688	0.00839844	3	111	12536.9	12535.5	2.80618	0.422483	-25039.9	-25062.5	tg_qn+lnfi+whr_qn	lnfi+tg_qn+whr_qn
uc001lul.2	72	4721	5421	0.604688	0.00839844	2	110	12536.3	12535.5	1.68481	0.430674	-25047.2	-25062.5	tg_qn+lnfi	lnfi+tg_qn
uc001lul.2	72	4721	5421	0.604688	0.00839844	2	101	12536.7	12535.5	2.46236	0.291948	-25048	-25062.5	tg_qn+whr_qn	tg_qn+whr_qn
uc001lul.2	72	4721	5421	0.604688	0.00839844	1	100	12536.2	12535.5	1.46552	0.226053	-25055.5	-25062.5	tg_qn	tg_qn
uc001lul.2	72	4721	5421	0.604688	0.00839844	2	11	12536.2	12535.5	1.49489	0.473575	-25047.1	-25062.5	lnfi+whr_qn	lnfi+whr_qn
uc001lul.2	72	4721	5421	0.604688	0.00839844	1	10	12535.5	12535.5	0.0602095	0.806165	-25054.1	-25062.5	lnfi	lnfi
uc001lul.2	72	4721	5421	0.604688	0.00839844	1	1	12536.2	12535.5	1.41336	0.2345	-25055.4	-25062.5	whr_qn	whr_qn
uc001lum.2	72	4721	5421	0.604688	0.00839844	3	111	12536.9	12535.5	2.80618	0.422483	-25039.9	-25062.5	tg_qn+lnfi+whr_qn	lnfi+tg_qn+whr_qn
uc001lum.2	72	4721	5421	0.604688	0.00839844	2	110	12536.3	12535.5	1.68481	0.430674	-25047.2	-25062.5	tg_qn+lnfi	lnfi+tg_qn
uc001lum.2	72	4721	5421	0.604688	0.00839844	2	101	12536.7	12535.5	2.46236	0.291948	-25048	-25062.5	tg_qn+whr_qn	tg_qn+whr_qn
uc001lum.2	72	4721	5421	0.604688	0.00839844	1	100	12536.2	12535.5	1.46552	0.226053	-25055.5	-25062.5	tg_qn	tg_qn
uc001lum.2	72	4721	5421	0.604688	0.00839844	2	11	12536.2	12535.5	1.49489	0.473575	-25047.1	-25062.5	lnfi+whr_qn	lnfi+whr_qn
uc001lum.2	72	4721	5421	0.604688	0.00839844	1	10	12535.5	12535.5	0.0602095	0.806165	-25054.1	-25062.5	lnfi	lnfi
uc001lum.2	72	4721	5421	0.604688	0.00839844	1	1	12536.2	12535.5	1.41336	0.2345	-25055.4	-25062.5	whr_qn	whr_qn
uc001lut.1	39	4721	2157	0.241103	0.00618214	3	111	14154.7	14147.8	13.6668	0.00339558	-28275.5	-28287.2	tg_qn+lnfi+whr_qn	lnfi+tg_qn+whr_qn
uc001lut.1	39	4721	2157	0.241103	0.00618214	2	110	14153.6	14147.8	11.4803	0.00321429	-28281.8	-28287.2	tg_qn+lnfi	lnfi+tg_qn
uc001lut.1	39	4721	2157	0.241103	0.00618214	2	101	14149.1	14147.8	2.49429	0.287324	-28272.8	-28287.2	tg_qn+whr_qn	tg_qn+whr_qn
uc001lut.1	39	4721	2157	0.241103	0.00618214	1	100	14148.5	14147.8	1.40415	0.236031	-28280.2	-28287.2	tg_qn	tg_qn
uc001lut.1	39	4721	2157	0.241103	0.00618214	2	11	14154.7	14147.8	13.644	0.00108956	-28284	-28287.2	lnfi+whr_qn	lnfi+whr_qn
uc001lut.1	39	4721	2157	0.241103	0.00618214	1	10	14153.6	14147.8	11.4676	0.000708219	-28290.2	-28287.2	lnfi	lnfi
uc001lut.1	39	4721	2157	0.241103	0.00618214	1	1	14148.2	14147.8	0.671891	0.412393	-28279.4	-28287.2	whr_qn	whr_qn
uc001lus.1	39	4721	2157	0.241103	0.00618214	3	111	14154.7	14147.8	13.6668	0.00339558	-28275.5	-28287.2	tg_qn+lnfi+whr_qn	lnfi+tg_qn+whr_qn
uc001lus.1	39	4721	2157	0.241103	0.00618214	2	110	14153.6	14147.8	11.4803	0.00321429	-28281.8	-28287.2	tg_qn+lnfi	lnfi+tg_qn
uc001lus.1	39	4721	2157	0.241103	0.00618214	2	101	14149.1	14147.8	2.49429	0.287324	-28272.8	-28287.2	tg_qn+whr_qn	tg_qn+whr_qn
uc001lus.1	39	4721	2157	0.241103	0.00618214	1	100	14148.5	14147.8	1.40415	0.236031	-28280.2	-28287.2	tg_qn	tg_qn
uc001lus.1	39	4721	2157	0.241103	0.00618214	2	11	14154.7	14147.8	13.644	0.00108956	-28284	-28287.2	lnfi+whr_qn	lnfi+whr_qn
uc001lus.1	39	4721	2157	0.241103	0.00618214	1	10	14153.6	14147.8	11.4676	0.000708219	-28290.2	-28287.2	lnfi	lnfi
uc001lus.1	39	4721	2157	0.241103	0.00618214	1	1	14148.2	14147.8	0.671891	0.412393	-28279.4	-28287.2	whr_qn	whr_qn
uc001lun.2	62	4721	3316	0.368584	0.0059449	3	111	15149.7	15144.2	11.0573	0.0114202	-30265.6	-30280	tg_qn+lnfi+whr_qn	lnfi+tg_qn+whr_qn
uc001lun.2	62	4721	3316	0.368584	0.0059449	2	110	15148.3	15144.2	8.14848	0.0170052	-30271.2	-30280	tg_qn+lnfi	lnfi+tg_qn
uc001lun.2	62	4721	3316	0.368584	0.0059449	2	101	15145.7	15144.2	2.96721	0.226818	-30266	-30280	tg_qn+whr_qn	tg_qn+whr_qn
uc001lun.2	62	4721	3316	0.368584	0.0059449	1	100	15144.8	15144.2	1.17216	0.278959	-30272.7	-30280	tg_qn	tg_qn
uc001lun.2	62	4721	3316	0.368584	0.0059449	2	11	15149.7	15144.2	10.985	0.0041176	-30274	-30280	lnfi+whr_qn	lnfi+whr_qn
uc001lun.2	62	4721	3316	0.368584	0.0059449	1	10	15148.3	15144.2	8.1326	0.00434764	-30279.6	-30280	lnfi	lnfi
uc001lun.2	62	4721	3316	0.368584	0.0059449	1	1	15144.9	15144.2	1.27426	0.25897	-30272.8	-30280	whr_qn	whr_qn
uc001luu.3	71	4721	3627	0.402861	0.0056741	3	111	15080.8	15075.4	10.8534	0.0125455	-30127.9	-30142.4	tg_qn+lnfi+whr_qn	lnfi+tg_qn+whr_qn
uc001luu.3	71	4721	3627	0.402861	0.0056741	2	110	15079.7	15075.4	8.52978	0.0140534	-30134	-30142.4	tg_qn+lnfi	lnfi+tg_qn
uc001luu.3	71	4721	3627	0.402861	0.0056741	2	101	15076.7	15075.4	2.55995	0.278045	-30128	-30142.4	tg_qn+whr_qn	tg_qn+whr_qn
uc001luu.3	71	4721	3627	0.402861	0.0056741	1	100	15076	15075.4	1.23015	0.267378	-30135.1	-30142.4	tg_qn	tg_qn
uc001luu.3	71	4721	3627	0.402861	0.0056741	2	11	15080.8	15075.4	10.7872	0.00454566	-30136.2	-30142.4	lnfi+whr_qn	lnfi+whr_qn
uc001luu.3	71	4721	3627	0.402861	0.0056741	1	10	15079.7	15075.4	8.51038	0.00353126	-30142.4	-30142.4	lnfi	lnfi
uc001luu.3	71	4721	3627	0.402861	0.0056741	1	1	15075.9	15075.4	0.886594	0.346402	-30134.8	-30142.4	whr_qn	whr_qn
uc001luw.3	71	4721	3627	0.402861	0.0056741	3	111	15080.8	15075.4	10.8534	0.0125455	-30127.9	-30142.4	tg_qn+lnfi+whr_qn	lnfi+tg_qn+whr_qn
uc001luw.3	71	4721	3627	0.402861	0.0056741	2	110	15079.7	15075.4	8.52978	0.0140534	-30134	-30142.4	tg_qn+lnfi	lnfi+tg_qn
uc001luw.3	71	4721	3627	0.402861	0.0056741	2	101	15076.7	15075.4	2.55995	0.278045	-30128	-30142.4	tg_qn+whr_qn	tg_qn+whr_qn
uc001luw.3	71	4721	3627	0.402861	0.0056741	1	100	15076	15075.4	1.23015	0.267378	-30135.1	-30142.4	tg_qn	tg_qn
uc001luw.3	71	4721	3627	0.402861	0.0056741	2	11	15080.8	15075.4	10.7872	0.00454566	-30136.2	-30142.4	lnfi+whr_qn	lnfi+whr_qn
uc001luw.3	71	4721	3627	0.402861	0.0056741	1	10	15079.7	15075.4	8.51038	0.00353126	-30142.4	-30142.4	lnfi	lnfi
uc001luw.3	71	4721	3627	0.402861	0.0056741	1	1	15075.9	15075.4	0.886594	0.346402	-30134.8	-30142.4	whr_qn	whr_qn
uc001luo.3	71	4721	3627	0.402861	0.0056741	3	111	15080.8	15075.4	10.8534	0.0125455	-30127.9	-30142.4	tg_qn+lnfi+whr_qn	lnfi+tg_qn+whr_qn
uc001luo.3	71	4721	3627	0.402861	0.0056741	2	110	15079.7	15075.4	8.52978	0.0140534	-30134	-30142.4	tg_qn+lnfi	lnfi+tg_qn
uc001luo.3	71	4721	3627	0.402861	0.0056741	2	101	15076.7	15075.4	2.55995	0.278045	-30128	-30142.4	tg_qn+whr_qn	tg_qn+whr_qn
uc001luo.3	71	4721	3627	0.402861	0.0056741	1	100	15076	15075.4	1.23015	0.267378	-30135.1	-30142.4	tg_qn	tg_qn
uc001luo.3	71	4721	3627	0.402861	0.0056741	2	11	15080.8	15075.4	10.7872	0.00454566	-30136.2	-30142.4	lnfi+whr_qn	lnfi+whr_qn
uc001luo.3	71	4721	3627	0.402861	0.0056741	1	10	15079.7	15075.4	8.51038	0.00353126	-30142.4	-30142.4	lnfi	lnfi
uc001luo.3	71	4721	3627	0.402861	0.0056741	1	1	15075.9	15075.4	0.886594	0.346402	-30134.8	-30142.4	whr_qn	whr_qn
uc001lup.3	71	4721	3627	0.402861	0.0056741	3	111	15080.8	15075.4	10.8534	0.0125455	-30127.9	-30142.4	tg_qn+lnfi+whr_qn	lnfi+tg_qn+whr_qn
uc001lup.3	71	4721	3627	0.402861	0.0056741	2	110	15079.7	15075.4	8.52978	0.0140534	-30134	-30142.4	tg_qn+lnfi	lnfi+tg_qn
uc001lup.3	71	4721	3627	0.402861	0.0056741	2	101	15076.7	15075.4	2.55995	0.278045	-30128	-30142.4	tg_qn+whr_qn	tg_qn+whr_qn
uc001lup.3	71	4721	3627	0.402861	0.0056741	1	100	15076	15075.4	1.23015	0.267378	-30135.1	-30142.4	tg_qn	tg_qn
uc001lup.3	71	4721	3627	0.402861	0.0056741	2	11	15080.8	15075.4	10.7872	0.00454566	-30136.2	-30142.4	lnfi+whr_qn	lnfi+whr_qn
uc001lup.3	71	4721	3627	0.402861	0.0056741	1	10	15079.7	15075.4	8.51038	0.00353126	-30142.4	-30142.4	lnfi	lnfi
uc001lup.3	71	4721	3627	0.402861	0.0056741	1	1	15075.9	15075.4	0.886594	0.346402	-30134.8	-30142.4	whr_qn	whr_qn
uc001luq.3	71	4721	3627	0.402861	0.0056741	3	111	15080.8	15075.4	10.8534	0.0125455	-30127.9	-30142.4	tg_qn+lnfi+whr_qn	lnfi+tg_qn+whr_qn
uc001luq.3	71	4721	3627	0.402861	0.0056741	2	110	15079.7	15075.4	8.52978	0.0140534	-30134	-30142.4	tg_qn+lnfi	lnfi+tg_qn
uc001luq.3	71	4721	3627	0.402861	0.0056741	2	101	15076.7	15075.4	2.55995	0.278045	-30128	-30142.4	tg_qn+whr_qn	tg_qn+whr_qn
uc001luq.3	71	4721	3627	0.402861	0.0056741	1	100	15076	15075.4	1.23015	0.267378	-30135.1	-30142.4	tg_qn	tg_qn
uc001luq.3	71	4721	3627	0.402861	0.0056741	2	11	15080.8	15075.4	10.7872	0.00454566	-30136.2	-30142.4	lnfi+whr_qn	lnfi+whr_qn
uc001luq.3	71	4721	3627	0.402861	0.0056741	1	10	15079.7	15075.4	8.51038	0.00353126	-30142.4	-30142.4	lnfi	lnfi
uc001luq.3	71	4721	3627	0.402861	0.0056741	1	1	15075.9	15075.4	0.886594	0.346402	-30134.8	-30142.4	whr_qn	whr_qn
uc001lur.2	56	4721	2860	0.318469	0.00568695	3	111	14602.5	14597.2	10.5756	0.0142565	-29171.1	-29185.9	tg_qn+lnfi+whr_qn	lnfi+tg_qn+whr_qn
uc001lur.2	56	4721	2860	0.318469	0.00568695	2	110	14601.7	14597.2	9.01795	0.0110097	-29178	-29185.9	tg_qn+lnfi	lnfi+tg_qn
uc001lur.2	56	4721	2860	0.318469	0.00568695	2	101	14598.7	14597.2	2.93479	0.230525	-29172	-29185.9	tg_qn+whr_qn	tg_qn+whr_qn
uc001lur.2	56	4721	2860	0.318469	0.00568695	1	100	14598.3	14597.2	2.14052	0.143453	-29179.6	-29185.9	tg_qn	tg_qn
uc001lur.2	56	4721	2860	0.318469	0.00568695	2	11	14602.3	14597.2	10.261	0.00591346	-29179.3	-29185.9	lnfi+whr_qn	lnfi+whr_qn
uc001lur.2	56	4721	2860	0.318469	0.00568695	1	10	14601.6	14597.2	8.84048	0.00294622	-29186.3	-29185.9	lnfi	lnfi
uc001lur.2	56	4721	2860	0.318469	0.00568695	1	1	14597.4	14597.2	0.38881	0.532925	-29177.9	-29185.9	whr_qn	whr_qn
uc010qxf.1	56	4721	2860	0.318469	0.00568695	3	111	14602.5	14597.2	10.5756	0.0142565	-29171.1	-29185.9	tg_qn+lnfi+whr_qn	lnfi+tg_qn+whr_qn
uc010qxf.1	56	4721	2860	0.318469	0.00568695	2	110	14601.7	14597.2	9.01795	0.0110097	-29178	-29185.9	tg_qn+lnfi	lnfi+tg_qn
uc010qxf.1	56	4721	2860	0.318469	0.00568695	2	101	14598.7	14597.2	2.93479	0.230525	-29172	-29185.9	tg_qn+whr_qn	tg_qn+whr_qn
uc010qxf.1	56	4721	2860	0.318469	0.00568695	1	100	14598.3	14597.2	2.14052	0.143453	-29179.6	-29185.9	tg_qn	tg_qn
uc010qxf.1	56	4721	2860	0.318469	0.00568695	2	11	14602.3	14597.2	10.261	0.00591346	-29179.3	-29185.9	lnfi+whr_qn	lnfi+whr_qn
uc010qxf.1	56	4721	2860	0.318469	0.00568695	1	10	14601.6	14597.2	8.84048	0.00294622	-29186.3	-29185.9	lnfi	lnfi
uc010qxf.1	56	4721	2860	0.318469	0.00568695	1	1	14597.4	14597.2	0.38881	0.532925	-29177.9	-29185.9	whr_qn	whr_qn
uc010qxg.1	56	4721	2860	0.318469	0.00568695	3	111	14602.5	14597.2	10.5756	0.0142565	-29171.1	-29185.9	tg_qn+lnfi+whr_qn	lnfi+tg_qn+whr_qn
uc010qxg.1	56	4721	2860	0.318469	0.00568695	2	110	14601.7	14597.2	9.01795	0.0110097	-29178	-29185.9	tg_qn+lnfi	lnfi+tg_qn
uc010qxg.1	56	4721	2860	0.318469	0.00568695	2	101	14598.7	14597.2	2.93479	0.230525	-29172	-29185.9	tg_qn+whr_qn	tg_qn+whr_qn
uc010qxg.1	56	4721	2860	0.318469	0.00568695	1	100	14598.3	14597.2	2.14052	0.143453	-29179.6	-29185.9	tg_qn	tg_qn
uc010qxg.1	56	4721	2860	0.318469	0.00568695	2	11	14602.3	14597.2	10.261	0.00591346	-29179.3	-29185.9	lnfi+whr_qn	lnfi+whr_qn
uc010qxg.1	56	4721	2860	0.318469	0.00568695	1	10	14601.6	14597.2	8.84048	0.00294622	-29186.3	-29185.9	lnfi	lnfi
uc010qxg.1	56	4721	2860	0.318469	0.00568695	1	1	14597.4	14597.2	0.38881	0.532925	-29177.9	-29185.9	whr_qn	whr_qn
uc001lux.2	35	4721	3206	0.358252	0.0102358	3	111	13140.1	13137.7	4.92497	0.177374	-26246.4	-26266.9	tg_qn+lnfi+whr_qn	lnfi+tg_qn+whr_qn
uc001lux.2	35	4721	3206	0.358252	0.0102358	2	110	13139.1	13137.7	2.93934	0.230001	-26252.9	-26266.9	tg_qn+lnfi	lnfi+tg_qn
uc001lux.2	35	4721	3206	0.358252	0.0102358	2	101	13138.4	13137.7	1.52744	0.465929	-26251.5	-26266.9	tg_qn+whr_qn	tg_qn+whr_qn
uc001lux.2	35	4721	3206	0.358252	0.0102358	1	100	13137.7	13137.7	0.143824	0.704508	-26258.6	-26266.9	tg_qn	tg_qn
uc001lux.2	35	4721	3206	0.358252	0.0102358	2	11	13140.1	13137.7	4.89163	0.0866553	-26254.9	-26266.9	lnfi+whr_qn	lnfi+whr_qn
uc001lux.2	35	4721	3206	0.358252	0.0102358	1	10	13139.1	13137.7	2.83986	0.0919525	-26261.3	-26266.9	lnfi	lnfi
uc001lux.2	35	4721	3206	0.358252	0.0102358	1	1	13138.3	13137.7	1.20017	0.273288	-26259.6	-26266.9	whr_qn	whr_qn
uc001luy.1	16	4721	1175	0.128243	0.00801517	3	111	11320.4	11316.6	7.50724	0.0573727	-22606.9	-22624.8	tg_qn+lnfi+whr_qn	lnfi+tg_qn+whr_qn
uc001luy.1	16	4721	1175	0.128243	0.00801517	2	110	11318.7	11316.6	4.21546	0.121513	-22612.1	-22624.8	tg_qn+lnfi	lnfi+tg_qn
uc001luy.1	16	4721	1175	0.128243	0.00801517	2	101	11320.3	11316.6	7.42519	0.0244141	-22615.3	-22624.8	tg_qn+whr_qn	tg_qn+whr_qn
uc001luy.1	16	4721	1175	0.128243	0.00801517	1	100	11318.7	11316.6	4.20692	0.0402595	-22620.6	-22624.8	tg_qn	tg_qn
uc001luy.1	16	4721	1175	0.128243	0.00801517	2	11	11318.2	11316.6	3.0944	0.212843	-22611	-22624.8	lnfi+whr_qn	lnfi+whr_qn
uc001luy.1	16	4721	1175	0.128243	0.00801517	1	10	11316.9	11316.6	0.614469	0.43311	-22617	-22624.8	lnfi	lnfi
uc001luy.1	16	4721	1175	0.128243	0.00801517	1	1	11317.6	11316.6	1.9657	0.160905	-22618.3	-22624.8	whr_qn	whr_qn
uc010qxh.1	31	4721	2953	0.32817	0.0105861	3	111	10876	10870.7	10.6084	0.0140435	-21718.1	-21732.9	tg_qn+lnfi+whr_qn	lnfi+tg_qn+whr_qn
uc010qxh.1	31	4721	2953	0.32817	0.0105861	2	110	10874	10870.7	6.75765	0.0340875	-21722.7	-21732.9	tg_qn+lnfi	lnfi+tg_qn
uc010qxh.1	31	4721	2953	0.32817	0.0105861	2	101	10875.7	10870.7	10.1042	0.00639585	-21726	-21732.9	tg_qn+whr_qn	tg_qn+whr_qn
uc010qxh.1	31	4721	2953	0.32817	0.0105861	1	100	10873.6	10870.7	5.80797	0.0159537	-21730.2	-21732.9	tg_qn	tg_qn
uc010qxh.1	31	4721	2953	0.32817	0.0105861	2	11	10872	10870.7	2.70955	0.258005	-21718.6	-21732.9	lnfi+whr_qn	lnfi+whr_qn
uc010qxh.1	31	4721	2953	0.32817	0.0105861	1	10	10870.7	10870.7	0.0239858	0.876921	-21724.4	-21732.9	lnfi	lnfi
uc010qxh.1	31	4721	2953	0.32817	0.0105861	1	1	10872	10870.7	2.60419	0.106582	-21727	-21732.9	whr_qn	whr_qn
uc001luz.1	2	4721	275	0.0302762	0.0151381	3	111	5951.97	5948.18	7.5802	0.0555332	-11870.1	-11887.9	tg_qn+lnfi+whr_qn	lnfi+tg_qn+whr_qn
uc001luz.1	2	4721	275	0.0302762	0.0151381	2	110	5951.46	5948.18	6.5484	0.0378471	-11877.5	-11887.9	tg_qn+lnfi	lnfi+tg_qn
uc001luz.1	2	4721	275	0.0302762	0.0151381	2	101	5951.97	5948.18	7.57594	0.0226416	-11878.6	-11887.9	tg_qn+whr_qn	tg_qn+whr_qn
uc001luz.1	2	4721	275	0.0302762	0.0151381	1	100	5951.42	5948.18	6.46669	0.0109915	-11885.9	-11887.9	tg_qn	tg_qn
uc001luz.1	2	4721	275	0.0302762	0.0151381	2	11	5948.61	5948.18	0.861941	0.649878	-11871.8	-11887.9	lnfi+whr_qn	lnfi+whr_qn
uc001luz.1	2	4721	275	0.0302762	0.0151381	1	10	5948.35	5948.18	0.342837	0.558196	-11879.8	-11887.9	lnfi	lnfi
uc001luz.1	2	4721	275	0.0302762	0.0151381	1	1	5948.37	5948.18	0.365589	0.545418	-11879.8	-11887.9	whr_qn	whr_qn
uc001lva.3	2	4721	275	0.0302762	0.0151381	3	111	5951.97	5948.18	7.5802	0.0555332	-11870.1	-11887.9	tg_qn+lnfi+whr_qn	lnfi+tg_qn+whr_qn
uc001lva.3	2	4721	275	0.0302762	0.0151381	2	110	5951.46	5948.18	6.5484	0.0378471	-11877.5	-11887.9	tg_qn+lnfi	lnfi+tg_qn
uc001lva.3	2	4721	275	0.0302762	0.0151381	2	101	5951.97	5948.18	7.57594	0.0226416	-11878.6	-11887.9	tg_qn+whr_qn	tg_qn+whr_qn
uc001lva.3	2	4721	275	0.0302762	0.0151381	1	100	5951.42	5948.18	6.46669	0.0109915	-11885.9	-11887.9	tg_qn	tg_qn
uc001lva.3	2	4721	275	0.0302762	0.0151381	2	11	5948.61	5948.18	0.861941	0.649878	-11871.8	-11887.9	lnfi+whr_qn	lnfi+whr_qn
uc001lva.3	2	4721	275	0.0302762	0.0151381	1	10	5948.35	5948.18	0.342837	0.558196	-11879.8	-11887.9	lnfi	lnfi
uc001lva.3	2	4721	275	0.0302762	0.0151381	1	1	5948.37	5948.18	0.365589	0.545418	-11879.8	-11887.9	whr_qn	whr_qn
uc001lvd.2	2	4721	275	0.0302762	0.0151381	3	111	5951.97	5948.18	7.5802	0.0555332	-11870.1	-11887.9	tg_qn+lnfi+whr_qn	lnfi+tg_qn+whr_qn
uc001lvd.2	2	4721	275	0.0302762	0.0151381	2	110	5951.46	5948.18	6.5484	0.0378471	-11877.5	-11887.9	tg_qn+lnfi	lnfi+tg_qn
uc001lvd.2	2	4721	275	0.0302762	0.0151381	2	101	5951.97	5948.18	7.57594	0.0226416	-11878.6	-11887.9	tg_qn+whr_qn	tg_qn+whr_qn
uc001lvd.2	2	4721	275	0.0302762	0.0151381	1	100	5951.42	5948.18	6.46669	0.0109915	-11885.9	-11887.9	tg_qn	tg_qn
uc001lvd.2	2	4721	275	0.0302762	0.0151381	2	11	5948.61	5948.18	0.861941	0.649878	-11871.8	-11887.9	lnfi+whr_qn	lnfi+whr_qn
uc001lvd.2	2	4721	275	0.0302762	0.0151381	1	10	5948.35	5948.18	0.342837	0.558196	-11879.8	-11887.9	lnfi	lnfi
uc001lvd.2	2	4721	275	0.0302762	0.0151381	1	1	5948.37	5948.18	0.365589	0.545418	-11879.8	-11887.9	whr_qn	whr_qn
uc001lve.2	2	4721	275	0.0302762	0.0151381	3	111	5951.97	5948.18	7.5802	0.0555332	-11870.1	-11887.9	tg_qn+lnfi+whr_qn	lnfi+tg_qn+whr_qn
uc001lve.2	2	4721	275	0.0302762	0.0151381	2	110	5951.46	5948.18	6.5484	0.0378471	-11877.5	-11887.9	tg_qn+lnfi	lnfi+tg_qn
uc001lve.2	2	4721	275	0.0302762	0.0151381	2	101	5951.97	5948.18	7.57594	0.0226416	-11878.6	-11887.9	tg_qn+whr_qn	tg_qn+whr_qn
uc001lve.2	2	4721	275	0.0302762	0.0151381	1	100	5951.42	5948.18	6.46669	0.0109915	-11885.9	-11887.9	tg_qn	tg_qn
uc001lve.2	2	4721	275	0.0302762	0.0151381	2	11	5948.61	5948.18	0.861941	0.649878	-11871.8	-11887.9	lnfi+whr_qn	lnfi+whr_qn
uc001lve.2	2	4721	275	0.0302762	0.0151381	1	10	5948.35	5948.18	0.342837	0.558196	-11879.8	-11887.9	lnfi	lnfi
uc001lve.2	2	4721	275	0.0302762	0.0151381	1	1	5948.37	5948.18	0.365589	0.545418	-11879.8	-11887.9	whr_qn	whr_qn
uc001lvb.1	2	4721	275	0.0302762	0.0151381	3	111	5951.97	5948.18	7.5802	0.0555332	-11870.1	-11887.9	tg_qn+lnfi+whr_qn	lnfi+tg_qn+whr_qn
uc001lvb.1	2	4721	275	0.0302762	0.0151381	2	110	5951.46	5948.18	6.5484	0.0378471	-11877.5	-11887.9	tg_qn+lnfi	lnfi+tg_qn
uc001lvb.1	2	4721	275	0.0302762	0.0151381	2	101	5951.97	5948.18	7.57594	0.0226416	-11878.6	-11887.9	tg_qn+whr_qn	tg_qn+whr_qn
uc001lvb.1	2	4721	275	0.0302762	0.0151381	1	100	5951.42	5948.18	6.46669	0.0109915	-11885.9	-11887.9	tg_qn	tg_qn
uc001lvb.1	2	4721	275	0.0302762	0.0151381	2	11	5948.61	5948.18	0.861941	0.649878	-11871.8	-11887.9	lnfi+whr_qn	lnfi+whr_qn
uc001lvb.1	2	4721	275	0.0302762	0.0151381	1	10	5948.35	5948.18	0.342837	0.558196	-11879.8	-11887.9	lnfi	lnfi
uc001lvb.1	2	4721	275	0.0302762	0.0151381	1	1	5948.37	5948.18	0.365589	0.545418	-11879.8	-11887.9	whr_qn	whr_qn
uc001lvc.1	2	4721	275	0.0302762	0.0151381	3	111	5951.97	5948.18	7.5802	0.0555332	-11870.1	-11887.9	tg_qn+lnfi+whr_qn	lnfi+tg_qn+whr_qn
uc001lvc.1	2	4721	275	0.0302762	0.0151381	2	110	5951.46	5948.18	6.5484	0.0378471	-11877.5	-11887.9	tg_qn+lnfi	lnfi+tg_qn
uc001lvc.1	2	4721	275	0.0302762	0.0151381	2	101	5951.97	5948.18	7.57594	0.0226416	-11878.6	-11887.9	tg_qn+whr_qn	tg_qn+whr_qn
uc001lvc.1	2	4721	275	0.0302762	0.0151381	1	100	5951.42	5948.18	6.46669	0.0109915	-11885.9	-11887.9	tg_qn	tg_qn
uc001lvc.1	2	4721	275	0.0302762	0.0151381	2	11	5948.61	5948.18	0.861941	0.649878	-11871.8	-11887.9	lnfi+whr_qn	lnfi+whr_qn
uc001lvc.1	2	4721	275	0.0302762	0.0151381	1	10	5948.35	5948.18	0.342837	0.558196	-11879.8	-11887.9	lnfi	lnfi
uc001lvc.1	2	4721	275	0.0302762	0.0151381	1	1	5948.37	5948.18	0.365589	0.545418	-11879.8	-11887.9	whr_qn	whr_qn
uc001lvf.2	7	4721	249	0.0282592	0.00403703	3	111	13696	13695	2.03377	0.565428	-27358.2	-27381.6	tg_qn+lnfi+whr_qn	lnfi+tg_qn+whr_qn
uc001lvf.2	7	4721	249	0.0282592	0.00403703	2	110	13695.5	13695	0.923715	0.630112	-27365.6	-27381.6	tg_qn+lnfi	lnfi+tg_qn
uc001lvf.2	7	4721	249	0.0282592	0.00403703	2	101	13695.6	13695	1.23985	0.537985	-27365.9	-27381.6	tg_qn+whr_qn	tg_qn+whr_qn
uc001lvf.2	7	4721	249	0.0282592	0.00403703	1	100	13695.2	13695	0.348248	0.555107	-27373.5	-27381.6	tg_qn	tg_qn
uc001lvf.2	7	4721	249	0.0282592	0.00403703	2	11	13695.8	13695	1.55899	0.458639	-27366.2	-27381.6	lnfi+whr_qn	lnfi+whr_qn
uc001lvf.2	7	4721	249	0.0282592	0.00403703	1	10	13695.2	13695	0.257166	0.612074	-27373.4	-27381.6	lnfi	lnfi
uc001lvf.2	7	4721	249	0.0282592	0.00403703	1	1	13695.6	13695	1.05765	0.303751	-27374.2	-27381.6	whr_qn	whr_qn
uc001lvj.1	3	4721	59	0.00636027	0.00212009	3	111	13201.7	13200	3.47374	0.324185	-26369.6	-26391.6	tg_qn+lnfi+whr_qn	lnfi+tg_qn+whr_qn
uc001lvj.1	3	4721	59	0.00636027	0.00212009	2	110	13200.1	13200	0.282022	0.86848	-26374.9	-26391.6	tg_qn+lnfi	lnfi+tg_qn
uc001lvj.1	3	4721	59	0.00636027	0.00212009	2	101	13201.7	13200	3.39522	0.183121	-26378	-26391.6	tg_qn+whr_qn	tg_qn+whr_qn
uc001lvj.1	3	4721	59	0.00636027	0.00212009	1	100	13200	13200	0.00866321	0.925843	-26383.1	-26391.6	tg_qn	tg_qn
uc001lvj.1	3	4721	59	0.00636027	0.00212009	2	11	13201.6	13200	3.23416	0.198477	-26377.9	-26391.6	lnfi+whr_qn	lnfi+whr_qn
uc001lvj.1	3	4721	59	0.00636027	0.00212009	1	10	13200.1	13200	0.204725	0.650934	-26383.3	-26391.6	lnfi	lnfi
uc001lvj.1	3	4721	59	0.00636027	0.00212009	1	1	13201.6	13200	3.22013	0.0727379	-26386.3	-26391.6	whr_qn	whr_qn
uc009yde.2	16	4721	502	0.056364	0.00352275	3	111	15125.2	15122.9	4.58719	0.204644	-30216.5	-30237.3	tg_qn+lnfi+whr_qn	lnfi+tg_qn+whr_qn
uc009yde.2	16	4721	502	0.056364	0.00352275	2	110	15123.8	15122.9	1.76356	0.414045	-30222.2	-30237.3	tg_qn+lnfi	lnfi+tg_qn
uc009yde.2	16	4721	502	0.056364	0.00352275	2	101	15125	15122.9	4.16103	0.124866	-30224.6	-30237.3	tg_qn+whr_qn	tg_qn+whr_qn
uc009yde.2	16	4721	502	0.056364	0.00352275	1	100	15123.7	15122.9	1.5735	0.2097	-30230.4	-30237.3	tg_qn	tg_qn
uc009yde.2	16	4721	502	0.056364	0.00352275	2	11	15124.6	15122.9	3.34514	0.187764	-30223.8	-30237.3	lnfi+whr_qn	lnfi+whr_qn
uc009yde.2	16	4721	502	0.056364	0.00352275	1	10	15122.9	15122.9	0.012747	0.910108	-30228.9	-30237.3	lnfi	lnfi
uc009yde.2	16	4721	502	0.056364	0.00352275	1	1	15124.5	15122.9	3.25559	0.0711804	-30232.1	-30237.3	whr_qn	whr_qn
uc001lvg.2	19	4721	740	0.0828112	0.00435848	3	111	15115	15113.3	3.45294	0.326918	-30196.2	-30218.1	tg_qn+lnfi+whr_qn	lnfi+tg_qn+whr_qn
uc001lvg.2	19	4721	740	0.0828112	0.00435848	2	110	15113.6	15113.3	0.703196	0.703563	-30201.9	-30218.1	tg_qn+lnfi	lnfi+tg_qn
uc001lvg.2	19	4721	740	0.0828112	0.00435848	2	101	15115	15113.3	3.4272	0.180216	-30204.6	-30218.1	tg_qn+whr_qn	tg_qn+whr_qn
uc001lvg.2	19	4721	740	0.0828112	0.00435848	1	100	15113.6	15113.3	0.610799	0.434487	-30210.3	-30218.1	tg_qn	tg_qn
uc001lvg.2	19	4721	740	0.0828112	0.00435848	2	11	15114.9	15113.3	3.25716	0.196208	-30204.5	-30218.1	lnfi+whr_qn	lnfi+whr_qn
uc001lvg.2	19	4721	740	0.0828112	0.00435848	1	10	15113.4	15113.3	0.298701	0.584698	-30210	-30218.1	lnfi	lnfi
uc001lvg.2	19	4721	740	0.0828112	0.00435848	1	1	15114.9	15113.3	3.19416	0.0739016	-30212.9	-30218.1	whr_qn	whr_qn
uc009ydf.2	21	4721	742	0.0830294	0.00395378	3	111	15578.2	15576.5	3.41245	0.332296	-31122.5	-31144.5	tg_qn+lnfi+whr_qn	lnfi+tg_qn+whr_qn
uc009ydf.2	21	4721	742	0.0830294	0.00395378	2	110	15576.8	15576.5	0.628078	0.730491	-31128.2	-31144.5	tg_qn+lnfi	lnfi+tg_qn
uc009ydf.2	21	4721	742	0.0830294	0.00395378	2	101	15578.2	15576.5	3.38807	0.183777	-31130.9	-31144.5	tg_qn+whr_qn	tg_qn+whr_qn
uc009ydf.2	21	4721	742	0.0830294	0.00395378	1	100	15576.7	15576.5	0.536306	0.463968	-31136.5	-31144.5	tg_qn	tg_qn
uc009ydf.2	21	4721	742	0.0830294	0.00395378	2	11	15578.1	15576.5	3.255	0.19642	-31130.8	-31144.5	lnfi+whr_qn	lnfi+whr_qn
uc009ydf.2	21	4721	742	0.0830294	0.00395378	1	10	15576.6	15576.5	0.280156	0.596599	-31136.3	-31144.5	lnfi	lnfi
uc009ydf.2	21	4721	742	0.0830294	0.00395378	1	1	15578.1	15576.5	3.19961	0.0736557	-31139.2	-31144.5	whr_qn	whr_qn
uc001lvk.1	26	4721	2153	0.244342	0.00939776	3	111	12340.9	12339.7	2.42462	0.489067	-24648	-24670.9	tg_qn+lnfi+whr_qn	lnfi+tg_qn+whr_qn
uc001lvk.1	26	4721	2153	0.244342	0.00939776	2	110	12340.9	12339.7	2.37083	0.305619	-24656.4	-24670.9	tg_qn+lnfi	lnfi+tg_qn
uc001lvk.1	26	4721	2153	0.244342	0.00939776	2	101	12340.2	12339.7	1.04134	0.594122	-24655	-24670.9	tg_qn+whr_qn	tg_qn+whr_qn
uc001lvk.1	26	4721	2153	0.244342	0.00939776	1	100	12340.2	12339.7	1.02749	0.310748	-24663.5	-24670.9	tg_qn	tg_qn
uc001lvk.1	26	4721	2153	0.244342	0.00939776	2	11	12340	12339.7	0.655736	0.720458	-24654.6	-24670.9	lnfi+whr_qn	lnfi+whr_qn
uc001lvk.1	26	4721	2153	0.244342	0.00939776	1	10	12339.9	12339.7	0.509335	0.475427	-24663	-24670.9	lnfi	lnfi
uc001lvk.1	26	4721	2153	0.244342	0.00939776	1	1	12339.7	12339.7	0.0641049	0.800122	-24662.5	-24670.9	whr_qn	whr_qn
uc010qxi.1	26	4721	2153	0.244342	0.00939776	3	111	12340.9	12339.7	2.42462	0.489067	-24648	-24670.9	tg_qn+lnfi+whr_qn	lnfi+tg_qn+whr_qn
uc010qxi.1	26	4721	2153	0.244342	0.00939776	2	110	12340.9	12339.7	2.37083	0.305619	-24656.4	-24670.9	tg_qn+lnfi	lnfi+tg_qn
uc010qxi.1	26	4721	2153	0.244342	0.00939776	2	101	12340.2	12339.7	1.04134	0.594122	-24655	-24670.9	tg_qn+whr_qn	tg_qn+whr_qn
uc010qxi.1	26	4721	2153	0.244342	0.00939776	1	100	12340.2	12339.7	1.02749	0.310748	-24663.5	-24670.9	tg_qn	tg_qn
uc010qxi.1	26	4721	2153	0.244342	0.00939776	2	11	12340	12339.7	0.655736	0.720458	-24654.6	-24670.9	lnfi+whr_qn	lnfi+whr_qn
uc010qxi.1	26	4721	2153	0.244342	0.00939776	1	10	12339.9	12339.7	0.509335	0.475427	-24663	-24670.9	lnfi	lnfi
uc010qxi.1	26	4721	2153	0.244342	0.00939776	1	1	12339.7	12339.7	0.0641049	0.800122	-24662.5	-24670.9	whr_qn	whr_qn
uc001lvl.1	26	4721	2153	0.244342	0.00939776	3	111	12340.9	12339.7	2.42462	0.489067	-24648	-24670.9	tg_qn+lnfi+whr_qn	lnfi+tg_qn+whr_qn
uc001lvl.1	26	4721	2153	0.244342	0.00939776	2	110	12340.9	12339.7	2.37083	0.305619	-24656.4	-24670.9	tg_qn+lnfi	lnfi+tg_qn
uc001lvl.1	26	4721	2153	0.244342	0.00939776	2	101	12340.2	12339.7	1.04134	0.594122	-24655	-24670.9	tg_qn+whr_qn	tg_qn+whr_qn
uc001lvl.1	26	4721	2153	0.244342	0.00939776	1	100	12340.2	12339.7	1.02749	0.310748	-24663.5	-24670.9	tg_qn	tg_qn
uc001lvl.1	26	4721	2153	0.244342	0.00939776	2	11	12340	12339.7	0.655736	0.720458	-24654.6	-24670.9	lnfi+whr_qn	lnfi+whr_qn
uc001lvl.1	26	4721	2153	0.244342	0.00939776	1	10	12339.9	12339.7	0.509335	0.475427	-24663	-24670.9	lnfi	lnfi
uc001lvl.1	26	4721	2153	0.244342	0.00939776	1	1	12339.7	12339.7	0.0641049	0.800122	-24662.5	-24670.9	whr_qn	whr_qn
uc001lvh.2	52	4721	3213	0.363049	0.00698171	3	111	15115.3	15113.8	2.92279	0.403683	-30196.7	-30219.1	tg_qn+lnfi+whr_qn	lnfi+tg_qn+whr_qn
uc001lvh.2	52	4721	3213	0.363049	0.00698171	2	110	15115.1	15113.8	2.61795	0.270097	-30204.8	-30219.1	tg_qn+lnfi	lnfi+tg_qn
uc001lvh.2	52	4721	3213	0.363049	0.00698171	2	101	15114.7	15113.8	1.8177	0.402987	-30204	-30219.1	tg_qn+whr_qn	tg_qn+whr_qn
uc001lvh.2	52	4721	3213	0.363049	0.00698171	1	100	15114.6	15113.8	1.64004	0.20032	-30212.3	-30219.1	tg_qn	tg_qn
uc001lvh.2	52	4721	3213	0.363049	0.00698171	2	11	15114.2	15113.8	0.74809	0.687946	-30203	-30219.1	lnfi+whr_qn	lnfi+whr_qn
uc001lvh.2	52	4721	3213	0.363049	0.00698171	1	10	15113.9	15113.8	0.215561	0.642443	-30210.9	-30219.1	lnfi	lnfi
uc001lvh.2	52	4721	3213	0.363049	0.00698171	1	1	15114	15113.8	0.404198	0.524929	-30211.1	-30219.1	whr_qn	whr_qn
uc009ydg.1	5	4721	685	0.0754585	0.0150917	3	111	9457.3	9455.12	4.36404	0.224743	-18880.8	-18901.8	tg_qn+lnfi+whr_qn	lnfi+tg_qn+whr_qn
uc009ydg.1	5	4721	685	0.0754585	0.0150917	2	110	9457.25	9455.12	4.2645	0.11857	-18889.1	-18901.8	tg_qn+lnfi	lnfi+tg_qn
uc009ydg.1	5	4721	685	0.0754585	0.0150917	2	101	9455.2	9455.12	0.151867	0.926878	-18885	-18901.8	tg_qn+whr_qn	tg_qn+whr_qn
uc009ydg.1	5	4721	685	0.0754585	0.0150917	1	100	9455.19	9455.12	0.132706	0.715642	-18893.5	-18901.8	tg_qn	tg_qn
uc009ydg.1	5	4721	685	0.0754585	0.0150917	2	11	9457.21	9455.12	4.17754	0.123839	-18889	-18901.8	lnfi+whr_qn	lnfi+whr_qn
uc009ydg.1	5	4721	685	0.0754585	0.0150917	1	10	9457.14	9455.12	4.04654	0.0442621	-18897.4	-18901.8	lnfi	lnfi
uc009ydg.1	5	4721	685	0.0754585	0.0150917	1	1	9455.13	9455.12	0.0214835	0.883469	-18893.3	-18901.8	whr_qn	whr_qn
uc001lvn.1	6	4721	687	0.0756713	0.0126119	3	111	10332.1	10330.1	3.97181	0.264524	-20630.3	-20651.7	tg_qn+lnfi+whr_qn	lnfi+tg_qn+whr_qn
uc001lvn.1	6	4721	687	0.0756713	0.0126119	2	110	10332	10330.1	3.86165	0.145028	-20638.6	-20651.7	tg_qn+lnfi	lnfi+tg_qn
uc001lvn.1	6	4721	687	0.0756713	0.0126119	2	101	10330.1	10330.1	0.126328	0.938789	-20634.9	-20651.7	tg_qn+whr_qn	tg_qn+whr_qn
uc001lvn.1	6	4721	687	0.0756713	0.0126119	1	100	10330.1	10330.1	0.109211	0.741044	-20643.3	-20651.7	tg_qn	tg_qn
uc001lvn.1	6	4721	687	0.0756713	0.0126119	2	11	10332	10330.1	3.80227	0.149399	-20638.6	-20651.7	lnfi+whr_qn	lnfi+whr_qn
uc001lvn.1	6	4721	687	0.0756713	0.0126119	1	10	10331.9	10330.1	3.65911	0.0557634	-20646.9	-20651.7	lnfi	lnfi
uc001lvn.1	6	4721	687	0.0756713	0.0126119	1	1	10330.1	10330.1	0.0150182	0.902465	-20643.3	-20651.7	whr_qn	whr_qn
uc001lvi.2	80	4721	5698	0.637355	0.00796694	3	111	15075.6	15073	5.14514	0.161472	-30117.3	-30137.6	tg_qn+lnfi+whr_qn	lnfi+tg_qn+whr_qn
uc001lvi.2	80	4721	5698	0.637355	0.00796694	2	110	15075.4	15073	4.74737	0.093137	-30125.4	-30137.6	tg_qn+lnfi	lnfi+tg_qn
uc001lvi.2	80	4721	5698	0.637355	0.00796694	2	101	15073.7	15073	1.37375	0.503145	-30122	-30137.6	tg_qn+whr_qn	tg_qn+whr_qn
uc001lvi.2	80	4721	5698	0.637355	0.00796694	1	100	15073.6	15073	1.22665	0.26806	-30130.3	-30137.6	tg_qn	tg_qn
uc001lvi.2	80	4721	5698	0.637355	0.00796694	2	11	15074.3	15073	2.49697	0.286939	-30123.1	-30137.6	lnfi+whr_qn	lnfi+whr_qn
uc001lvi.2	80	4721	5698	0.637355	0.00796694	1	10	15073.9	15073	1.81157	0.17832	-30130.9	-30137.6	lnfi	lnfi
uc001lvi.2	80	4721	5698	0.637355	0.00796694	1	1	15073.2	15073	0.32244	0.570145	-30129.4	-30137.6	whr_qn	whr_qn
uc001lvm.2	44	4721	3380	0.374012	0.00850027	3	111	14616	14612.8	6.32043	0.09702	-29198.1	-29217.2	tg_qn+lnfi+whr_qn	lnfi+tg_qn+whr_qn
uc001lvm.2	44	4721	3380	0.374012	0.00850027	2	110	14615.8	14612.8	6.06755	0.0481335	-29206.3	-29217.2	tg_qn+lnfi	lnfi+tg_qn
uc001lvm.2	44	4721	3380	0.374012	0.00850027	2	101	14613.2	14612.8	0.800231	0.670243	-29201	-29217.2	tg_qn+whr_qn	tg_qn+whr_qn
uc001lvm.2	44	4721	3380	0.374012	0.00850027	1	100	14613.2	14612.8	0.756084	0.384557	-29209.5	-29217.2	tg_qn	tg_qn
uc001lvm.2	44	4721	3380	0.374012	0.00850027	2	11	14614.7	14612.8	3.83118	0.147255	-29204.1	-29217.2	lnfi+whr_qn	lnfi+whr_qn
uc001lvm.2	44	4721	3380	0.374012	0.00850027	1	10	14614.5	14612.8	3.35123	0.0671547	-29212.1	-29217.2	lnfi	lnfi
uc001lvm.2	44	4721	3380	0.374012	0.00850027	1	1	14612.9	14612.8	0.121916	0.726966	-29208.8	-29217.2	whr_qn	whr_qn
uc001lvo.1	6	4721	687	0.0756713	0.0126119	3	111	10332.1	10330.1	3.97181	0.264524	-20630.3	-20651.7	tg_qn+lnfi+whr_qn	lnfi+tg_qn+whr_qn
uc001lvo.1	6	4721	687	0.0756713	0.0126119	2	110	10332	10330.1	3.86165	0.145028	-20638.6	-20651.7	tg_qn+lnfi	lnfi+tg_qn
uc001lvo.1	6	4721	687	0.0756713	0.0126119	2	101	10330.1	10330.1	0.126328	0.938789	-20634.9	-20651.7	tg_qn+whr_qn	tg_qn+whr_qn
uc001lvo.1	6	4721	687	0.0756713	0.0126119	1	100	10330.1	10330.1	0.109211	0.741044	-20643.3	-20651.7	tg_qn	tg_qn
uc001lvo.1	6	4721	687	0.0756713	0.0126119	2	11	10332	10330.1	3.80227	0.149399	-20638.6	-20651.7	lnfi+whr_qn	lnfi+whr_qn
uc001lvo.1	6	4721	687	0.0756713	0.0126119	1	10	10331.9	10330.1	3.65911	0.0557634	-20646.9	-20651.7	lnfi	lnfi
uc001lvo.1	6	4721	687	0.0756713	0.0126119	1	1	10330.1	10330.1	0.0150182	0.902465	-20643.3	-20651.7	whr_qn	whr_qn
uc009ydh.1	6	4721	270	0.0296016	0.0049336	3	111	12446.4	12446.3	0.333421	0.953625	-24859	-24884	tg_qn+lnfi+whr_qn	lnfi+tg_qn+whr_qn
uc009ydh.1	6	4721	270	0.0296016	0.0049336	2	110	12446.4	12446.3	0.302034	0.859833	-24867.4	-24884	tg_qn+lnfi	lnfi+tg_qn
uc009ydh.1	6	4721	270	0.0296016	0.0049336	2	101	12446.3	12446.3	0.080702	0.960452	-24867.2	-24884	tg_qn+whr_qn	tg_qn+whr_qn
uc009ydh.1	6	4721	270	0.0296016	0.0049336	1	100	12446.3	12446.3	0.0665104	0.796487	-24875.7	-24884	tg_qn	tg_qn
uc009ydh.1	6	4721	270	0.0296016	0.0049336	2	11	12446.4	12446.3	0.318632	0.852727	-24867.4	-24884	lnfi+whr_qn	lnfi+whr_qn
uc009ydh.1	6	4721	270	0.0296016	0.0049336	1	10	12446.4	12446.3	0.288818	0.590979	-24875.9	-24884	lnfi	lnfi
uc009ydh.1	6	4721	270	0.0296016	0.0049336	1	1	12446.3	12446.3	0.00786139	0.929349	-24875.6	-24884	whr_qn	whr_qn
uc001lvp.2	17	4721	775	0.085693	0.00504076	3	111	15251.3	15250.9	0.730004	0.866125	-30468.8	-30493.4	tg_qn+lnfi+whr_qn	lnfi+tg_qn+whr_qn
uc001lvp.2	17	4721	775	0.085693	0.00504076	2	110	15251.1	15250.9	0.383565	0.825487	-30476.9	-30493.4	tg_qn+lnfi	lnfi+tg_qn
uc001lvp.2	17	4721	775	0.085693	0.00504076	2	101	15251.2	15250.9	0.455604	0.796282	-30477	-30493.4	tg_qn+whr_qn	tg_qn+whr_qn
uc001lvp.2	17	4721	775	0.085693	0.00504076	1	100	15251	15250.9	0.0189741	0.890441	-30485	-30493.4	tg_qn	tg_qn
uc001lvp.2	17	4721	775	0.085693	0.00504076	2	11	15251.2	15250.9	0.599205	0.741113	-30477.1	-30493.4	lnfi+whr_qn	lnfi+whr_qn
uc001lvp.2	17	4721	775	0.085693	0.00504076	1	10	15251.1	15250.9	0.293898	0.587733	-30485.3	-30493.4	lnfi	lnfi
uc001lvp.2	17	4721	775	0.085693	0.00504076	1	1	15251.1	15250.9	0.409125	0.522414	-30485.4	-30493.4	whr_qn	whr_qn
uc001lvq.2	17	4721	775	0.085693	0.00504076	3	111	15251.3	15250.9	0.730004	0.866125	-30468.8	-30493.4	tg_qn+lnfi+whr_qn	lnfi+tg_qn+whr_qn
uc001lvq.2	17	4721	775	0.085693	0.00504076	2	110	15251.1	15250.9	0.383565	0.825487	-30476.9	-30493.4	tg_qn+lnfi	lnfi+tg_qn
uc001lvq.2	17	4721	775	0.085693	0.00504076	2	101	15251.2	15250.9	0.455604	0.796282	-30477	-30493.4	tg_qn+whr_qn	tg_qn+whr_qn
uc001lvq.2	17	4721	775	0.085693	0.00504076	1	100	15251	15250.9	0.0189741	0.890441	-30485	-30493.4	tg_qn	tg_qn
uc001lvq.2	17	4721	775	0.085693	0.00504076	2	11	15251.2	15250.9	0.599205	0.741113	-30477.1	-30493.4	lnfi+whr_qn	lnfi+whr_qn
uc001lvq.2	17	4721	775	0.085693	0.00504076	1	10	15251.1	15250.9	0.293898	0.587733	-30485.3	-30493.4	lnfi	lnfi
uc001lvq.2	17	4721	775	0.085693	0.00504076	1	1	15251.1	15250.9	0.409125	0.522414	-30485.4	-30493.4	whr_qn	whr_qn
uc001lvr.2	17	4721	775	0.085693	0.00504076	3	111	15251.3	15250.9	0.730004	0.866125	-30468.8	-30493.4	tg_qn+lnfi+whr_qn	lnfi+tg_qn+whr_qn
uc001lvr.2	17	4721	775	0.085693	0.00504076	2	110	15251.1	15250.9	0.383565	0.825487	-30476.9	-30493.4	tg_qn+lnfi	lnfi+tg_qn
uc001lvr.2	17	4721	775	0.085693	0.00504076	2	101	15251.2	15250.9	0.455604	0.796282	-30477	-30493.4	tg_qn+whr_qn	tg_qn+whr_qn
uc001lvr.2	17	4721	775	0.085693	0.00504076	1	100	15251	15250.9	0.0189741	0.890441	-30485	-30493.4	tg_qn	tg_qn
uc001lvr.2	17	4721	775	0.085693	0.00504076	2	11	15251.2	15250.9	0.599205	0.741113	-30477.1	-30493.4	lnfi+whr_qn	lnfi+whr_qn
uc001lvr.2	17	4721	775	0.085693	0.00504076	1	10	15251.1	15250.9	0.293898	0.587733	-30485.3	-30493.4	lnfi	lnfi
uc001lvr.2	17	4721	775	0.085693	0.00504076	1	1	15251.1	15250.9	0.409125	0.522414	-30485.4	-30493.4	whr_qn	whr_qn
uc010qxj.1	17	4721	775	0.085693	0.00504076	3	111	15251.3	15250.9	0.730004	0.866125	-30468.8	-30493.4	tg_qn+lnfi+whr_qn	lnfi+tg_qn+whr_qn
uc010qxj.1	17	4721	775	0.085693	0.00504076	2	110	15251.1	15250.9	0.383565	0.825487	-30476.9	-30493.4	tg_qn+lnfi	lnfi+tg_qn
uc010qxj.1	17	4721	775	0.085693	0.00504076	2	101	15251.2	15250.9	0.455604	0.796282	-30477	-30493.4	tg_qn+whr_qn	tg_qn+whr_qn
uc010qxj.1	17	4721	775	0.085693	0.00504076	1	100	15251	15250.9	0.0189741	0.890441	-30485	-30493.4	tg_qn	tg_qn
uc010qxj.1	17	4721	775	0.085693	0.00504076	2	11	15251.2	15250.9	0.599205	0.741113	-30477.1	-30493.4	lnfi+whr_qn	lnfi+whr_qn
uc010qxj.1	17	4721	775	0.085693	0.00504076	1	10	15251.1	15250.9	0.293898	0.587733	-30485.3	-30493.4	lnfi	lnfi
uc010qxj.1	17	4721	775	0.085693	0.00504076	1	1	15251.1	15250.9	0.409125	0.522414	-30485.4	-30493.4	whr_qn	whr_qn
uc001lvs.2	17	4721	775	0.085693	0.00504076	3	111	15251.3	15250.9	0.730004	0.866125	-30468.8	-30493.4	tg_qn+lnfi+whr_qn	lnfi+tg_qn+whr_qn
uc001lvs.2	17	4721	775	0.085693	0.00504076	2	110	15251.1	15250.9	0.383565	0.825487	-30476.9	-30493.4	tg_qn+lnfi	lnfi+tg_qn
uc001lvs.2	17	4721	775	0.085693	0.00504076	2	101	15251.2	15250.9	0.455604	0.796282	-30477	-30493.4	tg_qn+whr_qn	tg_qn+whr_qn
uc001lvs.2	17	4721	775	0.085693	0.00504076	1	100	15251	15250.9	0.0189741	0.890441	-30485	-30493.4	tg_qn	tg_qn
uc001lvs.2	17	4721	775	0.085693	0.00504076	2	11	15251.2	15250.9	0.599205	0.741113	-30477.1	-30493.4	lnfi+whr_qn	lnfi+whr_qn
uc001lvs.2	17	4721	775	0.085693	0.00504076	1	10	15251.1	15250.9	0.293898	0.587733	-30485.3	-30493.4	lnfi	lnfi
uc001lvs.2	17	4721	775	0.085693	0.00504076	1	1	15251.1	15250.9	0.409125	0.522414	-30485.4	-30493.4	whr_qn	whr_qn
uc001lvt.2	17	4721	775	0.085693	0.00504076	3	111	15251.3	15250.9	0.730004	0.866125	-30468.8	-30493.4	tg_qn+lnfi+whr_qn	lnfi+tg_qn+whr_qn
uc001lvt.2	17	4721	775	0.085693	0.00504076	2	110	15251.1	15250.9	0.383565	0.825487	-30476.9	-30493.4	tg_qn+lnfi	lnfi+tg_qn
uc001lvt.2	17	4721	775	0.085693	0.00504076	2	101	15251.2	15250.9	0.455604	0.796282	-30477	-30493.4	tg_qn+whr_qn	tg_qn+whr_qn
uc001lvt.2	17	4721	775	0.085693	0.00504076	1	100	15251	15250.9	0.0189741	0.890441	-30485	-30493.4	tg_qn	tg_qn
uc001lvt.2	17	4721	775	0.085693	0.00504076	2	11	15251.2	15250.9	0.599205	0.741113	-30477.1	-30493.4	lnfi+whr_qn	lnfi+whr_qn
uc001lvt.2	17	4721	775	0.085693	0.00504076	1	10	15251.1	15250.9	0.293898	0.587733	-30485.3	-30493.4	lnfi	lnfi
uc001lvt.2	17	4721	775	0.085693	0.00504076	1	1	15251.1	15250.9	0.409125	0.522414	-30485.4	-30493.4	whr_qn	whr_qn
uc001lvu.2	5	4721	486	0.0546164	0.0109233	3	111	10737.1	10737	0.216821	0.974829	-21440.4	-21465.6	tg_qn+lnfi+whr_qn	lnfi+tg_qn+whr_qn
uc001lvu.2	5	4721	486	0.0546164	0.0109233	2	110	10737.1	10737	0.189371	0.909659	-21448.9	-21465.6	tg_qn+lnfi	lnfi+tg_qn
uc001lvu.2	5	4721	486	0.0546164	0.0109233	2	101	10737.1	10737	0.128655	0.937698	-21448.8	-21465.6	tg_qn+whr_qn	tg_qn+whr_qn
uc001lvu.2	5	4721	486	0.0546164	0.0109233	1	100	10737.1	10737	0.109297	0.740946	-21457.2	-21465.6	tg_qn	tg_qn
uc001lvu.2	5	4721	486	0.0546164	0.0109233	2	11	10737.1	10737	0.075157	0.963119	-21448.7	-21465.6	lnfi+whr_qn	lnfi+whr_qn
uc001lvu.2	5	4721	486	0.0546164	0.0109233	1	10	10737	10737	0.0332563	0.855298	-21457.2	-21465.6	lnfi	lnfi
uc001lvu.2	5	4721	486	0.0546164	0.0109233	1	1	10737	10737	0.0336351	0.854485	-21457.2	-21465.6	whr_qn	whr_qn
uc009ydj.2	18	4721	2038	0.2213	0.0122944	3	111	9222.31	9221.37	1.88128	0.59741	-18410.8	-18434.3	tg_qn+lnfi+whr_qn	lnfi+tg_qn+whr_qn
uc009ydj.2	18	4721	2038	0.2213	0.0122944	2	110	9222.09	9221.37	1.44102	0.486505	-18418.8	-18434.3	tg_qn+lnfi	lnfi+tg_qn
uc009ydj.2	18	4721	2038	0.2213	0.0122944	2	101	9221.94	9221.37	1.15165	0.562241	-18418.5	-18434.3	tg_qn+whr_qn	tg_qn+whr_qn
uc009ydj.2	18	4721	2038	0.2213	0.0122944	1	100	9221.64	9221.37	0.54134	0.461878	-18426.4	-18434.3	tg_qn	tg_qn
uc009ydj.2	18	4721	2038	0.2213	0.0122944	2	11	9221.71	9221.37	0.677119	0.712796	-18418	-18434.3	lnfi+whr_qn	lnfi+whr_qn
uc009ydj.2	18	4721	2038	0.2213	0.0122944	1	10	9221.56	9221.37	0.385918	0.534453	-18426.2	-18434.3	lnfi	lnfi
uc009ydj.2	18	4721	2038	0.2213	0.0122944	1	1	9221.57	9221.37	0.412284	0.520812	-18426.2	-18434.3	whr_qn	whr_qn
uc001lvv.2	18	4721	2038	0.2213	0.0122944	3	111	9222.31	9221.37	1.88128	0.59741	-18410.8	-18434.3	tg_qn+lnfi+whr_qn	lnfi+tg_qn+whr_qn
uc001lvv.2	18	4721	2038	0.2213	0.0122944	2	110	9222.09	9221.37	1.44102	0.486505	-18418.8	-18434.3	tg_qn+lnfi	lnfi+tg_qn
uc001lvv.2	18	4721	2038	0.2213	0.0122944	2	101	9221.94	9221.37	1.15165	0.562241	-18418.5	-18434.3	tg_qn+whr_qn	tg_qn+whr_qn
uc001lvv.2	18	4721	2038	0.2213	0.0122944	1	100	9221.64	9221.37	0.54134	0.461878	-18426.4	-18434.3	tg_qn	tg_qn
uc001lvv.2	18	4721	2038	0.2213	0.0122944	2	11	9221.71	9221.37	0.677119	0.712796	-18418	-18434.3	lnfi+whr_qn	lnfi+whr_qn
uc001lvv.2	18	4721	2038	0.2213	0.0122944	1	10	9221.56	9221.37	0.385918	0.534453	-18426.2	-18434.3	lnfi	lnfi
uc001lvv.2	18	4721	2038	0.2213	0.0122944	1	1	9221.57	9221.37	0.412284	0.520812	-18426.2	-18434.3	whr_qn	whr_qn
uc001lvx.1	38	4721	2773	0.308915	0.00812936	3	111	12059.4	12058.7	1.3617	0.714535	-24085	-24109	tg_qn+lnfi+whr_qn	lnfi+tg_qn+whr_qn
uc001lvx.1	38	4721	2773	0.308915	0.00812936	2	110	12059.1	12058.7	0.666501	0.716591	-24092.8	-24109	tg_qn+lnfi	lnfi+tg_qn
uc001lvx.1	38	4721	2773	0.308915	0.00812936	2	101	12059.4	12058.7	1.34282	0.510987	-24093.4	-24109	tg_qn+whr_qn	tg_qn+whr_qn
uc001lvx.1	38	4721	2773	0.308915	0.00812936	1	100	12059.1	12058.7	0.631515	0.4268	-24101.2	-24109	tg_qn	tg_qn
uc001lvx.1	38	4721	2773	0.308915	0.00812936	2	11	12059	12058.7	0.590254	0.744437	-24092.7	-24109	lnfi+whr_qn	lnfi+whr_qn
uc001lvx.1	38	4721	2773	0.308915	0.00812936	1	10	12058.8	12058.7	0.0470669	0.828248	-24100.6	-24109	lnfi	lnfi
uc001lvx.1	38	4721	2773	0.308915	0.00812936	1	1	12059	12058.7	0.48168	0.487662	-24101	-24109	whr_qn	whr_qn
uc009ydk.1	40	4721	2804	0.312414	0.00781034	3	111	12253.3	12252.6	1.241	0.743188	-24472.7	-24496.8	tg_qn+lnfi+whr_qn	lnfi+tg_qn+whr_qn
uc009ydk.1	40	4721	2804	0.312414	0.00781034	2	110	12252.9	12252.6	0.62918	0.730088	-24480.5	-24496.8	tg_qn+lnfi	lnfi+tg_qn
uc009ydk.1	40	4721	2804	0.312414	0.00781034	2	101	12253.2	12252.6	1.21779	0.543951	-24481.1	-24496.8	tg_qn+whr_qn	tg_qn+whr_qn
uc009ydk.1	40	4721	2804	0.312414	0.00781034	1	100	12252.9	12252.6	0.603471	0.437257	-24488.9	-24496.8	tg_qn	tg_qn
uc009ydk.1	40	4721	2804	0.312414	0.00781034	2	11	12252.9	12252.6	0.548406	0.760178	-24480.4	-24496.8	lnfi+whr_qn	lnfi+whr_qn
uc009ydk.1	40	4721	2804	0.312414	0.00781034	1	10	12252.7	12252.6	0.0705654	0.790515	-24488.4	-24496.8	lnfi	lnfi
uc009ydk.1	40	4721	2804	0.312414	0.00781034	1	1	12252.8	12252.6	0.409343	0.522303	-24488.8	-24496.8	whr_qn	whr_qn
uc010qxk.1	45	4721	3227	0.358932	0.00797628	3	111	12710	12709.1	1.83967	0.60634	-25386.2	-25409.7	tg_qn+lnfi+whr_qn	lnfi+tg_qn+whr_qn
uc010qxk.1	45	4721	3227	0.358932	0.00797628	2	110	12709.6	12709.1	1.11831	0.571691	-25393.9	-25409.7	tg_qn+lnfi	lnfi+tg_qn
uc010qxk.1	45	4721	3227	0.358932	0.00797628	2	101	12710	12709.1	1.81675	0.40318	-25394.6	-25409.7	tg_qn+whr_qn	tg_qn+whr_qn
uc010qxk.1	45	4721	3227	0.358932	0.00797628	1	100	12709.6	12709.1	1.0907	0.296316	-25402.3	-25409.7	tg_qn	tg_qn
uc010qxk.1	45	4721	3227	0.358932	0.00797628	2	11	12709.4	12709.1	0.645019	0.724329	-25393.4	-25409.7	lnfi+whr_qn	lnfi+whr_qn
uc010qxk.1	45	4721	3227	0.358932	0.00797628	1	10	12709.1	12709.1	0.115907	0.733516	-25401.4	-25409.7	lnfi	lnfi
uc010qxk.1	45	4721	3227	0.358932	0.00797628	1	1	12709.3	12709.1	0.434749	0.509668	-25401.7	-25409.7	whr_qn	whr_qn
uc001lvy.1	50	4721	3402	0.378071	0.00756142	3	111	13096	13095	1.90974	0.59135	-26158.1	-26181.6	tg_qn+lnfi+whr_qn	lnfi+tg_qn+whr_qn
uc001lvy.1	50	4721	3402	0.378071	0.00756142	2	110	13095.6	13095	1.21528	0.544634	-26165.9	-26181.6	tg_qn+lnfi	lnfi+tg_qn
uc001lvy.1	50	4721	3402	0.378071	0.00756142	2	101	13096	13095	1.8866	0.389342	-26166.6	-26181.6	tg_qn+whr_qn	tg_qn+whr_qn
uc001lvy.1	50	4721	3402	0.378071	0.00756142	1	100	13095.6	13095	1.19098	0.275132	-26174.3	-26181.6	tg_qn	tg_qn
uc001lvy.1	50	4721	3402	0.378071	0.00756142	2	11	13095.4	13095	0.635641	0.727734	-26165.3	-26181.6	lnfi+whr_qn	lnfi+whr_qn
uc001lvy.1	50	4721	3402	0.378071	0.00756142	1	10	13095.1	13095	0.135817	0.712475	-26173.3	-26181.6	lnfi	lnfi
uc001lvy.1	50	4721	3402	0.378071	0.00756142	1	1	13095.2	13095	0.400959	0.526594	-26173.6	-26181.6	whr_qn	whr_qn
uc009ydl.1	50	4721	3402	0.378071	0.00756142	3	111	13096	13095	1.90974	0.59135	-26158.1	-26181.6	tg_qn+lnfi+whr_qn	lnfi+tg_qn+whr_qn
uc009ydl.1	50	4721	3402	0.378071	0.00756142	2	110	13095.6	13095	1.21528	0.544634	-26165.9	-26181.6	tg_qn+lnfi	lnfi+tg_qn
uc009ydl.1	50	4721	3402	0.378071	0.00756142	2	101	13096	13095	1.8866	0.389342	-26166.6	-26181.6	tg_qn+whr_qn	tg_qn+whr_qn
uc009ydl.1	50	4721	3402	0.378071	0.00756142	1	100	13095.6	13095	1.19098	0.275132	-26174.3	-26181.6	tg_qn	tg_qn
uc009ydl.1	50	4721	3402	0.378071	0.00756142	2	11	13095.4	13095	0.635641	0.727734	-26165.3	-26181.6	lnfi+whr_qn	lnfi+whr_qn
uc009ydl.1	50	4721	3402	0.378071	0.00756142	1	10	13095.1	13095	0.135817	0.712475	-26173.3	-26181.6	lnfi	lnfi
uc009ydl.1	50	4721	3402	0.378071	0.00756142	1	1	13095.2	13095	0.400959	0.526594	-26173.6	-26181.6	whr_qn	whr_qn
uc001lvz.1	49	4721	3399	0.377745	0.00770907	3	111	13005.9	13005	1.86219	0.601497	-25978	-26001.5	tg_qn+lnfi+whr_qn	lnfi+tg_qn+whr_qn
uc001lvz.1	49	4721	3399	0.377745	0.00770907	2	110	13005.6	13005	1.19238	0.550906	-25985.8	-26001.5	tg_qn+lnfi	lnfi+tg_qn
uc001lvz.1	49	4721	3399	0.377745	0.00770907	2	101	13005.9	13005	1.84174	0.398173	-25986.4	-26001.5	tg_qn+whr_qn	tg_qn+whr_qn
uc001lvz.1	49	4721	3399	0.377745	0.00770907	1	100	13005.6	13005	1.16385	0.280668	-25994.2	-26001.5	tg_qn	tg_qn
uc001lvz.1	49	4721	3399	0.377745	0.00770907	2	11	13005.3	13005	0.592989	0.74342	-25985.2	-26001.5	lnfi+whr_qn	lnfi+whr_qn
uc001lvz.1	49	4721	3399	0.377745	0.00770907	1	10	13005	13005	0.113819	0.735838	-25993.1	-26001.5	lnfi	lnfi
uc001lvz.1	49	4721	3399	0.377745	0.00770907	1	1	13005.2	13005	0.390473	0.532051	-25993.4	-26001.5	whr_qn	whr_qn
uc001lwb.1	49	4721	3399	0.377745	0.00770907	3	111	13005.9	13005	1.86219	0.601497	-25978	-26001.5	tg_qn+lnfi+whr_qn	lnfi+tg_qn+whr_qn
uc001lwb.1	49	4721	3399	0.377745	0.00770907	2	110	13005.6	13005	1.19238	0.550906	-25985.8	-26001.5	tg_qn+lnfi	lnfi+tg_qn
uc001lwb.1	49	4721	3399	0.377745	0.00770907	2	101	13005.9	13005	1.84174	0.398173	-25986.4	-26001.5	tg_qn+whr_qn	tg_qn+whr_qn
uc001lwb.1	49	4721	3399	0.377745	0.00770907	1	100	13005.6	13005	1.16385	0.280668	-25994.2	-26001.5	tg_qn	tg_qn
uc001lwb.1	49	4721	3399	0.377745	0.00770907	2	11	13005.3	13005	0.592989	0.74342	-25985.2	-26001.5	lnfi+whr_qn	lnfi+whr_qn
uc001lwb.1	49	4721	3399	0.377745	0.00770907	1	10	13005	13005	0.113819	0.735838	-25993.1	-26001.5	lnfi	lnfi
uc001lwb.1	49	4721	3399	0.377745	0.00770907	1	1	13005.2	13005	0.390473	0.532051	-25993.4	-26001.5	whr_qn	whr_qn
uc001lwc.1	49	4721	3399	0.377745	0.00770907	3	111	13005.9	13005	1.86219	0.601497	-25978	-26001.5	tg_qn+lnfi+whr_qn	lnfi+tg_qn+whr_qn
uc001lwc.1	49	4721	3399	0.377745	0.00770907	2	110	13005.6	13005	1.19238	0.550906	-25985.8	-26001.5	tg_qn+lnfi	lnfi+tg_qn
uc001lwc.1	49	4721	3399	0.377745	0.00770907	2	101	13005.9	13005	1.84174	0.398173	-25986.4	-26001.5	tg_qn+whr_qn	tg_qn+whr_qn
uc001lwc.1	49	4721	3399	0.377745	0.00770907	1	100	13005.6	13005	1.16385	0.280668	-25994.2	-26001.5	tg_qn	tg_qn
[truncated: 94,972 more rows]
